# Supplementary material for: Forecasting the Potential Effects of Climate Change on Malaria in the Lake Victoria Basin Using Regionalized Climate Projections
Source: Acta Parasitol. 2022 Aug 12;67(4):1535–63. doi: 10.1007/s11686-022-00588-4 (PMC9705490; doi:10.1007/s11686-022-00588-4)
Supplement: Supplementary file 2 — Supplementary file2 (XLSX 94316 KB) [file 11686_2022_588_MOESM2_ESM.xlsx]

## Sheet: Sheet1
	Country	GCM	Hospital	Town	Scenario	Period	day	month	Year	Time	Malaria cases	Malaria cases_mean	log_cases	log_cases_mean	cases2	log_cases2	Forecasts for	Lower Confidence	Upper Confidence	Residuals for	Forecast Standard	rain	rain1	rain2	rain3	rain4	rain5	rain6	rain7	rain8	rain9	rain10	rain11	rain12	rain13	rain14	rain15	rain16	rain17	Mavrain1	Mavrain2	Mavrain3	Mavrain4	Mavrain5	Mavrain6	Mavrain7	Mavrain8	Mavrain9	Mavrain10
																	log_cases2	Interval for	Interval for	log_cases2	Error for log_cases2
																		log_cases2	log_cases2
	Kenya	ICHEC_EC_EARTH_SMHI-RCA4	Central Unilever Tea Hospital, Kericho, Kenya	Kericho	RCP2.6	1995-2007	1	4	1995	1995-04-01	191	106.115	5.2575	4.66452	1.79994	1.0296	.	.	.	.	.	0.7531	0.483	0.5566	1.6453	0.3438	0.5157	2.0464	1.8336	2.1037	0.9986	1.367	0.1555	0.41747	0.37654	0.7367	1.71898	0.40109	0.49114	0.7531	0.61801	0.59755	0.85949	0.75635	0.71624	0.90626	1.02218	1.14235	1.12798
	Kenya	ICHEC_EC_EARTH_SMHI-RCA4	Central Unilever Tea Hospital, Kericho, Kenya	Kericho	RCP2.6	1995-2007	1	5	1995	1995-05-01	170	106.115	5.14166	4.66452	1.60204	0.9563	.	.	.	.	.	0.2783	0.7531	0.483	0.5566	1.6453	0.3438	0.5157	2.0464	1.8336	2.1037	0.9986	1.367	0.15553	0.41747	0.37654	0.7367	1.71898	0.40109	0.2783	0.51569	0.50478	0.51774	0.74325	0.67668	0.65368	0.82777	0.93953	1.05594
	Kenya	ICHEC_EC_EARTH_SMHI-RCA4	Central Unilever Tea Hospital, Kericho, Kenya	Kericho	RCP2.6	1995-2007	1	6	1995	1995-06-01	174	106.115	5.16479	4.66452	1.63974	0.97068	0.9563	0.20358	1.70902	0.01438	0.38405	0.925	0.2783	0.7531	0.483	0.5566	1.6453	0.3438	0.5157	2.0464	1.8336	2.1037	0.9986	1.367	0.15553	0.41747	0.37654	0.7367	1.71898	0.925	0.60164	0.65212	0.60983	0.59919	0.77354	0.71215	0.68759	0.83857	0.93807
	Kenya	ICHEC_EC_EARTH_SMHI-RCA4	Central Unilever Tea Hospital, Kericho, Kenya	Kericho	RCP2.6	1995-2007	1	7	1995	1995-07-01	232	106.115	5.45104	4.66452	2.18632	1.15887	0.78576	0.28138	1.29015	0.3731	0.25734	1.2033	0.925	0.2783	0.7531	0.483	0.5566	1.6453	0.3438	0.5157	2.0464	1.8336	2.1037	0.99864	1.367	0.15553	0.41747	0.37654	0.7367	1.2033	1.06413	0.80219	0.78991	0.72852	0.69987	0.83493	0.77354	0.74489	0.87504
	Kenya	ICHEC_EC_EARTH_SMHI-RCA4	Central Unilever Tea Hospital, Kericho, Kenya	Kericho	RCP2.6	1995-2007	1	8	1995	1995-08-01	182	106.115	5.20949	4.66452	1.71513	0.99884	1.04356	0.54032	1.5468	-0.04472	0.25676	1.6208	1.2033	0.925	0.2783	0.7531	0.483	0.5566	1.6453	0.3438	0.5157	2.0464	1.8336	2.1037	0.99864	1.367	0.15553	0.41747	0.37654	1.6208	1.41202	1.24967	1.00683	0.95608	0.87722	0.83142	0.93316	0.86767	0.83248
	Kenya	ICHEC_EC_EARTH_SMHI-RCA4	Central Unilever Tea Hospital, Kericho, Kenya	Kericho	RCP2.6	1995-2007	1	9	1995	1995-09-01	131	106.115	4.8828	4.66452	1.23452	0.80402	0.79886	0.29662	1.3011	0.00516	0.25625	0.8922	1.6208	1.2033	0.925	0.2783	0.7531	0.483	0.5566	1.6453	0.3438	0.5157	2.0464	1.83358	2.1037	0.99864	1.367	0.15553	0.41747	0.8922	1.25649	1.23876	1.16031	0.98391	0.94544	0.87937	0.83902	0.92861	0.87013
	Kenya	ICHEC_EC_EARTH_SMHI-RCA4	Central Unilever Tea Hospital, Kericho, Kenya	Kericho	RCP2.6	1995-2007	1	10	1995	1995-10-01	109	106.115	4.70048	4.66452	1.02719	0.70665	0.6302	0.12885	1.13156	0.07645	0.2558	0.9986	0.8922	1.6208	1.2033	0.925	0.2783	0.7531	0.483	0.5566	1.6453	0.3438	0.5157	2.0464	1.83358	2.1037	0.99864	1.367	0.15553	0.9986	0.94544	1.17054	1.17873	1.12798	0.98637	0.95304	0.89428	0.85676	0.93562
	Kenya	ICHEC_EC_EARTH_SMHI-RCA4	Central Unilever Tea Hospital, Kericho, Kenya	Kericho	RCP2.6	1995-2007	1	11	1995	1995-11-01	124	106.115	4.82831	4.66452	1.16855	0.77406	0.70789	0.20732	1.20846	0.06617	0.2554	1.1132	0.9986	0.8922	1.6208	1.2033	0.925	0.2783	0.7531	0.483	0.5566	1.6453	0.3438	0.51569	2.0464	1.83358	2.1037	0.99864	1.367	1.1132	1.05594	1.00137	1.15622	1.16563	1.12552	1.00449	0.97306	0.91861	0.88241
	Kenya	ICHEC_EC_EARTH_SMHI-RCA4	Central Unilever Tea Hospital, Kericho, Kenya	Kericho	RCP2.6	1995-2007	1	12	1995	1995-12-01	102	106.115	4.63473	4.66452	0.96123	0.67357	0.73604	0.23617	1.23591	-0.06247	0.25504	0.8595	1.1132	0.9986	0.8922	1.6208	1.2033	0.925	0.2783	0.7531	0.483	0.5566	1.6453	0.3438	0.51569	2.0464	1.83358	2.1037	0.99864	0.8595	0.98637	0.99046	0.9659	1.09687	1.11461	1.08752	0.98637	0.96044	0.9127
	Kenya	ICHEC_EC_EARTH_SMHI-RCA4	Central Unilever Tea Hospital, Kericho, Kenya	Kericho	RCP2.6	1995-2007	1	1	1996	1996-01-01	93	106.115	4.54329	4.66452	0.87641	0.62936	0.77746	0.27823	1.2767	-0.1481	0.25472	1.2851	0.8595	1.1132	0.9986	0.8922	1.6208	1.2033	0.925	0.2783	0.7531	0.483	0.5566	1.64531	0.3438	0.51569	2.0464	1.83358	2.1037	1.2851	1.07231	1.08596	1.06413	1.02975	1.12825	1.13897	1.11222	1.01956	0.99291
	Kenya	ICHEC_EC_EARTH_SMHI-RCA4	Central Unilever Tea Hospital, Kericho, Kenya	Kericho	RCP2.6	1995-2007	1	2	1996	1996-02-01	63	106.115	4.15888	4.66452	0.5937	0.46606	0.61231	0.11365	1.11097	-0.14626	0.25442	0.9577	1.2851	0.8595	1.1132	0.9986	0.8922	1.6208	1.2033	0.925	0.2783	0.7531	0.483	0.55662	1.64531	0.3438	0.51569	2.0464	1.83358	0.9577	1.12143	1.03412	1.0539	1.04285	1.01774	1.10389	1.11631	1.09505	1.01338
	Kenya	ICHEC_EC_EARTH_SMHI-RCA4	Central Unilever Tea Hospital, Kericho, Kenya	Kericho	RCP2.6	1995-2007	1	3	1996	1996-03-01	92	106.115	4.5326	4.66452	0.86699	0.62433	0.50859	0.01046	1.00673	0.11573	0.25416	0.3765	0.9577	1.2851	0.8595	1.1132	0.9986	0.8922	1.6208	1.2033	0.925	0.2783	0.7531	0.48295	0.55662	1.64531	0.3438	0.51569	2.0464	0.3765	0.66713	0.87313	0.86972	0.91843	0.9318	0.92614	1.01297	1.03412	1.0232
	Kenya	ICHEC_EC_EARTH_SMHI-RCA4	Central Unilever Tea Hospital, Kericho, Kenya	Kericho	RCP2.6	1995-2007	1	4	1996	1996-04-01	112	106.115	4.72739	4.66452	1.05546	0.7205	0.66563	0.16797	1.16329	0.05487	0.25391	1.0723	0.3765	0.9577	1.2851	0.8595	1.1132	0.9986	0.8922	1.6208	1.2033	0.925	0.2783	0.75308	0.48295	0.55662	1.64531	0.3438	0.51569	1.0723	0.72443	0.80219	0.92293	0.91024	0.94407	0.95187	0.94441	1.01956	1.03794
	Kenya	ICHEC_EC_EARTH_SMHI-RCA4	Central Unilever Tea Hospital, Kericho, Kenya	Kericho	RCP2.6	1995-2007	1	5	1996	1996-05-01	203	106.115	5.31812	4.66452	1.91303	1.06919	0.64748	0.15026	1.14471	0.42171	0.25369	0.5484	1.0723	0.3765	0.9577	1.2851	0.8595	1.1132	0.9986	0.8922	1.6208	1.2033	0.925	0.27831	0.75308	0.48295	0.55662	1.64531	0.3438	0.5484	0.81038	0.66576	0.73875	0.84803	0.84994	0.88755	0.90144	0.90042	0.97245
	Kenya	ICHEC_EC_EARTH_SMHI-RCA4	Central Unilever Tea Hospital, Kericho, Kenya	Kericho	RCP2.6	1995-2007	1	6	1996	1996-06-01	257	106.115	5.55296	4.66452	2.42191	1.2302	0.96769	0.47086	1.46451	0.26251	0.25349	1.5062	0.5484	1.0723	0.3765	0.9577	1.2851	0.8595	1.1132	0.9986	0.8922	1.6208	1.2033	0.92497	0.27831	0.75308	0.48295	0.55662	1.64531	1.5062	1.02729	1.0423	0.87586	0.89223	0.95772	0.94368	0.96488	0.96863	0.96099
	Kenya	ICHEC_EC_EARTH_SMHI-RCA4	Central Unilever Tea Hospital, Kericho, Kenya	Kericho	RCP2.6	1995-2007	1	7	1996	1996-07-01	91	106.115	4.52179	4.66452	0.85756	0.61927	1.06434	0.56789	1.56079	-0.44508	0.2533	1.0232	1.5062	0.5484	1.0723	0.3765	0.9577	1.2851	0.8595	1.1132	0.9986	0.8922	1.6208	1.20328	0.92497	0.27831	0.75308	0.48295	0.55662	1.0232	1.26468	1.02593	1.03753	0.90533	0.91406	0.96707	0.95362	0.97136	0.97409
	Kenya	ICHEC_EC_EARTH_SMHI-RCA4	Central Unilever Tea Hospital, Kericho, Kenya	Kericho	RCP2.6	1995-2007	1	8	1996	1996-08-01	78	106.115	4.36945	4.66452	0.73506	0.55104	0.51645	0.02034	1.01255	0.03459	0.25312	1.5553	1.0232	1.5062	0.5484	1.0723	0.3765	0.9577	1.2851	0.8595	1.1132	0.9986	0.8922	1.62075	1.20328	0.92497	0.27831	0.75308	0.48295	1.5553	1.28923	1.36154	1.15826	1.14107	1.01365	1.00566	1.0406	1.02047	1.02975
	Kenya	ICHEC_EC_EARTH_SMHI-RCA4	Central Unilever Tea Hospital, Kericho, Kenya	Kericho	RCP2.6	1995-2007	1	9	1996	1996-09-01	69	106.115	4.2485	4.66452	0.65024	0.50092	0.58018	0.08439	1.07597	-0.07926	0.25296	1.277	1.5553	1.0232	1.5062	0.5484	1.0723	0.3765	0.9577	1.2851	0.8595	1.1132	0.9986	0.89223	1.62075	1.20328	0.92497	0.27831	0.75308	1.277	1.41611	1.28514	1.34039	1.182	1.16372	1.05127	1.03957	1.06686	1.04612
	Kenya	ICHEC_EC_EARTH_SMHI-RCA4	Central Unilever Tea Hospital, Kericho, Kenya	Kericho	RCP2.6	1995-2007	1	10	1996	1996-10-01	72	106.115	4.29046	4.66452	0.67851	0.51791	0.40151	-0.09398	0.897	0.1164	0.25281	1.0559	1.277	1.5553	1.0232	1.5062	0.5484	1.0723	0.3765	0.9577	1.2851	0.8595	1.1132	0.99864	0.89223	1.62075	1.20328	0.92497	0.27831	1.0559	1.16645	1.29605	1.22784	1.2835	1.16099	1.14832	1.05185	1.04139	1.06577
	Kenya	ICHEC_EC_EARTH_SMHI-RCA4	Central Unilever Tea Hospital, Kericho, Kenya	Kericho	RCP2.6	1995-2007	1	11	1996	1996-11-01	89	106.115	4.49981	4.66452	0.83872	0.60907	0.7077	0.21249	1.20291	-0.09863	0.25266	0.8104	1.0559	1.277	1.5553	1.0232	1.5062	0.5484	1.0723	0.3765	0.9577	1.2851	0.8595	1.11324	0.99864	0.89223	1.62075	1.20328	0.92497	0.8104	0.93316	1.04776	1.17463	1.14435	1.20465	1.1109	1.10608	1.02502	1.01829
	Kenya	ICHEC_EC_EARTH_SMHI-RCA4	Central Unilever Tea Hospital, Kericho, Kenya	Kericho	RCP2.6	1995-2007	1	12	1996	1996-12-01	0	106.115	0	4.66452	0	0	0.55788	0.06293	1.05283	-0.55788	0.25253	0.9495	0.8104	1.0559	1.277	1.5553	1.0232	1.5062	0.5484	1.0723	0.3765	0.9577	1.2851	0.85949	1.11324	0.99864	0.89223	1.62075	1.20328	0.9495	0.87995	0.93862	1.0232	1.12961	1.11188	1.1682	1.09073	1.08869	1.01747
	Kenya	ICHEC_EC_EARTH_SMHI-RCA4	Central Unilever Tea Hospital, Kericho, Kenya	Kericho	RCP2.6	1995-2007	1	1	1997	1997-01-01	102	106.115	4.63473	4.66452	0.96123	0.67357	0.24073	-0.25398	0.73544	0.43284	0.25241	2.3984	0.9495	0.8104	1.0559	1.277	1.5553	1.0232	1.5062	0.5484	1.0723	0.3765	0.9577	1.28514	0.85949	1.11324	0.99864	0.89223	1.62075	2.3984	1.67396	1.3861	1.30356	1.29824	1.34108	1.29567	1.32198	1.23603	1.21966
	Kenya	ICHEC_EC_EARTH_SMHI-RCA4	Central Unilever Tea Hospital, Kericho, Kenya	Kericho	RCP2.6	1995-2007	1	2	1997	1997-02-01	196	106.115	5.2832	4.66452	1.84706	1.04629	0.74255	0.24807	1.23703	0.30374	0.25229	0.9823	2.3984	0.9495	0.8104	1.0559	1.277	1.5553	1.0232	1.5062	0.5484	1.0723	0.3765	0.95772	1.28514	0.85949	1.11324	0.99864	0.89223	0.9823	1.69033	1.4434	1.28514	1.2393	1.24558	1.28982	1.25649	1.28423	1.21065
	Kenya	ICHEC_EC_EARTH_SMHI-RCA4	Central Unilever Tea Hospital, Kericho, Kenya	Kericho	RCP2.6	1995-2007	1	3	1997	1997-03-01	210	106.115	5.35186	4.66452	1.97899	1.09159	0.95728	0.46301	1.45154	0.13431	0.25218	1.5553	0.9823	2.3984	0.9495	0.8104	1.0559	1.277	1.5553	1.0232	1.5062	0.5484	1.0723	0.37654	0.95772	1.28514	0.85949	1.11324	0.99864	1.5553	1.26877	1.64531	1.47136	1.33917	1.29196	1.28982	1.323	1.28969	1.31133
	Kenya	ICHEC_EC_EARTH_SMHI-RCA4	Central Unilever Tea Hospital, Kericho, Kenya	Kericho	RCP2.6	1995-2007	1	4	1997	1997-04-01	234	106.115	5.45959	4.66452	2.20517	1.16476	0.96439	0.47033	1.45845	0.20037	0.25208	0.4666	1.5553	0.9823	2.3984	0.9495	0.8104	1.0559	1.277	1.5553	1.0232	1.5062	0.5484	1.07231	0.37654	0.95772	1.28514	0.85949	1.11324	0.4666	1.01092	1.00137	1.35063	1.27041	1.19373	1.17405	1.18691	1.22784	1.20738
	Kenya	ICHEC_EC_EARTH_SMHI-RCA4	Central Unilever Tea Hospital, Kericho, Kenya	Kericho	RCP2.6	1995-2007	1	5	1997	1997-05-01	162	106.115	5.09375	4.66452	1.52665	0.9269	0.94609	0.45222	1.43996	-0.0192	0.25198	0.3684	0.4666	1.5553	0.9823	2.3984	0.9495	0.8104	1.0559	1.277	1.5553	1.0232	1.5062	0.54844	1.07231	0.37654	0.95772	1.28514	0.85949	0.3684	0.41747	0.79673	0.84312	1.15417	1.12006	1.07582	1.07334	1.09596	1.14189
	Kenya	ICHEC_EC_EARTH_SMHI-RCA4	Central Unilever Tea Hospital, Kericho, Kenya	Kericho	RCP2.6	1995-2007	1	6	1997	1997-06-01	492	106.115	6.20051	4.66452	4.6365	1.72926	1.06475	0.57106	1.55844	0.66451	0.25189	1.0396	0.3684	0.4666	1.5553	0.9823	2.3984	0.9495	0.8104	1.0559	1.277	1.5553	1.0232	1.50615	0.54844	1.07231	0.37654	0.95772	1.28514	1.0396	0.70396	0.62483	0.85744	0.88241	1.13507	1.10857	1.07129	1.06959	1.09032
	Kenya	ICHEC_EC_EARTH_SMHI-RCA4	Central Unilever Tea Hospital, Kericho, Kenya	Kericho	RCP2.6	1995-2007	1	7	1997	1997-07-01	421	106.115	6.04501	4.66452	3.96741	1.6029	1.47459	0.98108	1.96811	0.1283	0.2518	1.0068	1.0396	0.3684	0.4666	1.5553	0.9823	2.3984	0.9495	0.8104	1.0559	1.277	1.5553	1.0232	1.50615	0.54844	1.07231	0.37654	0.95772	1.0068	1.0232	0.80492	0.72033	0.88732	0.90315	1.11675	1.09585	1.06413	1.06331
	Kenya	ICHEC_EC_EARTH_SMHI-RCA4	Central Unilever Tea Hospital, Kericho, Kenya	Kericho	RCP2.6	1995-2007	1	8	1997	1997-08-01	204	106.115	5.32301	4.66452	1.92245	1.07242	1.42668	0.93333	1.92003	-0.35426	0.25171	0.8922	1.0068	1.0396	0.3684	0.4666	1.5553	0.9823	2.3984	0.9495	0.8104	1.0559	1.277	1.55527	1.0232	1.50615	0.54844	1.07231	0.37654	0.8922	0.94953	0.97954	0.82675	0.75471	0.88814	0.90159	1.08869	1.07322	1.04694
	Kenya	ICHEC_EC_EARTH_SMHI-RCA4	Central Unilever Tea Hospital, Kericho, Kenya	Kericho	RCP2.6	1995-2007	1	9	1997	1997-09-01	52	106.115	3.97029	4.66452	0.49004	0.3988	0.87003	0.37683	1.36323	-0.47123	0.25164	0.9413	0.8922	1.0068	1.0396	0.3684	0.4666	1.5553	0.9823	2.3984	0.9495	0.8104	1.0559	1.27696	1.55527	1.0232	1.50615	0.54844	1.07231	0.9413	0.91679	0.9468	0.96999	0.84967	0.78582	0.89574	0.90656	1.07231	1.06004
	Kenya	ICHEC_EC_EARTH_SMHI-RCA4	Central Unilever Tea Hospital, Kericho, Kenya	Kericho	RCP2.6	1995-2007	1	10	1997	1997-10-01	38	106.115	3.66356	4.66452	0.3581	0.30609	0.26651	-0.22654	0.75956	0.03958	0.25156	1.8663	0.9413	0.8922	1.0068	1.0396	0.3684	0.4666	1.5553	0.9823	2.3984	0.9495	0.8104	1.05594	1.27696	1.55527	1.0232	1.50615	0.54844	1.8663	1.40383	1.2333	1.17668	1.14926	1.01911	0.94018	1.01706	1.0132	1.15172
	Kenya	ICHEC_EC_EARTH_SMHI-RCA4	Central Unilever Tea Hospital, Kericho, Kenya	Kericho	RCP2.6	1995-2007	1	11	1997	1997-11-01	69	106.115	4.2485	4.66452	0.65024	0.50092	0.49959	0.00668	0.9925	0.00133	0.25149	1.4079	1.8663	0.9413	0.8922	1.0068	1.0396	0.3684	0.4666	1.5553	0.9823	2.3984	0.9495	0.81038	1.05594	1.27696	1.55527	1.0232	1.50615	1.4079	1.63712	1.4052	1.27696	1.22293	1.19237	1.07465	0.99864	1.06049	1.05267
	Kenya	ICHEC_EC_EARTH_SMHI-RCA4	Central Unilever Tea Hospital, Kericho, Kenya	Kericho	RCP2.6	1995-2007	1	12	1997	1997-12-01	23	106.115	3.17805	4.66452	0.21675	0.19618	0.42398	-0.06879	0.91676	-0.2278	0.25142	0.7715	1.4079	1.8663	0.9413	0.8922	1.0068	1.0396	0.3684	0.4666	1.5553	0.9823	2.3984	0.94953	0.81038	1.05594	1.27696	1.55527	1.0232	0.7715	1.08971	1.34858	1.24677	1.17586	1.14769	1.13225	1.03676	0.97341	1.03159
	Kenya	ICHEC_EC_EARTH_SMHI-RCA4	Central Unilever Tea Hospital, Kericho, Kenya	Kericho	RCP2.6	1995-2007	1	1	1998	1998-01-01	187	106.115	5.23644	4.66452	1.76225	1.01604	0.35654	-0.13611	0.84918	0.65951	0.25135	1.6126	0.7715	1.4079	1.8663	0.9413	0.8922	1.0068	1.0396	0.3684	0.4666	1.5553	0.9823	2.39838	0.94953	0.81038	1.05594	1.27696	1.55527	1.6126	1.19203	1.26399	1.41458	1.31993	1.24865	1.2141	1.19229	1.10074	1.03732
	Kenya	ICHEC_EC_EARTH_SMHI-RCA4	Central Unilever Tea Hospital, Kericho, Kenya	Kericho	RCP2.6	1995-2007	1	2	1998	1998-02-01	493	106.115	6.20254	4.66452	4.64592	1.73093	0.90497	0.41245	1.3975	0.82596	0.25129	0.6303	1.6126	0.7715	1.4079	1.8663	0.9413	0.8922	1.0068	1.0396	0.3684	0.4666	1.5553	0.98227	2.39838	0.94953	0.81038	1.05594	1.27696	0.6303	1.12143	1.00478	1.10557	1.25772	1.20499	1.16031	1.14113	1.12984	1.05369
	Kenya	ICHEC_EC_EARTH_SMHI-RCA4	Central Unilever Tea Hospital, Kericho, Kenya	Kericho	RCP2.6	1995-2007	1	3	1998	1998-03-01	410	106.115	6.01859	4.66452	3.86375	1.58181	1.66727	1.17486	2.15968	-0.08546	0.25123	0.2292	0.6303	1.6126	0.7715	1.4079	1.8663	0.9413	0.8922	1.0068	1.0396	0.3684	0.4666	1.55527	0.98227	2.39838	0.94953	0.81038	1.05594	0.2292	0.42974	0.82402	0.81089	0.93029	1.0863	1.06559	1.04392	1.0398	1.03978
	Kenya	ICHEC_EC_EARTH_SMHI-RCA4	Central Unilever Tea Hospital, Kericho, Kenya	Kericho	RCP2.6	1995-2007	1	4	1998	1998-04-01	194	106.115	5.273	4.66452	1.82821	1.03965	1.37062	0.87833	1.86292	-0.33098	0.25118	0.7858	0.2292	0.6303	1.6126	0.7715	1.4079	1.8663	0.9413	0.8922	1.0068	1.0396	0.3684	0.46658	1.55527	0.98227	2.39838	0.94953	0.81038	0.7858	0.50751	0.54844	0.81447	0.80587	0.90622	1.04337	1.03062	1.01524	1.0144
	Kenya	ICHEC_EC_EARTH_SMHI-RCA4	Central Unilever Tea Hospital, Kericho, Kenya	Kericho	RCP2.6	1995-2007	1	5	1998	1998-05-01	79	106.115	4.38203	4.66452	0.74448	0.55646	0.84712	0.35494	1.33931	-0.29067	0.25112	1.7517	0.7858	0.2292	0.6303	1.6126	0.7715	1.4079	1.8663	0.9413	0.8922	1.0068	1.0396	0.36835	0.46658	1.55527	0.98227	2.39838	0.94953	1.7517	1.26877	0.92225	0.84926	1.00192	0.96351	1.027	1.13192	1.11074	1.08889
	Kenya	ICHEC_EC_EARTH_SMHI-RCA4	Central Unilever Tea Hospital, Kericho, Kenya	Kericho	RCP2.6	1995-2007	1	6	1998	1998-06-01	84	106.115	4.44265	4.66452	0.7916	0.58311	0.59172	0.09964	1.08381	-0.00862	0.25107	1.0559	1.7517	0.7858	0.2292	0.6303	1.6126	0.7715	1.4079	1.8663	0.9413	0.8922	1.0068	1.03957	0.36835	0.46658	1.55527	0.98227	2.39838	1.0559	1.40383	1.19783	0.95567	0.89059	1.01092	0.97672	1.03062	1.12347	1.10526
	Kenya	ICHEC_EC_EARTH_SMHI-RCA4	Central Unilever Tea Hospital, Kericho, Kenya	Kericho	RCP2.6	1995-2007	1	7	1998	1998-07-01	20	106.115	3.04452	4.66452	0.18848	0.17267	0.54603	0.05404	1.03802	-0.37336	0.25102	1.2033	1.0559	1.7517	0.7858	0.2292	0.6303	1.6126	0.7715	1.4079	1.8663	0.9413	0.8922	1.00683	1.03957	0.36835	0.46658	1.55527	0.98227	1.2033	1.12961	1.33698	1.19919	1.00519	0.94271	1.0384	1.00504	1.0498	1.13146
	Kenya	ICHEC_EC_EARTH_SMHI-RCA4	Central Unilever Tea Hospital, Kericho, Kenya	Kericho	RCP2.6	1995-2007	1	8	1998	1998-08-01	24	106.115	3.21888	4.66452	0.22617	0.2039	0.162	-0.32989	0.65389	0.04189	0.25097	0.6794	1.2033	1.0559	1.7517	0.7858	0.2292	0.6303	1.6126	0.7715	1.4079	1.8663	0.9413	0.89223	1.00683	1.03957	0.36835	0.46658	1.55527	0.6794	0.94135	0.97954	1.17259	1.09523	0.95089	0.90509	0.99353	0.96886	1.01276
	Kenya	ICHEC_EC_EARTH_SMHI-RCA4	Central Unilever Tea Hospital, Kericho, Kenya	Kericho	RCP2.6	1995-2007	1	9	1998	1998-09-01	108	106.115	4.69135	4.66452	1.01777	0.70199	0.31785	-0.17395	0.80965	0.38415	0.25092	1.457	0.6794	1.2033	1.0559	1.7517	0.7858	0.2292	0.6303	1.6126	0.7715	1.4079	1.8663	0.94135	0.89223	1.00683	1.03957	0.36835	0.46658	1.457	1.06822	1.11324	1.09892	1.22948	1.15554	1.0232	0.97409	1.04503	1.01768
	Kenya	ICHEC_EC_EARTH_SMHI-RCA4	Central Unilever Tea Hospital, Kericho, Kenya	Kericho	RCP2.6	1995-2007	1	10	1998	1998-10-01	79	106.115	4.38203	4.66452	0.74448	0.55646	0.77105	0.27934	1.26276	-0.21459	0.25088	0.4584	1.457	0.6794	1.2033	1.0559	1.7517	0.7858	0.2292	0.6303	1.6126	0.7715	1.4079	1.86632	0.94135	0.89223	1.00683	1.03957	0.36835	0.4584	0.95772	0.86495	0.94953	0.97081	1.10096	1.05594	0.9526	0.91679	0.98637
	Kenya	ICHEC_EC_EARTH_SMHI-RCA4	Central Unilever Tea Hospital, Kericho, Kenya	Kericho	RCP2.6	1995-2007	1	11	1998	1998-11-01	127	106.115	4.85203	4.66452	1.19682	0.78701	0.63396	0.14234	1.12559	0.15305	0.25083	1.146	0.4584	1.457	0.6794	1.2033	1.0559	1.7517	0.7858	0.2292	0.6303	1.6126	0.7715	1.40792	1.86632	0.94135	0.89223	1.00683	1.03957	1.146	0.80219	1.02047	0.93521	0.98882	1.00001	1.1074	1.0672	0.97409	0.93971
	Kenya	ICHEC_EC_EARTH_SMHI-RCA4	Central Unilever Tea Hospital, Kericho, Kenya	Kericho	RCP2.6	1995-2007	1	12	1998	1998-12-01	104	106.115	4.65396	4.66452	0.98007	0.68313	0.74378	0.25224	1.23533	-0.06065	0.25079	0.704	1.146	0.4584	1.457	0.6794	1.2033	1.0559	1.7517	0.7858	0.2292	0.6303	1.6126	0.77149	1.40792	1.86632	0.94135	0.89223	1.00683	0.704	0.92497	0.76945	0.94135	0.88896	0.94135	0.95772	1.05697	1.02684	0.94708
	Kenya	ICHEC_EC_EARTH_SMHI-RCA4	Central Unilever Tea Hospital, Kericho, Kenya	Kericho	RCP2.6	1995-2007	1	1	1999	1999-01-01	62	106.115	4.14313	4.66452	0.58427	0.46013	0.62929	0.13782	1.12076	-0.16916	0.25075	1.2606	0.704	1.146	0.4584	1.457	0.6794	1.2033	1.0559	1.7517	0.7858	0.2292	0.6303	1.61257	0.77149	1.40792	1.86632	0.94135	0.89223	1.2606	0.98227	1.03684	0.89223	1.00519	0.95089	0.98695	0.99557	1.07959	1.05021
	Kenya	ICHEC_EC_EARTH_SMHI-RCA4	Central Unilever Tea Hospital, Kericho, Kenya	Kericho	RCP2.6	1995-2007	1	2	1999	1999-02-01	62	106.115	4.14313	4.66452	0.58427	0.46013	0.53736	0.04597	1.02875	-0.07723	0.25071	0.925	1.2606	0.704	1.146	0.4584	1.457	0.6794	1.2033	1.0559	1.7517	0.7858	0.2292	0.63029	1.61257	0.77149	1.40792	1.86632	0.94135	0.925	1.09278	0.96317	1.00888	0.89878	0.99182	0.94719	0.9792	0.98773	1.06413
	Kenya	ICHEC_EC_EARTH_SMHI-RCA4	Central Unilever Tea Hospital, Kericho, Kenya	Kericho	RCP2.6	1995-2007	1	3	1999	1999-03-01	79	106.115	4.38203	4.66452	0.74448	0.55646	0.44093	-0.05039	0.93224	0.11553	0.25068	0.6712	0.925	1.2606	0.704	1.146	0.4584	1.457	0.6794	1.2033	1.0559	1.7517	0.7858	0.2292	0.63029	1.61257	0.77149	1.40792	1.86632	0.6712	0.7981	0.95226	0.89019	0.94135	0.86085	0.94602	0.9127	0.94498	0.95608
	Kenya	ICHEC_EC_EARTH_SMHI-RCA4	Central Unilever Tea Hospital, Kericho, Kenya	Kericho	RCP2.6	1995-2007	1	4	1999	1999-04-01	24	106.115	3.21888	4.66452	0.22617	0.2039	0.60336	0.11211	1.0946	-0.39946	0.25064	0.2538	0.6712	0.925	1.2606	0.704	1.146	0.4584	1.457	0.6794	1.2033	1.0559	1.7517	0.78582	0.2292	0.63029	1.61257	0.77149	1.40792	0.2538	0.46249	0.61665	0.77763	0.7629	0.82675	0.77412	0.85949	0.83948	0.87586
	Kenya	ICHEC_EC_EARTH_SMHI-RCA4	Central Unilever Tea Hospital, Kericho, Kenya	Kericho	RCP2.6	1995-2007	1	5	1999	1999-05-01	58	106.115	4.07754	4.66452	0.54658	0.43605	0.21461	-0.27657	0.70579	0.22144	0.25061	0.6057	0.2538	0.6712	0.925	1.2606	0.704	1.146	0.4584	1.457	0.6794	1.2033	1.0559	1.75172	0.78582	0.2292	0.63029	1.61257	0.77149	0.6057	0.42974	0.51024	0.61392	0.74325	0.7367	0.79517	0.75308	0.83129	0.81611
	Kenya	ICHEC_EC_EARTH_SMHI-RCA4	Central Unilever Tea Hospital, Kericho, Kenya	Kericho	RCP2.6	1995-2007	1	6	1999	1999-06-01	260	106.115	5.56452	4.66452	2.45018	1.23843	0.55191	0.0608	1.04302	0.68652	0.25057	0.8759	0.6057	0.2538	0.6712	0.925	1.2606	0.704	1.146	0.4584	1.457	0.6794	1.2033	1.05594	1.75172	0.78582	0.2292	0.63029	1.61257	0.8759	0.7408	0.57845	0.60164	0.66631	0.76535	0.75658	0.80526	0.76672	0.83575
	Kenya	ICHEC_EC_EARTH_SMHI-RCA4	Central Unilever Tea Hospital, Kericho, Kenya	Kericho	RCP2.6	1995-2007	1	7	1999	1999-07-01	250	106.115	5.52545	4.66452	2.35595	1.21073	1.08033	0.58928	1.57138	0.1304	0.25054	0.7203	0.8759	0.6057	0.2538	0.6712	0.925	1.2606	0.704	1.146	0.4584	1.457	0.6794	1.20328	1.05594	1.75172	0.78582	0.2292	0.63029	0.7203	0.7981	0.73398	0.61392	0.62538	0.67531	0.75892	0.75205	0.79582	0.76208
	Kenya	ICHEC_EC_EARTH_SMHI-RCA4	Central Unilever Tea Hospital, Kericho, Kenya	Kericho	RCP2.6	1995-2007	1	8	1999	1999-08-01	181	106.115	5.20401	4.66452	1.7057	0.99536	1.01867	0.52768	1.50965	-0.02331	0.25051	2.0955	0.7203	0.8759	0.6057	0.2538	0.6712	0.925	1.2606	0.704	1.146	0.4584	1.457	0.67941	1.20328	1.05594	1.75172	0.78582	0.2292	2.0955	1.40792	1.23057	1.07436	0.91024	0.8704	0.8782	0.926	0.90133	0.92579
	Kenya	ICHEC_EC_EARTH_SMHI-RCA4	Central Unilever Tea Hospital, Kericho, Kenya	Kericho	RCP2.6	1995-2007	1	9	1999	1999-09-01	82	106.115	4.41884	4.66452	0.77275	0.57253	0.74461	0.25369	1.23554	-0.17208	0.25048	0.9413	2.0955	0.7203	0.8759	0.6057	0.2538	0.6712	0.925	1.2606	0.704	1.146	0.4584	1.45704	0.67941	1.20328	1.05594	1.75172	0.78582	0.9413	1.51843	1.2524	1.15826	1.04776	0.91542	0.88054	0.88609	0.9277	0.90533
	Kenya	ICHEC_EC_EARTH_SMHI-RCA4	Central Unilever Tea Hospital, Kericho, Kenya	Kericho	RCP2.6	1995-2007	1	10	1999	1999-10-01	71	106.115	4.27667	4.66452	0.66909	0.51228	0.48141	-0.00945	0.97228	0.03086	0.25045	0.7613	0.9413	2.0955	0.7203	0.8759	0.6057	0.2538	0.6712	0.925	1.2606	0.704	1.146	0.45839	1.45704	0.67941	1.20328	1.05594	1.75172	0.7613	0.8513	1.26604	1.12961	1.07886	1.00001	0.8934	0.86563	0.87222	0.91106
	Kenya	ICHEC_EC_EARTH_SMHI-RCA4	Central Unilever Tea Hospital, Kericho, Kenya	Kericho	RCP2.6	1995-2007	1	11	1999	1999-11-01	40	106.115	3.71357	4.66452	0.37695	0.31987	0.55851	0.06771	1.04932	-0.23864	0.25042	1.2851	0.7613	0.9413	2.0955	0.7203	0.8759	0.6057	0.2538	0.6712	0.925	1.2606	0.704	1.14599	0.45839	1.45704	0.67941	1.20328	1.05594	1.2851	1.0232	0.99592	1.27082	1.16072	1.11324	1.04074	0.94237	0.91224	0.91351
	Kenya	ICHEC_EC_EARTH_SMHI-RCA4	Central Unilever Tea Hospital, Kericho, Kenya	Kericho	RCP2.6	1995-2007	1	12	1999	1999-12-01	28	106.115	3.3673	4.66452	0.26387	0.23418	0.30161	-0.18914	0.79237	-0.06744	0.25039	0.573	1.2851	0.7613	0.9413	2.0955	0.7203	0.8759	0.6057	0.2538	0.6712	0.925	1.2606	0.70396	1.14599	0.45839	1.45704	0.67941	1.20328	0.573	0.92907	0.87313	0.89019	1.13125	1.06276	1.03606	0.98227	0.90133	0.87832
	Kenya	ICHEC_EC_EARTH_SMHI-RCA4	Central Unilever Tea Hospital, Kericho, Kenya	Kericho	RCP2.6	1995-2007	1	1	2000	2000-01-01	48	106.115	3.89182	4.66452	0.45234	0.37318	0.54386	0.05316	1.03456	-0.17068	0.25036	1.0232	0.573	1.2851	0.7613	0.9413	2.0955	0.7203	0.8759	0.6057	0.2538	0.6712	0.925	1.26058	0.70396	1.14599	0.45839	1.45704	0.67941	1.0232	0.7981	0.96044	0.91065	0.91679	1.11324	1.05711	1.03446	0.98682	0.91351
	Kenya	ICHEC_EC_EARTH_SMHI-RCA4	Central Unilever Tea Hospital, Kericho, Kenya	Kericho	RCP2.6	1995-2007	1	2	2000	2000-02-01	58	106.115	4.07754	4.66452	0.54658	0.43605	0.3782	-0.11245	0.86885	0.05784	0.25034	0.884	1.0232	0.573	1.2851	0.7613	0.9413	2.0955	0.7203	0.8759	0.6057	0.2538	0.6712	0.92497	1.26058	0.70396	1.14599	0.45839	1.45704	0.884	0.95362	0.82675	0.94135	0.90533	0.91133	1.0805	1.03548	1.01774	0.97654
	Kenya	ICHEC_EC_EARTH_SMHI-RCA4	Central Unilever Tea Hospital, Kericho, Kenya	Kericho	RCP2.6	1995-2007	1	3	2000	2000-03-01	189	106.115	5.24702	4.66452	1.78109	1.02284	0.48808	-0.00252	0.97868	0.53477	0.25031	0.9577	0.884	1.0232	0.573	1.2851	0.7613	0.9413	2.0955	0.7203	0.8759	0.6057	0.2538	0.67122	0.92497	1.26058	0.70396	1.14599	0.45839	0.9577	0.92088	0.95499	0.85949	0.94462	0.91406	0.91796	1.06515	1.02684	1.01174
	Kenya	ICHEC_EC_EARTH_SMHI-RCA4	Central Unilever Tea Hospital, Kericho, Kenya	Kericho	RCP2.6	1995-2007	1	4	2000	2000-04-01	237	106.115	5.47227	4.66452	2.23344	1.17355	0.99063	0.50008	1.48118	0.18292	0.25029	0.3274	0.9577	0.884	1.0232	0.573	1.2851	0.7613	0.9413	2.0955	0.7203	0.8759	0.6057	0.25375	0.67122	0.92497	1.26058	0.70396	1.14599	0.3274	0.64257	0.72306	0.7981	0.75308	0.84175	0.83025	0.84414	0.98318	0.9569
	Kenya	ICHEC_EC_EARTH_SMHI-RCA4	Central Unilever Tea Hospital, Kericho, Kenya	Kericho	RCP2.6	1995-2007	1	5	2000	2000-05-01	351	106.115	5.86363	4.66452	3.30775	1.46042	0.95393	0.46343	1.44443	0.50649	0.25026	0.2783	0.3274	0.9577	0.884	1.0232	0.573	1.2851	0.7613	0.9413	2.0955	0.7203	0.8759	0.60574	0.25375	0.67122	0.92497	1.26058	0.70396	0.2783	0.30287	0.52115	0.61187	0.69414	0.67395	0.76126	0.76126	0.78127	0.9127
	Kenya	ICHEC_EC_EARTH_SMHI-RCA4	Central Unilever Tea Hospital, Kericho, Kenya	Kericho	RCP2.6	1995-2007	1	6	2000	2000-06-01	48	106.115	3.89182	4.66452	0.45234	0.37318	1.2154	0.72494	1.70586	-0.84222	0.25024	1.0805	0.2783	0.3274	0.9577	0.884	1.0232	0.573	1.2851	0.7613	0.9413	2.0955	0.7203	0.87586	0.60574	0.25375	0.67122	0.92497	1.26058	1.0805	0.67941	0.56208	0.66099	0.7056	0.75853	0.73203	0.80117	0.79673	0.81119
	Kenya	ICHEC_EC_EARTH_SMHI-RCA4	Central Unilever Tea Hospital, Kericho, Kenya	Kericho	RCP2.6	1995-2007	1	7	2000	2000-07-01	71	106.115	4.27667	4.66452	0.66909	0.51228	0.29786	-0.19255	0.78828	0.21441	0.25021	0.8677	1.0805	0.2783	0.3274	0.9577	0.884	1.0232	0.573	1.2851	0.7613	0.9413	2.0955	0.72033	0.87586	0.60574	0.25375	0.67122	0.92497	0.8677	0.97409	0.74216	0.63848	0.70233	0.73261	0.77412	0.74898	0.80856	0.80383
	Kenya	ICHEC_EC_EARTH_SMHI-RCA4	Central Unilever Tea Hospital, Kericho, Kenya	Kericho	RCP2.6	1995-2007	1	8	2000	2000-08-01	94	106.115	4.55388	4.66452	0.88584	0.63437	0.6998	0.20943	1.19017	-0.06543	0.25019	0.9004	0.8677	1.0805	0.2783	0.3274	0.9577	0.884	1.0232	0.573	1.2851	0.7613	0.9413	2.09552	0.72033	0.87586	0.60574	0.25375	0.67122	0.9004	0.88405	0.94953	0.78173	0.69087	0.73534	0.75658	0.78991	0.76581	0.81774
	Kenya	ICHEC_EC_EARTH_SMHI-RCA4	Central Unilever Tea Hospital, Kericho, Kenya	Kericho	RCP2.6	1995-2007	1	9	2000	2000-09-01	94	106.115	4.55388	4.66452	0.88584	0.63437	0.39454	-0.09579	0.88486	0.23983	0.25017	1.0969	0.9004	0.8677	1.0805	0.2783	0.3274	0.9577	0.884	1.0232	0.573	1.2851	0.7613	0.94135	2.09552	0.72033	0.87586	0.60574	0.25375	1.0969	0.99864	0.95499	0.98637	0.84475	0.75853	0.78699	0.79912	0.82402	0.79892
	Kenya	ICHEC_EC_EARTH_SMHI-RCA4	Central Unilever Tea Hospital, Kericho, Kenya	Kericho	RCP2.6	1995-2007	1	10	2000	2000-10-01	60	106.115	4.11087	4.66452	0.56543	0.44816	0.60496	0.11468	1.09524	-0.1568	0.25015	1.0478	1.0969	0.9004	0.8677	1.0805	0.2783	0.3274	0.9577	0.884	1.0232	0.573	1.2851	0.76126	0.94135	2.09552	0.72033	0.87586	0.60574	1.0478	1.07231	1.01502	0.97818	0.99864	0.87859	0.79985	0.81958	0.82675	0.84639
	Kenya	ICHEC_EC_EARTH_SMHI-RCA4	Central Unilever Tea Hospital, Kericho, Kenya	Kericho	RCP2.6	1995-2007	1	11	2000	2000-11-01	130	106.115	4.8752	4.66452	1.22509	0.7998	0.39472	-0.09553	0.88496	0.40508	0.25013	0.9086	1.0478	1.0969	0.9004	0.8677	1.0805	0.2783	0.3274	0.9577	0.884	1.0232	0.573	1.28514	0.76126	0.94135	2.09552	0.72033	0.87586	0.9086	0.97818	1.01774	0.98841	0.96426	0.98364	0.88288	0.81344	0.82948	0.83493
	Kenya	ICHEC_EC_EARTH_SMHI-RCA4	Central Unilever Tea Hospital, Kericho, Kenya	Kericho	RCP2.6	1995-2007	1	12	2000	2000-12-01	230	106.115	5.44242	4.66452	2.16747	1.15293	0.87031	0.38011	1.36051	0.28262	0.25011	0.663	0.9086	1.0478	1.0969	0.9004	0.8677	1.0805	0.2783	0.3274	0.9577	0.884	1.0232	0.57299	1.28514	0.76126	0.94135	2.09552	0.72033	0.663	0.78582	0.87313	0.92907	0.92334	0.91406	0.93784	0.8554	0.79673	0.81283
	Kenya	ICHEC_EC_EARTH_SMHI-RCA4	Central Unilever Tea Hospital, Kericho, Kenya	Kericho	RCP2.6	1995-2007	1	1	2001	2001-01-01	120	106.115	4.79579	4.66452	1.13085	0.75652	0.87954	0.38938	1.36971	-0.12302	0.25009	1.8008	0.663	0.9086	1.0478	1.0969	0.9004	0.8677	1.0805	0.2783	0.3274	0.9577	0.884	1.0232	0.57299	1.28514	0.76126	0.94135	2.09552	1.8008	1.23193	1.12416	1.10506	1.10342	1.06959	1.04074	1.04571	0.96044	0.89714
	Kenya	ICHEC_EC_EARTH_SMHI-RCA4	Central Unilever Tea Hospital, Kericho, Kenya	Kericho	RCP2.6	1995-2007	1	2	2001	2001-02-01	168	106.115	5.1299	4.66452	1.5832	0.94903	0.80607	0.31594	1.29619	0.14296	0.25007	0.7285	1.8008	0.663	0.9086	1.0478	1.0969	0.9004	0.8677	1.0805	0.2783	0.3274	0.9577	0.88405	1.0232	0.57299	1.28514	0.76126	0.94135	0.7285	1.26468	1.06413	1.02525	1.02975	1.04094	1.02086	1.00171	1.01047	0.93725
	Kenya	ICHEC_EC_EARTH_SMHI-RCA4	Central Unilever Tea Hospital, Kericho, Kenya	Kericho	RCP2.6	1995-2007	1	3	2001	2001-03-01	136	106.115	4.91998	4.66452	1.28163	0.82489	0.83675	0.34666	1.32684	-0.01186	0.25005	0.3111	0.7285	1.8008	0.663	0.9086	1.0478	1.0969	0.9004	0.8677	1.0805	0.2783	0.3274	0.95772	0.88405	1.0232	0.57299	1.28514	0.76126	0.3111	0.51979	0.9468	0.87586	0.88241	0.90997	0.93667	0.93214	0.92497	0.94053
	Kenya	ICHEC_EC_EARTH_SMHI-RCA4	Central Unilever Tea Hospital, Kericho, Kenya	Kericho	RCP2.6	1995-2007	1	4	2001	2001-04-01	240	106.115	5.4848	4.66452	2.26171	1.18225	0.80624	0.31618	1.2963	0.37601	0.25003	0.4911	0.3111	0.7285	1.8008	0.663	0.9086	1.0478	1.0969	0.9004	0.8677	1.0805	0.2783	0.32742	0.95772	0.88405	1.0232	0.57299	1.28514	0.4911	0.40109	0.51024	0.83289	0.79892	0.8172	0.85013	0.88098	0.88314	0.88159
	Kenya	ICHEC_EC_EARTH_SMHI-RCA4	Central Unilever Tea Hospital, Kericho, Kenya	Kericho	RCP2.6	1995-2007	1	5	2001	2001-05-01	252	106.115	5.53339	4.66452	2.37479	1.21633	0.95598	0.46596	1.44601	0.26035	0.25002	1.8336	0.4911	0.3111	0.7285	1.8008	0.663	0.9086	1.0478	1.0969	0.9004	0.8677	1.0805	0.27831	0.32742	0.95772	0.88405	1.0232	0.57299	1.8336	1.16236	0.87859	0.84107	1.03302	0.97136	0.96239	0.97306	0.98682	0.97818
	Kenya	ICHEC_EC_EARTH_SMHI-RCA4	Central Unilever Tea Hospital, Kericho, Kenya	Kericho	RCP2.6	1995-2007	1	6	2001	2001-06-01	291	106.115	5.67675	4.66452	2.74232	1.31971	1.15972	0.66973	1.64971	0.15998	0.25	1.146	1.8336	0.4911	0.3111	0.7285	1.8008	0.663	0.9086	1.0478	1.0969	0.9004	0.8677	1.0805	0.27831	0.32742	0.95772	0.88405	1.0232	1.146	1.48978	1.1569	0.94544	0.90205	1.05185	0.99631	0.98534	0.99228	1.00274
	Kenya	ICHEC_EC_EARTH_SMHI-RCA4	Central Unilever Tea Hospital, Kericho, Kenya	Kericho	RCP2.6	1995-2007	1	7	2001	2001-07-01	193	106.115	5.26786	4.66452	1.81879	1.03631	1.10584	0.61589	1.5958	-0.06954	0.24998	1.2933	1.146	1.8336	0.4911	0.3111	0.7285	1.8008	0.663	0.9086	1.0478	1.0969	0.9004	0.86767	1.0805	0.27831	0.32742	0.95772	0.88405	1.2933	1.21966	1.4243	1.19101	1.01502	0.96727	1.08635	1.03343	1.01956	1.02238
	Kenya	ICHEC_EC_EARTH_SMHI-RCA4	Central Unilever Tea Hospital, Kericho, Kenya	Kericho	RCP2.6	1995-2007	1	8	2001	2001-08-01	125	106.115	4.83628	4.66452	1.17797	0.77839	0.83243	0.3425	1.32235	-0.05403	0.24996	1.2524	1.2933	1.146	1.8336	0.4911	0.3111	0.7285	1.8008	0.663	0.9086	1.0478	1.0969	0.90042	0.86767	1.0805	0.27831	0.32742	0.95772	1.2524	1.27286	1.23057	1.38132	1.20328	1.05458	1.008	1.1071	1.05776	1.04285
	Kenya	ICHEC_EC_EARTH_SMHI-RCA4	Central Unilever Tea Hospital, Kericho, Kenya	Kericho	RCP2.6	1995-2007	1	9	2001	2001-09-01	118	106.115	4.77912	4.66452	1.11201	0.74764	0.65399	0.1641	1.14388	0.09365	0.24995	1.2688	1.2524	1.2933	1.146	1.8336	0.4911	0.3111	0.7285	1.8008	0.663	0.9086	1.0478	1.09687	0.90042	0.86767	1.0805	0.27831	0.32742	1.2688	1.26058	1.2715	1.24012	1.35881	1.2142	1.08518	1.0406	1.12507	1.07886
	Kenya	ICHEC_EC_EARTH_SMHI-RCA4	Central Unilever Tea Hospital, Kericho, Kenya	Kericho	RCP2.6	1995-2007	1	10	2001	2001-10-01	120	106.115	4.79579	4.66452	1.13085	0.75652	0.80127	0.31141	1.29113	-0.04475	0.24993	1.1542	1.2688	1.2524	1.2933	1.146	1.8336	0.4911	0.3111	0.7285	1.8008	0.663	0.9086	1.04776	1.09687	0.90042	0.86767	1.0805	0.27831	1.1542	1.21147	1.22511	1.24217	1.22293	1.3247	1.20562	1.0938	1.05322	1.12798
	Kenya	ICHEC_EC_EARTH_SMHI-RCA4	Central Unilever Tea Hospital, Kericho, Kenya	Kericho	RCP2.6	1995-2007	1	11	2001	2001-11-01	109	106.115	4.70048	4.66452	1.02719	0.70665	0.81447	0.32464	1.3043	-0.10782	0.24992	1.2115	1.1542	1.2688	1.2524	1.2933	1.146	1.8336	0.4911	0.3111	0.7285	1.8008	0.663	0.9086	1.04776	1.09687	0.90042	0.86767	1.0805	1.2115	1.18282	1.21147	1.2217	1.23603	1.22102	1.30853	1.20635	1.10688	1.06904
	Kenya	ICHEC_EC_EARTH_SMHI-RCA4	Central Unilever Tea Hospital, Kericho, Kenya	Kericho	RCP2.6	1995-2007	1	12	2001	2001-12-01	84	106.115	4.44265	4.66452	0.7916	0.58311	0.66105	0.17126	1.15085	-0.07795	0.2499	0.9332	1.2115	1.1542	1.2688	1.2524	1.2933	1.146	1.8336	0.4911	0.3111	0.7285	1.8008	0.66303	0.9086	1.04776	1.09687	0.90042	0.86767	0.9332	1.07231	1.0996	1.14189	1.16399	1.18555	1.1799	1.26161	1.176	1.0895
	Kenya	ICHEC_EC_EARTH_SMHI-RCA4	Central Unilever Tea Hospital, Kericho, Kenya	Kericho	RCP2.6	1995-2007	1	1	2002	2002-01-01	107	106.115	4.68213	4.66452	1.00834	0.69731	0.67237	0.1826	1.16214	0.02494	0.24989	1.809	0.9332	1.2115	1.1542	1.2688	1.2524	1.2933	1.146	1.8336	0.4911	0.3111	0.7285	1.80083	0.66303	0.9086	1.04776	1.09687	0.90042	1.809	1.37109	1.31788	1.27696	1.27532	1.2715	1.27462	1.25854	1.32243	1.2393
	Kenya	ICHEC_EC_EARTH_SMHI-RCA4	Central Unilever Tea Hospital, Kericho, Kenya	Kericho	RCP2.6	1995-2007	1	2	2002	2002-02-01	135	106.115	4.91265	4.66452	1.27221	0.82075	0.68547	0.19573	1.17521	0.13529	0.24987	0.6794	1.809	0.9332	1.2115	1.1542	1.2688	1.2524	1.2933	1.146	1.8336	0.4911	0.3111	0.72852	1.80083	0.66303	0.9086	1.04776	1.09687	0.6794	1.24421	1.14053	1.15826	1.15745	1.176	1.18691	1.20022	1.19419	1.25813
	Kenya	ICHEC_EC_EARTH_SMHI-RCA4	Central Unilever Tea Hospital, Kericho, Kenya	Kericho	RCP2.6	1995-2007	1	3	2002	2002-03-01	160	106.115	5.0814	4.66452	1.50781	0.91941	0.8452	0.35548	1.33491	0.07421	0.24986	1.3588	0.6794	1.809	0.9332	1.2115	1.1542	1.2688	1.2524	1.2933	1.146	1.8336	0.4911	0.31105	0.72852	1.80083	0.66303	0.9086	1.04776	1.3588	1.01911	1.28241	1.1951	1.19837	1.19101	1.20212	1.2084	1.21784	1.21065
	Kenya	ICHEC_EC_EARTH_SMHI-RCA4	Central Unilever Tea Hospital, Kericho, Kenya	Kericho	RCP2.6	1995-2007	1	4	2002	2002-04-01	142	106.115	4.96284	4.66452	1.33818	0.84937	0.85984	0.37015	1.34953	-0.01047	0.24984	0.4502	1.3588	0.6794	1.809	0.9332	1.2115	1.1542	1.2688	1.2524	1.2933	1.146	1.8336	0.49114	0.31105	0.72852	1.80083	0.66303	0.9086	0.4502	0.90451	0.82948	1.07436	1.04612	1.07368	1.08518	1.10813	1.12416	1.14107
	Kenya	ICHEC_EC_EARTH_SMHI-RCA4	Central Unilever Tea Hospital, Kericho, Kenya	Kericho	RCP2.6	1995-2007	1	5	2002	2002-05-01	105	106.115	4.66344	4.66452	0.9895	0.68788	0.76773	0.27807	1.25739	-0.07985	0.24983	0.9905	0.4502	1.3588	0.6794	1.809	0.9332	1.2115	1.1542	1.2688	1.2524	1.2933	1.146	1.83358	0.49114	0.31105	0.72852	1.80083	0.66303	0.9905	0.72033	0.93316	0.86972	1.05758	1.03684	1.06179	1.07334	1.09505	1.11079
	Kenya	ICHEC_EC_EARTH_SMHI-RCA4	Central Unilever Tea Hospital, Kericho, Kenya	Kericho	RCP2.6	1995-2007	1	6	2002	2002-06-01	168	106.115	5.1299	4.66452	1.5832	0.94903	0.73885	0.24922	1.22849	0.21017	0.24982	0.8513	0.9905	0.4502	1.3588	0.6794	1.809	0.9332	1.2115	1.1542	1.2688	1.2524	1.2933	1.14599	1.83358	0.49114	0.31105	0.72852	1.80083	0.8513	0.92088	0.76399	0.9127	0.86604	1.0232	1.01034	1.03548	1.04867	1.07068
	Kenya	ICHEC_EC_EARTH_SMHI-RCA4	Central Unilever Tea Hospital, Kericho, Kenya	Kericho	RCP2.6	1995-2007	1	7	2002	2002-07-01	171	106.115	5.14749	4.66452	1.61147	0.95991	0.86095	0.37134	1.35055	0.09897	0.2498	0.6794	0.8513	0.9905	0.4502	1.3588	0.6794	1.809	0.9332	1.2115	1.1542	1.2688	1.2524	1.29333	1.14599	1.83358	0.49114	0.31105	0.72852	0.6794	0.76535	0.84039	0.74284	0.86604	0.83493	0.97409	0.96897	0.99592	1.01174
	Kenya	ICHEC_EC_EARTH_SMHI-RCA4	Central Unilever Tea Hospital, Kericho, Kenya	Kericho	RCP2.6	1995-2007	1	8	2002	2002-08-01	93	106.115	4.54329	4.66452	0.87641	0.62936	0.91859	0.42901	1.40817	-0.28923	0.24979	1.7108	0.6794	0.8513	0.9905	0.4502	1.3588	0.6794	1.809	0.9332	1.2115	1.1542	1.2688	1.2524	1.29333	1.14599	1.83358	0.49114	0.31105	1.7108	1.1951	1.0805	1.05799	0.93643	1.00683	0.96006	1.06618	1.0514	1.0674
	Kenya	ICHEC_EC_EARTH_SMHI-RCA4	Central Unilever Tea Hospital, Kericho, Kenya	Kericho	RCP2.6	1995-2007	1	9	2002	2002-09-01	58	106.115	4.07754	4.66452	0.54658	0.43605	0.5425	0.05294	1.03205	-0.10645	0.24978	1.7108	1.7108	0.6794	0.8513	0.9905	0.4502	1.3588	0.6794	1.809	0.9332	1.2115	1.1542	1.26877	1.2524	1.29333	1.14599	1.83358	0.49114	1.7108	1.71079	1.367	1.23807	1.18855	1.06549	1.1074	1.0539	1.1378	1.11734
	Kenya	ICHEC_EC_EARTH_SMHI-RCA4	Central Unilever Tea Hospital, Kericho, Kenya	Kericho	RCP2.6	1995-2007	1	10	2002	2002-10-01	39	106.115	3.68888	4.66452	0.36753	0.313	0.41431	-0.07523	0.90384	-0.1013	0.24977	1.1869	1.7108	1.7108	0.6794	0.8513	0.9905	0.4502	1.3588	0.6794	1.809	0.9332	1.2115	1.15417	1.26877	1.2524	1.29333	1.14599	1.83358	1.1869	1.44885	1.53617	1.32198	1.22784	1.18828	1.08284	1.11734	1.06868	1.14271
	Kenya	ICHEC_EC_EARTH_SMHI-RCA4	Central Unilever Tea Hospital, Kericho, Kenya	Kericho	RCP2.6	1995-2007	1	11	2002	2002-11-01	32	106.115	3.49651	4.66452	0.30156	0.26356	0.44056	-0.04895	0.93007	-0.17699	0.24976	0.9086	1.1869	1.7108	1.7108	0.6794	0.8513	0.9905	0.4502	1.3588	0.6794	1.809	0.9332	1.21147	1.15417	1.26877	1.2524	1.29333	1.14599	0.9086	1.04776	1.26877	1.37928	1.2393	1.17463	1.14832	1.06106	1.09414	1.05267
	Kenya	ICHEC_EC_EARTH_SMHI-RCA4	Central Unilever Tea Hospital, Kericho, Kenya	Kericho	RCP2.6	1995-2007	1	12	2002	2002-12-01	18	106.115	2.94444	4.66452	0.16963	0.15669	0.23079	-0.25869	0.72028	-0.07411	0.24974	0.2374	0.9086	1.1869	1.7108	1.7108	0.6794	0.8513	0.9905	0.4502	1.3588	0.6794	1.809	0.93316	1.21147	1.15417	1.26877	1.2524	1.29333	0.2374	0.57299	0.77763	1.01092	1.1509	1.07231	1.04074	1.03446	0.96954	1.00847
	Kenya	ICHEC_EC_EARTH_SMHI-RCA4	Central Unilever Tea Hospital, Kericho, Kenya	Kericho	RCP2.6	1995-2007	1	1	2003	2003-01-01	32	106.115	3.49651	4.66452	0.30156	0.26356	0.43092	-0.05855	0.92038	-0.16735	0.24973	2.0955	0.2374	0.9086	1.1869	1.7108	1.7108	0.6794	0.8513	0.9905	0.4502	1.3588	0.6794	1.80902	0.93316	1.21147	1.15417	1.26877	1.2524	2.0955	1.16645	1.0805	1.1071	1.22784	1.30833	1.21849	1.17259	1.15235	1.08214
	Kenya	ICHEC_EC_EARTH_SMHI-RCA4	Central Unilever Tea Hospital, Kericho, Kenya	Kericho	RCP2.6	1995-2007	1	2	2003	2003-02-01	27	106.115	3.3322	4.66452	0.25444	0.22669	0.40852	-0.08093	0.89796	-0.18183	0.24972	1.4161	2.0955	0.2374	0.9086	1.1869	1.7108	1.7108	0.6794	0.8513	0.9905	0.4502	1.3588	0.67941	1.80902	0.93316	1.21147	1.15417	1.26877	1.4161	1.75581	1.24967	1.1644	1.16891	1.25922	1.32373	1.24319	1.19965	1.17873
	Kenya	ICHEC_EC_EARTH_SMHI-RCA4	Central Unilever Tea Hospital, Kericho, Kenya	Kericho	RCP2.6	1995-2007	1	3	2003	2003-03-01	197	106.115	5.28827	4.66452	1.85649	1.04959	0.42187	-0.06755	0.91129	0.62772	0.24971	0.7203	1.4161	2.0955	0.2374	0.9086	1.1869	1.7108	1.7108	0.6794	0.8513	0.9905	0.4502	1.35881	0.67941	1.80902	0.93316	1.21147	1.15417	0.7203	1.06822	1.41065	1.11734	1.07559	1.09414	1.18224	1.24831	1.18509	1.15172
	Kenya	ICHEC_EC_EARTH_SMHI-RCA4	Central Unilever Tea Hospital, Kericho, Kenya	Kericho	RCP2.6	1995-2007	1	4	2003	2003-04-01	87	106.115	4.47734	4.66452	0.81987	0.59876	0.98379	0.49439	1.47319	-0.38502	0.2497	0.352	0.7203	1.4161	2.0955	0.2374	0.9086	1.1869	1.7108	1.7108	0.6794	0.8513	0.9905	0.45021	1.35881	0.67941	1.80902	0.93316	1.21147	0.352	0.53616	0.82948	1.14599	0.96426	0.95499	0.98812	1.07845	1.14871	1.10178
	Kenya	ICHEC_EC_EARTH_SMHI-RCA4	Central Unilever Tea Hospital, Kericho, Kenya	Kericho	RCP2.6	1995-2007	1	5	2003	2003-05-01	57	106.115	4.06044	4.66452	0.53716	0.42993	0.33534	-0.15404	0.82472	0.09459	0.24969	0.4011	0.352	0.7203	1.4161	2.0955	0.2374	0.9086	1.1869	1.7108	1.7108	0.6794	0.8513	0.99046	0.45021	1.35881	0.67941	1.80902	0.93316	0.4011	0.37654	0.49114	0.72238	0.99701	0.8704	0.87586	0.91474	1.00319	1.07395
	Kenya	ICHEC_EC_EARTH_SMHI-RCA4	Central Unilever Tea Hospital, Kericho, Kenya	Kericho	RCP2.6	1995-2007	1	6	2003	2003-06-01	73	106.115	4.30407	4.66452	0.68794	0.52351	0.73551	0.24615	1.22487	-0.212	0.24968	0.8595	0.4011	0.352	0.7203	1.4161	2.0955	0.2374	0.9086	1.1869	1.7108	1.7108	0.6794	0.8513	0.99046	0.45021	1.35881	0.67941	1.80902	0.8595	0.63029	0.53752	0.58322	0.7498	0.97409	0.86884	0.87381	0.9086	0.98882
	Kenya	ICHEC_EC_EARTH_SMHI-RCA4	Central Unilever Tea Hospital, Kericho, Kenya	Kericho	RCP2.6	1995-2007	1	7	2003	2003-07-01	52	106.115	3.97029	4.66452	0.49004	0.3988	0.49592	0.00658	0.98526	-0.09712	0.24967	1.0314	0.8595	0.4011	0.352	0.7203	1.4161	2.0955	0.2374	0.9086	1.1869	1.7108	1.7108	0.67941	0.8513	0.99046	0.45021	1.35881	0.67941	1.0314	0.94544	0.76399	0.66099	0.67286	0.79673	0.98227	0.88916	0.89132	0.92088
	Kenya	ICHEC_EC_EARTH_SMHI-RCA4	Central Unilever Tea Hospital, Kericho, Kenya	Kericho	RCP2.6	1995-2007	1	8	2003	2003-08-01	49	106.115	3.91202	4.66452	0.46177	0.37964	0.56362	0.0743	1.05294	-0.18398	0.24966	1.2524	1.0314	0.8595	0.4011	0.352	0.7203	1.4161	2.0955	0.2374	0.9086	1.1869	1.7108	1.71079	0.67941	0.8513	0.99046	0.45021	1.35881	1.2524	1.14189	1.04776	0.88609	0.77927	0.76945	0.86183	1.01604	0.92952	0.92743
	Kenya	ICHEC_EC_EARTH_SMHI-RCA4	Central Unilever Tea Hospital, Kericho, Kenya	Kericho	RCP2.6	1995-2007	1	9	2003	2003-09-01	29	106.115	3.4012	4.66452	0.27329	0.2416	0.22608	-0.26322	0.71538	0.01552	0.24965	1.6617	1.2524	1.0314	0.8595	0.4011	0.352	0.7203	1.4161	2.0955	0.2374	0.9086	1.1869	1.71079	1.71079	0.67941	0.8513	0.99046	0.45021	1.6617	1.45704	1.31515	1.20124	1.04121	0.92634	0.89691	0.96181	1.08778	1.00274
	Kenya	ICHEC_EC_EARTH_SMHI-RCA4	Central Unilever Tea Hospital, Kericho, Kenya	Kericho	RCP2.6	1995-2007	1	10	2003	2003-10-01	32	106.115	3.49651	4.66452	0.30156	0.26356	0.30202	-0.18726	0.79129	-0.03845	0.24964	0.4175	1.6617	1.2524	1.0314	0.8595	0.4011	0.352	0.7203	1.4161	2.0955	0.2374	0.9086	1.18691	1.71079	1.71079	0.67941	0.8513	0.99046	0.4175	1.03957	1.11051	1.09073	1.04448	0.93725	0.85364	0.83698	0.90133	1.02075
	Kenya	ICHEC_EC_EARTH_SMHI-RCA4	Central Unilever Tea Hospital, Kericho, Kenya	Kericho	RCP2.6	1995-2007	1	11	2003	2003-11-01	24	106.115	3.21888	4.66452	0.22617	0.2039	0.31953	-0.16973	0.80879	-0.11563	0.24963	0.8186	0.4175	1.6617	1.2524	1.0314	0.8595	0.4011	0.352	0.7203	1.4161	2.0955	0.2374	0.9086	1.18691	1.71079	1.71079	0.67941	0.8513	0.8186	0.61801	0.9659	1.03753	1.0363	1.00683	0.9203	0.84926	0.83493	0.89305
	Kenya	ICHEC_EC_EARTH_SMHI-RCA4	Central Unilever Tea Hospital, Kericho, Kenya	Kericho	RCP2.6	1995-2007	1	12	2003	2003-12-01	18	106.115	2.94444	4.66452	0.16963	0.15669	0.32735	-0.16189	0.81659	-0.17067	0.24962	0.7858	0.8186	0.4175	1.6617	1.2524	1.0314	0.8595	0.4011	0.352	0.7203	1.4161	2.0955	0.23738	0.9086	1.18691	1.71079	1.71079	0.67941	0.7858	0.80219	0.67395	0.92088	0.98718	0.99455	0.97526	0.90349	0.84221	0.83002
	Kenya	ICHEC_EC_EARTH_SMHI-RCA4	Central Unilever Tea Hospital, Kericho, Kenya	Kericho	RCP2.6	1995-2007	1	1	2004	2004-01-01	15	106.115	2.77259	4.66452	0.14136	0.13222	0.28266	-0.20657	0.77188	-0.15044	0.24961	2.3165	0.7858	0.8186	0.4175	1.6617	1.2524	1.0314	0.8595	0.4011	0.352	0.7203	1.4161	2.09552	0.23738	0.9086	1.18691	1.71079	1.71079	2.3165	1.55117	1.30697	1.08459	1.20001	1.20874	1.18341	1.14292	1.06049	0.98964
	Kenya	ICHEC_EC_EARTH_SMHI-RCA4	Central Unilever Tea Hospital, Kericho, Kenya	Kericho	RCP2.6	1995-2007	1	2	2004	2004-02-01	23	106.115	3.17805	4.66452	0.21675	0.19618	0.40164	-0.08757	0.89084	-0.20545	0.2496	0.7776	2.3165	0.7858	0.8186	0.4175	1.6617	1.2524	1.0314	0.8595	0.4011	0.352	0.7203	1.41611	2.09552	0.23738	0.9086	1.18691	1.71079	0.7776	1.54708	1.29333	1.17463	1.0232	1.12961	1.14715	1.13268	1.10233	1.03221
	Kenya	ICHEC_EC_EARTH_SMHI-RCA4	Central Unilever Tea Hospital, Kericho, Kenya	Kericho	RCP2.6	1995-2007	1	3	2004	2004-03-01	18	106.115	2.94444	4.66452	0.16963	0.15669	0.21466	-0.27453	0.70384	-0.05797	0.24959	0.9004	0.7776	2.3165	0.7858	0.8186	0.4175	1.6617	1.2524	1.0314	0.8595	0.4011	0.352	0.72033	1.41611	2.09552	0.23738	0.9086	1.18691	0.9004	0.83902	1.33153	1.1951	1.11979	1.00274	1.09687	1.11631	1.10688	1.08214
	Kenya	ICHEC_EC_EARTH_SMHI-RCA4	Central Unilever Tea Hospital, Kericho, Kenya	Kericho	RCP2.6	1995-2007	1	4	2004	2004-04-01	25	106.115	3.2581	4.66452	0.23559	0.21155	0.26507	-0.2241	0.75424	-0.05352	0.24958	0.5648	0.9004	0.7776	2.3165	0.7858	0.8186	0.4175	1.6617	1.2524	1.0314	0.8595	0.4011	0.35198	0.72033	1.41611	2.09552	0.23738	0.9086	0.5648	0.73261	0.74762	1.13985	1.06904	1.02729	0.94018	1.03036	1.05503	1.05267
	Kenya	ICHEC_EC_EARTH_SMHI-RCA4	Central Unilever Tea Hospital, Kericho, Kenya	Kericho	RCP2.6	1995-2007	1	5	2004	2004-05-01	20	106.115	3.04452	4.66452	0.18848	0.17267	0.27195	-0.2172	0.76111	-0.09928	0.24957	0.9823	0.5648	0.9004	0.7776	2.3165	0.7858	0.8186	0.4175	1.6617	1.2524	1.0314	0.8595	0.40109	0.35198	0.72033	1.41611	2.09552	0.23738	0.9823	0.77354	0.81583	0.80628	1.10833	1.05458	1.02086	0.94544	1.02502	1.04776
	Kenya	ICHEC_EC_EARTH_SMHI-RCA4	Central Unilever Tea Hospital, Kericho, Kenya	Kericho	RCP2.6	1995-2007	1	6	2004	2004-06-01	39	106.115	3.68888	4.66452	0.36753	0.313	0.43314	-0.05599	0.92228	-0.12014	0.24956	0.5975	0.9823	0.5648	0.9004	0.7776	2.3165	0.7858	0.8186	0.4175	1.6617	1.2524	1.0314	0.85949	0.40109	0.35198	0.72033	1.41611	2.09552	0.5975	0.78991	0.71488	0.76126	0.76454	1.0232	0.98929	0.96795	0.90678	0.98227
	Kenya	ICHEC_EC_EARTH_SMHI-RCA4	Central Unilever Tea Hospital, Kericho, Kenya	Kericho	RCP2.6	1995-2007	1	7	2004	2004-07-01	21	106.115	3.09104	4.66452	0.1979	0.18057	0.38236	-0.10676	0.87148	-0.20179	0.24956	0.5239	0.5975	0.9823	0.5648	0.9004	0.7776	2.3165	0.7858	0.8186	0.4175	1.6617	1.2524	1.03139	0.85949	0.40109	0.35198	0.72033	1.41611	0.5239	0.56071	0.70123	0.66713	0.71379	0.72443	0.95187	0.93111	0.91861	0.86849
	Kenya	ICHEC_EC_EARTH_SMHI-RCA4	Central Unilever Tea Hospital, Kericho, Kenya	Kericho	RCP2.6	1995-2007	1	8	2004	2004-08-01	18	106.115	2.94444	4.66452	0.16963	0.15669	0.27619	-0.21292	0.76529	-0.1195	0.24955	1.1296	0.5239	0.5975	0.9823	0.5648	0.9004	0.7776	2.3165	0.7858	0.8186	0.4175	1.6617	1.2524	1.03139	0.85949	0.40109	0.35198	0.72033	1.1296	0.82675	0.75035	0.80833	0.75962	0.78309	0.78231	0.97409	0.95317	0.93971
	Kenya	ICHEC_EC_EARTH_SMHI-RCA4	Central Unilever Tea Hospital, Kericho, Kenya	Kericho	RCP2.6	1995-2007	1	9	2004	2004-09-01	12	106.115	2.56495	4.66452	0.11309	0.10714	0.24053	-0.24856	0.72962	-0.1334	0.24954	0.6221	1.1296	0.5239	0.5975	0.9823	0.5648	0.9004	0.7776	2.3165	0.7858	0.8186	0.4175	1.66168	1.2524	1.03139	0.85949	0.40109	0.35198	0.6221	0.87586	0.75853	0.71829	0.77108	0.7367	0.76009	0.76228	0.93498	0.92006
	Kenya	ICHEC_EC_EARTH_SMHI-RCA4	Central Unilever Tea Hospital, Kericho, Kenya	Kericho	RCP2.6	1995-2007	1	10	2004	2004-10-01	11	106.115	2.48491	4.66452	0.10366	0.09863	0.16206	-0.32701	0.65113	-0.06342	0.24953	0.8022	0.6221	1.1296	0.5239	0.5975	0.9823	0.5648	0.9004	0.7776	2.3165	0.7858	0.8186	0.41747	1.66168	1.2524	1.03139	0.85949	0.40109	0.8022	0.71215	0.8513	0.76945	0.73507	0.77627	0.74606	0.76535	0.76672	0.9217
	Kenya	ICHEC_EC_EARTH_SMHI-RCA4	Central Unilever Tea Hospital, Kericho, Kenya	Kericho	RCP2.6	1995-2007	1	11	2004	2004-11-01	19	106.115	2.99573	4.66452	0.17905	0.16471	0.26981	-0.21925	0.75886	-0.1051	0.24952	0.5975	0.8022	0.6221	1.1296	0.5239	0.5975	0.9823	0.5648	0.9004	0.7776	2.3165	0.7858	0.81856	0.41747	1.66168	1.2524	1.03139	0.85949	0.5975	0.69987	0.67395	0.78786	0.73507	0.71215	0.75074	0.7275	0.74671	0.7498
	Kenya	ICHEC_EC_EARTH_SMHI-RCA4	Central Unilever Tea Hospital, Kericho, Kenya	Kericho	RCP2.6	1995-2007	1	12	2004	2004-12-01	12	106.115	2.56495	4.66452	0.11309	0.10714	0.13074	-0.3583	0.61978	-0.0236	0.24952	1.2278	0.5975	0.8022	0.6221	1.1296	0.5239	0.5975	0.9823	0.5648	0.9004	0.7776	2.3165	0.78582	0.81856	0.41747	1.66168	1.2524	1.03139	1.2278	0.9127	0.87586	0.81242	0.87586	0.8172	0.78582	0.81038	0.78309	0.79482
	Kenya	ICHEC_EC_EARTH_SMHI-RCA4	Central Unilever Tea Hospital, Kericho, Kenya	Kericho	RCP2.6	1995-2007	1	1	2005	2005-01-01	15	106.115	2.77259	4.66452	0.14136	0.13222	0.32766	-0.16137	0.81668	-0.19544	0.24951	1.2524	1.2278	0.5975	0.8022	0.6221	1.1296	0.5239	0.5975	0.9823	0.5648	0.9004	0.7776	2.31653	0.78582	0.81856	0.41747	1.66168	1.2524	1.2524	1.24012	1.02593	0.96999	0.90042	0.93862	0.87937	0.84414	0.85949	0.83002
	Kenya	ICHEC_EC_EARTH_SMHI-RCA4	Central Unilever Tea Hospital, Kericho, Kenya	Kericho	RCP2.6	1995-2007	1	2	2005	2005-02-01	15	106.115	2.77259	4.66452	0.14136	0.13222	0.13341	-0.3556	0.62243	-0.0012	0.2495	0.8104	1.2524	1.2278	0.5975	0.8022	0.6221	1.1296	0.5239	0.5975	0.9823	0.5648	0.9004	0.77763	2.31653	0.78582	0.81856	0.41747	1.66168	0.8104	1.03139	1.09687	0.97204	0.93807	0.88541	0.9203	0.87074	0.84039	0.85458
	Kenya	ICHEC_EC_EARTH_SMHI-RCA4	Central Unilever Tea Hospital, Kericho, Kenya	Kericho	RCP2.6	1995-2007	1	3	2005	2005-03-01	30	106.115	3.43399	4.66452	0.28271	0.24898	0.29141	-0.19759	0.78041	-0.04243	0.24949	0.1883	0.8104	1.2524	1.2278	0.5975	0.8022	0.6221	1.1296	0.5239	0.5975	0.9823	0.5648	0.90042	0.77763	2.31653	0.78582	0.81856	0.41747	0.1883	0.49932	0.75035	0.86972	0.81529	0.8131	0.78582	0.82879	0.79491	0.77518
	Kenya	ICHEC_EC_EARTH_SMHI-RCA4	Central Unilever Tea Hospital, Kericho, Kenya	Kericho	RCP2.6	1995-2007	1	4	2005	2005-04-01	42	106.115	3.7612	4.66452	0.3958	0.33347	0.27177	-0.21721	0.76076	0.06169	0.24949	0.5157	0.1883	0.8104	1.2524	1.2278	0.5975	0.8022	0.6221	1.1296	0.5239	0.5975	0.9823	0.56481	0.90042	0.77763	2.31653	0.78582	0.81856	0.5157	0.35198	0.50478	0.69168	0.79892	0.76535	0.77062	0.75205	0.794	0.76699
	Kenya	ICHEC_EC_EARTH_SMHI-RCA4	Central Unilever Tea Hospital, Kericho, Kenya	Kericho	RCP2.6	1995-2007	1	5	2005	2005-05-01	29	106.115	3.4012	4.66452	0.27329	0.2416	0.41574	-0.07323	0.90471	-0.17414	0.24948	0.6057	0.5157	0.1883	0.8104	1.2524	1.2278	0.5975	0.8022	0.6221	1.1296	0.5239	0.5975	0.98227	0.56481	0.90042	0.77763	2.31653	0.78582	0.6057	0.56071	0.43657	0.53002	0.67449	0.76672	0.74255	0.75001	0.7358	0.77518
	Kenya	ICHEC_EC_EARTH_SMHI-RCA4	Central Unilever Tea Hospital, Kericho, Kenya	Kericho	RCP2.6	1995-2007	1	6	2005	2005-06-01	39	106.115	3.68888	4.66452	0.36753	0.313	0.33642	-0.15253	0.82538	-0.02342	0.24947	0.925	0.6057	0.5157	0.1883	0.8104	1.2524	1.2278	0.5975	0.8022	0.6221	1.1296	0.5239	0.59755	0.98227	0.56481	0.90042	0.77763	2.31653	0.925	0.76535	0.68213	0.55867	0.60901	0.71624	0.78933	0.76535	0.76945	0.75471
	Kenya	ICHEC_EC_EARTH_SMHI-RCA4	Central Unilever Tea Hospital, Kericho, Kenya	Kericho	RCP2.6	1995-2007	1	7	2005	2005-07-01	27	106.115	3.3322	4.66452	0.25444	0.22669	0.38098	-0.10796	0.86992	-0.15429	0.24946	0.7531	0.925	0.6057	0.5157	0.1883	0.8104	1.2524	1.2278	0.5975	0.8022	0.6221	1.1296	0.52388	0.59755	0.98227	0.56481	0.90042	0.77763	0.7531	0.83902	0.76126	0.69987	0.59755	0.63302	0.7215	0.7848	0.76399	0.76781
	Kenya	ICHEC_EC_EARTH_SMHI-RCA4	Central Unilever Tea Hospital, Kericho, Kenya	Kericho	RCP2.6	1995-2007	1	8	2005	2005-08-01	16	106.115	2.83321	4.66452	0.15078	0.14044	0.22772	-0.26121	0.71664	-0.08728	0.24946	1.3752	0.7531	0.925	0.6057	0.5157	0.1883	0.8104	1.2524	1.2278	0.5975	0.8022	0.6221	1.12961	0.52388	0.59755	0.98227	0.56481	0.90042	1.3752	1.06413	1.01774	0.91474	0.83493	0.72715	0.73904	0.80321	0.85039	0.82511
	Kenya	ICHEC_EC_EARTH_SMHI-RCA4	Central Unilever Tea Hospital, Kericho, Kenya	Kericho	RCP2.6	1995-2007	1	9	2005	2005-09-01	9	106.115	2.30259	4.66452	0.08481	0.08141	0.18507	-0.30385	0.67398	-0.10366	0.24945	1.7926	1.3752	0.7531	0.925	0.6057	0.5157	0.1883	0.8104	1.2524	1.2278	0.5975	0.8022	0.62211	1.12961	0.52388	0.59755	0.98227	0.56481	1.7926	1.58392	1.30697	1.21147	1.09032	0.99455	0.87937	0.87074	0.91315	0.94462
	Kenya	ICHEC_EC_EARTH_SMHI-RCA4	Central Unilever Tea Hospital, Kericho, Kenya	Kericho	RCP2.6	1995-2007	1	10	2005	2005-10-01	7	106.115	2.07944	4.66452	0.06597	0.06388	0.12166	-0.36724	0.61056	-0.05778	0.24944	0.4338	1.7926	1.3752	0.7531	0.925	0.6057	0.5157	0.1883	0.8104	1.2524	1.2278	0.5975	0.80219	0.62211	1.12961	0.52388	0.59755	0.98227	0.4338	1.11324	1.20056	1.08869	1.05594	0.98091	0.91445	0.82368	0.8222	0.86522
	Kenya	ICHEC_EC_EARTH_SMHI-RCA4	Central Unilever Tea Hospital, Kericho, Kenya	Kericho	RCP2.6	1995-2007	1	11	2005	2005-11-01	5	106.115	1.79176	4.66452	0.04712	0.04604	0.26846	-0.22043	0.75735	-0.22242	0.24944	0.5321	0.4338	1.7926	1.3752	0.7531	0.925	0.6057	0.5157	0.1883	0.8104	1.2524	1.2278	0.59755	0.80219	0.62211	1.12961	0.52388	0.59755	0.5321	0.48295	0.91952	1.03343	0.97736	0.96863	0.91679	0.86665	0.79128	0.79319
	Kenya	ICHEC_EC_EARTH_SMHI-RCA4	Central Unilever Tea Hospital, Kericho, Kenya	Kericho	RCP2.6	1995-2007	1	12	2005	2005-12-01	3	106.115	1.38629	4.66452	0.02827	0.02788	0.06736	-0.42152	0.55623	-0.03948	0.24943	0.4666	0.5321	0.4338	1.7926	1.3752	0.7531	0.925	0.6057	0.5157	0.1883	0.8104	1.2524	1.22784	0.59755	0.80219	0.62211	1.12961	0.52388	0.4666	0.49932	0.47749	0.80628	0.92006	0.89223	0.89691	0.86051	0.8222	0.75881
	Kenya	ICHEC_EC_EARTH_SMHI-RCA4	Central Unilever Tea Hospital, Kericho, Kenya	Kericho	RCP2.6	1995-2007	1	1	2006	2006-01-01	5	106.115	1.79176	4.66452	0.04712	0.04604	0.30319	-0.18568	0.79205	-0.25715	0.24943	2.0546	0.4666	0.5321	0.4338	1.7926	1.3752	0.7531	0.925	0.6057	0.5157	0.1883	0.8104	1.2524	1.22784	0.59755	0.80219	0.62211	1.12961	2.0546	1.26058	1.01774	0.87177	1.05594	1.10915	1.05828	1.04162	0.99319	0.94544
	Kenya	ICHEC_EC_EARTH_SMHI-RCA4	Central Unilever Tea Hospital, Kericho, Kenya	Kericho	RCP2.6	1995-2007	1	2	2006	2006-02-01	12	106.115	2.56495	4.66452	0.11309	0.10714	0.24512	-0.24373	0.73397	-0.13799	0.24942	0.573	2.0546	0.4666	0.5321	0.4338	1.7926	1.3752	0.7531	0.925	0.6057	0.5157	0.1883	0.81038	1.2524	1.22784	0.59755	0.80219	0.62211	0.573	1.31379	1.03139	0.90656	0.81201	0.97545	1.03256	0.99762	0.98955	0.95117
	Kenya	ICHEC_EC_EARTH_SMHI-RCA4	Central Unilever Tea Hospital, Kericho, Kenya	Kericho	RCP2.6	1995-2007	1	3	2006	2006-03-01	.	106.115	.	4.66452	.	.	0.24219	-0.24493	0.72932	.	0.24854	1.8254	0.573	2.0546	0.4666	0.5321	0.4338	1.7926	1.3752	0.7531	0.925	0.6057	0.5157	0.18827	0.81038	1.2524	1.22784	0.59755	0.80219	1.8254	1.19919	1.48432	1.22989	1.09032	0.98091	1.09687	1.13166	1.0896	1.07313
	Kenya	ICHEC_EC_EARTH_SMHI-RCA4	Central Unilever Tea Hospital, Kericho, Kenya	Kericho	RCP2.6	1995-2007	1	4	2006	2006-04-01	.	106.115	.	4.66452	.	.	0.21288	-0.42944	0.8552	.	0.32772	0.5157	1.8254	0.573	2.0546	0.4666	0.5321	0.4338	1.7926	1.3752	0.7531	0.925	0.6057	0.51569	0.18827	0.81038	1.2524	1.22784	0.59755	0.5157	1.17054	0.97136	1.24217	1.08705	0.99455	0.91445	1.02422	1.06322	1.03221
	Kenya	ICHEC_EC_EARTH_SMHI-RCA4	Central Unilever Tea Hospital, Kericho, Kenya	Kericho	RCP2.6	1995-2007	1	5	2006	2006-05-01	.	106.115	.	4.66452	.	.	0.31451	-0.37319	1.0022	.	0.35087	0.4666	0.5157	1.8254	0.573	2.0546	0.4666	0.5321	0.4338	1.7926	1.3752	0.7531	0.925	0.60574	0.51569	0.18827	0.81038	1.2524	1.22784	0.4666	0.49114	0.93589	0.84516	1.08705	0.98364	0.91913	0.85847	0.96226	1.00356
	Kenya	ICHEC_EC_EARTH_SMHI-RCA4	Central Unilever Tea Hospital, Kericho, Kenya	Kericho	RCP2.6	1995-2007	1	6	2006	2006-06-01	.	106.115	.	4.66452	.	.	0.41131	-0.31294	1.13557	.	0.36952	0.8513	0.4666	0.5157	1.8254	0.573	2.0546	0.4666	0.5321	0.4338	1.7926	1.3752	0.7531	0.92497	0.60574	0.51569	0.18827	0.81038	1.2524	0.8513	0.65894	0.61119	0.91474	0.84639	1.04776	0.96473	0.91065	0.85767	0.95117
	Kenya	ICHEC_EC_EARTH_SMHI-RCA4	Central Unilever Tea Hospital, Kericho, Kenya	Kericho	RCP2.6	1995-2007	1	7	2006	2006-07-01	.	106.115	.	4.66452	.	.	0.48518	-0.24922	1.21958	.	0.3747	0.884	0.8513	0.4666	0.5157	1.8254	0.573	2.0546	0.4666	0.5321	0.4338	1.7926	1.3752	0.75308	0.92497	0.60574	0.51569	0.18827	0.81038	0.884	0.86767	0.73398	0.67941	0.9086	0.85267	1.02437	0.95465	0.90769	0.86031
	Kenya	ICHEC_EC_EARTH_SMHI-RCA4	Central Unilever Tea Hospital, Kericho, Kenya	Kericho	RCP2.6	1995-2007	1	8	2006	2006-08-01	.	106.115	.	4.66452	.	.	0.59283	-0.15212	1.33778	.	0.38008	1.7108	0.884	0.8513	0.4666	0.5157	1.8254	0.573	2.0546	0.4666	0.5321	0.4338	1.7926	1.37518	0.75308	0.92497	0.60574	0.51569	0.18827	1.7108	1.29742	1.14871	0.97818	0.88568	1.0423	0.97526	1.11017	1.03866	0.988
	Kenya	ICHEC_EC_EARTH_SMHI-RCA4	Central Unilever Tea Hospital, Kericho, Kenya	Kericho	RCP2.6	1995-2007	1	9	2006	2006-09-01	.	106.115	.	4.66452	.	.	0.59481	-0.15244	1.34205	.	0.38125	1.5143	1.7108	0.884	0.8513	0.4666	0.5157	1.8254	0.573	2.0546	0.4666	0.5321	0.4338	1.79265	1.37518	0.75308	0.92497	0.60574	0.51569	1.5143	1.61257	1.36973	1.24012	1.08541	0.99046	1.10973	1.04264	1.15508	1.08623
	Kenya	ICHEC_EC_EARTH_SMHI-RCA4	Central Unilever Tea Hospital, Kericho, Kenya	Kericho	RCP2.6	1995-2007	1	10	2006	2006-10-01	.	106.115	.	4.66452	.	.	0.4209	-0.3296	1.1714	.	0.38292	2.2592	1.5143	1.7108	0.884	0.8513	0.4666	0.5157	1.8254	0.573	2.0546	0.4666	0.5321	0.43384	1.79265	1.37518	0.75308	0.92497	0.60574	2.2592	1.88678	1.82812	1.5921	1.44394	1.28105	1.17171	1.25342	1.17782	1.2655
	Kenya	ICHEC_EC_EARTH_SMHI-RCA4	Central Unilever Tea Hospital, Kericho, Kenya	Kericho	RCP2.6	1995-2007	1	11	2006	2006-11-01	.	106.115	.	4.66452	.	.	0.54814	-0.20284	1.29912	.	0.38316	0.7367	2.2592	1.5143	1.7108	0.884	0.8513	0.4666	0.5157	1.8254	0.573	2.0546	0.4666	0.53206	0.43384	1.79265	1.37518	0.75308	0.92497	0.7367	1.49797	1.50342	1.55527	1.42102	1.32607	1.20328	1.11734	1.19601	1.13371
	Kenya	ICHEC_EC_EARTH_SMHI-RCA4	Central Unilever Tea Hospital, Kericho, Kenya	Kericho	RCP2.6	1995-2007	1	12	2006	2006-12-01	.	106.115	.	4.66452	.	.	0.47136	-0.28067	1.2234	.	0.3837	0.663	0.7367	2.2592	1.5143	1.7108	0.884	0.8513	0.4666	0.5157	1.8254	0.573	2.0546	0.46658	0.53206	0.43384	1.79265	1.37518	0.75308	0.663	0.69987	1.21966	1.29333	1.37682	1.29469	1.23135	1.13575	1.06686	1.14271
	Kenya	ICHEC_EC_EARTH_SMHI-RCA4	Central Unilever Tea Hospital, Kericho, Kenya		RCP2.6	1995-2007	1	1	2007	2007-01-01	.	106.115	.	4.66452	.	.	0.65316	-0.09896	1.40528	.	0.38374	1.2442	0.663	0.7367	2.2592	1.5143	1.7108	0.884	0.8513	0.4666	0.5157	1.8254	0.573	2.05459	0.46658	0.53206	0.43384	1.79265	1.37518	1.2442	0.95362	0.88132	1.2258	1.2835	1.35472	1.28748	1.23296	1.1478	1.08459
	Kenya	ICHEC_EC_EARTH_SMHI-RCA4	Central Unilever Tea Hospital, Kericho, Kenya		RCP2.6	1995-2007	1	2	2007	2007-02-01	.	106.115	.	4.66452	.	.	0.69942	-0.05306	1.4519	.	0.38393	0.9332	1.2442	0.663	0.7367	2.2592	1.5143	1.7108	0.884	0.8513	0.4666	0.5157	1.8254	0.57299	2.05459	0.46658	0.53206	0.43384	1.79265	0.9332	1.08869	0.9468	0.89428	1.16727	1.22511	1.2945	1.24319	1.19965	1.12634
	Kenya	ICHEC_EC_EARTH_SMHI-RCA4	Central Unilever Tea Hospital, Kericho, Kenya		RCP2.6	1995-2007	1	3	2007	2007-03-01	.	106.115	.	4.66452	.	.	0.90598	0.15348	1.65847	.	0.38393	0.3847	0.9332	1.2442	0.663	0.7367	2.2592	1.5143	1.7108	0.884	0.8513	0.4666	0.5157	1.82539	0.57299	2.05459	0.46658	0.53206	0.43384	0.3847	0.65894	0.85403	0.80628	0.79237	1.03684	1.10506	1.18077	1.1478	1.11815
	Kenya	ICHEC_EC_EARTH_SMHI-RCA4	Central Unilever Tea Hospital, Kericho, Kenya		RCP2.6	1995-2007	1	4	2007	2007-04-01	.	106.115	.	4.66452	.	.	0.81982	0.06719	1.57244	.	0.384	1.0805	0.3847	0.9332	1.2442	0.663	0.7367	2.2592	1.5143	1.7108	0.884	0.8513	0.4666	0.51569	1.82539	0.57299	2.05459	0.46658	0.53206	1.0805	0.73261	0.79946	0.91065	0.86113	0.84039	1.04308	1.10199	1.16963	1.14107
	Kenya	ICHEC_EC_EARTH_SMHI-RCA4	Central Unilever Tea Hospital, Kericho, Kenya		RCP2.6	1995-2007	1	5	2007	2007-05-01	.	106.115	.	4.66452	.	.	0.65076	-0.10186	1.40339	.	0.384	0.8922	1.0805	0.3847	0.9332	1.2442	0.663	0.7367	2.2592	1.5143	1.7108	0.884	0.8513	0.46658	0.51569	1.82539	0.57299	2.05459	0.46658	0.8922	0.98637	0.78582	0.82265	0.90697	0.86631	0.8478	1.02422	1.07868	1.14189
	Kenya	ICHEC_EC_EARTH_SMHI-RCA4	Central Unilever Tea Hospital, Kericho, Kenya		RCP2.6	1995-2007	1	6	2007	2007-06-01	.	106.115	.	4.66452	.	.	0.6704	-0.08228	1.42307	.	0.38403	1.2933	0.8922	1.0805	0.3847	0.9332	1.2442	0.663	0.7367	2.2592	1.5143	1.7108	0.884	0.8513	0.46658	0.51569	1.82539	0.57299	2.05459	1.2933	1.09278	1.08869	0.9127	0.91679	0.97136	0.92731	0.90349	1.05412	1.10015
	Kenya	ICHEC_EC_EARTH_SMHI-RCA4	Central Unilever Tea Hospital, Kericho, Kenya		RCP2.6	1995-2007	1	7	2007	2007-07-01	.	106.115	.	4.66452	.	.	0.62389	-0.12878	1.37657	.	0.38403	1.0478	1.2933	0.8922	1.0805	0.3847	0.9332	1.2442	0.663	0.7367	2.2592	1.5143	1.7108	0.88405	0.8513	0.46658	0.51569	1.82539	0.57299	1.0478	1.17054	1.07777	1.07845	0.93971	0.93862	0.98227	0.94237	0.91952	1.05349
	Kenya	ICHEC_EC_EARTH_SMHI-RCA4	Central Unilever Tea Hospital, Kericho, Kenya		RCP2.6	1995-2007	1	8	2007	2007-08-01	.	106.115	.	4.66452	.	.	0.60061	-0.15209	1.35331	.	0.38404	1.3097	1.0478	1.2933	0.8922	1.0805	0.3847	0.9332	1.2442	0.663	0.7367	2.2592	1.5143	1.71079	0.88405	0.8513	0.46658	0.51569	1.82539	1.3097	1.17873	1.21693	1.13575	1.1247	1.00137	0.99163	1.0232	0.98318	0.95853
	Kenya	ICHEC_EC_EARTH_SMHI-RCA4	Central Unilever Tea Hospital, Kericho, Kenya		RCP2.6	1995-2007	1	9	2007	2007-09-01	.	106.115	.	4.66452	.	.	0.59315	-0.15955	1.34585	.	0.38404	1.1214	1.3097	1.0478	1.2933	0.8922	1.0805	0.3847	0.9332	1.2442	0.663	0.7367	2.2592	1.51434	1.71079	0.88405	0.8513	0.46658	0.51569	1.1214	1.21556	1.15963	1.19305	1.13289	1.12416	1.01852	1.00785	1.03412	0.99701
	Kenya	ICHEC_EC_EARTH_SMHI-RCA4	Central Unilever Tea Hospital, Kericho, Kenya		RCP2.6	1995-2007	1	10	2007	2007-10-01	.	106.115	.	4.66452	.	.	0.53947	-0.21324	1.29218	.	0.38404	0.5157	1.1214	1.3097	1.0478	1.2933	0.8922	1.0805	0.3847	0.9332	1.2442	0.663	0.7367	2.25923	1.51434	1.71079	0.88405	0.8513	0.46658	0.5157	0.81856	0.98227	0.99864	1.05758	1.03002	1.03723	0.95567	0.95317	0.98227
	Kenya	ICHEC_EC_EARTH_SMHI-RCA4	Central Unilever Tea Hospital, Kericho, Kenya		RCP2.6	1995-2007	1	11	2007	2007-11-01	.	106.115	.	4.66452	.	.	0.65817	-0.09454	1.41088	.	0.38404	0.5975	0.5157	1.1214	1.3097	1.0478	1.2933	0.8922	1.0805	0.3847	0.9332	1.2442	0.663	0.7367	2.25923	1.51434	1.71079	0.88405	0.8513	0.5975	0.55662	0.74489	0.88609	0.91843	0.98091	0.96824	0.98227	0.91588	0.91761
	Kenya	ICHEC_EC_EARTH_SMHI-RCA4	Central Unilever Tea Hospital, Kericho, Kenya		RCP2.6	1995-2007	1	12	2007	2007-12-01	.	106.115	.	4.66452	.	.	0.6159	-0.13681	1.36862	.	0.38404	1.236	0.5975	0.5157	1.1214	1.3097	1.0478	1.2933	0.8922	1.0805	0.3847	0.9332	1.2442	0.66303	0.7367	2.25923	1.51434	1.71079	0.88405	1.236	0.91679	0.78309	0.86767	0.95608	0.97136	1.01735	1.00171	1.01047	0.94789
	Kenya	ICHEC_EC_EARTH_SMHI-RCA4	Central Unilever Tea Hospital, Kericho, Kenya		RCP2.6		1	1	2008	2008-01-01	.	106.115	.	4.66452	.	.	0.65719	-0.09553	1.4099	.	0.38405	1.1951	1.236	0.5975	0.5157	1.1214	1.3097	1.0478	1.2933	0.8922	1.0805	0.3847	0.9332	1.24421	0.66303	0.7367	2.25923	1.51434	1.71079	1.1951	1.21556	1.00956	0.88609	0.93316	0.99592	1.00332	1.03957	1.0232	1.02893
	Kenya	ICHEC_EC_EARTH_SMHI-RCA4	Central Unilever Tea Hospital, Kericho, Kenya		RCP2.6		1	2	2008	2008-02-01	.	106.115	.	4.66452	.	.	0.67298	-0.07973	1.4257	.	0.38405	0.9332	1.1951	1.236	0.5975	0.5157	1.1214	1.3097	1.0478	1.2933	0.8922	1.0805	0.3847	0.93316	1.24421	0.66303	0.7367	2.25923	1.51434	0.9332	1.06413	1.12143	0.99046	0.89551	0.93316	0.98695	0.99455	1.02775	1.0142
	Kenya	ICHEC_EC_EARTH_SMHI-RCA4	Central Unilever Tea Hospital, Kericho, Kenya		RCP2.6		1	3	2008	2008-03-01	.	106.115	.	4.66452	.	.	0.57148	-0.18123	1.3242	.	0.38405	0.3929	0.9332	1.1951	1.236	0.5975	0.5157	1.1214	1.3097	1.0478	1.2933	0.8922	1.0805	0.38472	0.93316	1.24421	0.66303	0.7367	2.25923	0.3929	0.66303	0.84039	0.9393	0.87095	0.81174	0.85598	0.9127	0.9277	0.96426
	Kenya	ICHEC_EC_EARTH_SMHI-RCA4	Central Unilever Tea Hospital, Kericho, Kenya		RCP2.6		1	4	2008	2008-04-01	.	106.115	.	4.66452	.	.	0.52191	-0.23081	1.27463	.	0.38405	0.4911	0.3929	0.9332	1.1951	1.236	0.5975	0.5157	1.1214	1.3097	1.0478	1.2933	0.8922	1.0805	0.38472	0.93316	1.24421	0.66303	0.7367	0.4911	0.44202	0.60574	0.75308	0.84967	0.80765	0.76594	0.81038	0.86586	0.88405
	Kenya	ICHEC_EC_EARTH_SMHI-RCA4	Central Unilever Tea Hospital, Kericho, Kenya		RCP2.6		1	5	2008	2008-05-01	.	106.115	.	4.66452	.	.	0.56587	-0.18685	1.31858	.	0.38405	0.2374	0.4911	0.3929	0.9332	1.1951	1.236	0.5975	0.5157	1.1214	1.3097	1.0478	1.2933	0.89223	1.0805	0.38472	0.93316	1.24421	0.66303	0.2374	0.36426	0.37381	0.51365	0.64994	0.74762	0.72618	0.69987	0.74671	0.80301
	Kenya	ICHEC_EC_EARTH_SMHI-RCA4	Central Unilever Tea Hospital, Kericho, Kenya		RCP2.6		1	6	2008	2008-06-01	.	106.115	.	4.66452	.	.	0.54096	-0.21176	1.29368	.	0.38405	1.2442	0.2374	0.4911	0.3929	0.9332	1.1951	1.236	0.5975	0.5157	1.1214	1.3097	1.0478	1.29333	0.89223	1.0805	0.38472	0.93316	1.24421	1.2442	0.7408	0.65758	0.59141	0.65976	0.74898	0.81856	0.79093	0.76035	0.79646
	Kenya	ICHEC_EC_EARTH_SMHI-RCA4	Central Unilever Tea Hospital, Kericho, Kenya		RCP2.6		1	7	2008	2008-07-01	.	106.115	.	4.66452	.	.	0.55379	-0.19893	1.30651	.	0.38405	0.7203	1.2442	0.2374	0.4911	0.3929	0.9332	1.1951	1.236	0.5975	0.5157	1.1214	1.3097	1.04776	1.29333	0.89223	1.0805	0.38472	0.93316	0.7203	0.98227	0.73398	0.67327	0.61719	0.66986	0.74489	0.80628	0.78309	0.75635
	Kenya	ICHEC_EC_EARTH_SMHI-RCA4	Central Unilever Tea Hospital, Kericho, Kenya		RCP2.6		1	8	2008	2008-08-01	.	106.115	.	4.66452	.	.	0.49378	-0.25894	1.2465	.	0.38405	1.5962	0.7203	1.2442	0.2374	0.4911	0.3929	0.9332	1.1951	1.236	0.5975	0.5157	1.1214	1.3097	1.04776	1.29333	0.89223	1.0805	0.38472	1.5962	1.15826	1.18691	0.94953	0.85785	0.78036	0.80219	0.8513	0.89405	0.8644
	Kenya	ICHEC_EC_EARTH_SMHI-RCA4	Central Unilever Tea Hospital, Kericho, Kenya		RCP2.6		1	9	2008	2008-09-01	.	106.115	.	4.66452	.	.	0.46897	-0.28375	1.22169	.	0.38405	0.9577	1.5962	0.7203	1.2442	0.2374	0.4911	0.3929	0.9332	1.1951	1.236	0.5975	0.5157	1.12143	1.3097	1.04776	1.29333	0.89223	1.0805	0.9577	1.27696	1.09141	1.12961	0.95117	0.8745	0.8057	0.82163	0.86313	0.90042
	Kenya	ICHEC_EC_EARTH_SMHI-RCA4	Central Unilever Tea Hospital, Kericho, Kenya		RCP2.6		1	10	2008	2008-10-01	.	106.115	.	4.66452	.	.	0.3366	-0.41613	1.08932	.	0.38405	0.8595	0.9577	1.5962	0.7203	1.2442	0.2374	0.4911	0.3929	0.9332	1.1951	1.236	0.5975	0.51569	1.12143	1.3097	1.04776	1.29333	0.89223	0.8595	0.9086	1.1378	1.03343	1.07559	0.93589	0.87235	0.81242	0.82584	0.86276
	Kenya	ICHEC_EC_EARTH_SMHI-RCA4	Central Unilever Tea Hospital, Kericho, Kenya		RCP2.6		1	11	2008	2008-11-01	.	106.115	.	4.66452	.	.	0.49919	-0.25353	1.25191	.	0.38405	1.3997	0.8595	0.9577	1.5962	0.7203	1.2442	0.2374	0.4911	0.3929	0.9332	1.1951	1.236	0.59755	0.51569	1.12143	1.3097	1.04776	1.29333	1.3997	1.12961	1.07231	1.20328	1.10669	1.12961	1.00215	0.93828	0.87768	0.88323
	Kenya	ICHEC_EC_EARTH_SMHI-RCA4	Central Unilever Tea Hospital, Kericho, Kenya		RCP2.6		1	12	2008	2008-12-01	.	106.115	.	4.66452	.	.	0.47478	-0.27794	1.2275	.	0.38405	0.925	1.3997	0.8595	0.9577	1.5962	0.7203	1.2442	0.2374	0.4911	0.3929	0.9332	1.1951	1.23603	0.59755	0.51569	1.12143	1.3097	1.04776	0.925	1.16236	1.0614	1.03548	1.14762	1.07641	1.10038	0.99251	0.9368	0.88241
	Kenya	ICHEC_EC_EARTH_SMHI-RCA4	Central Unilever Tea Hospital, Kericho, Kenya		RCP2.6		1	1	2009	2009-01-01	.	106.115	.	4.66452	.	.	0.6205	-0.13222	1.37322	.	0.38405	1.6453	0.925	1.3997	0.8595	0.9577	1.5962	0.7203	1.2442	0.2374	0.4911	0.3929	0.9332	1.1951	1.23603	0.59755	0.51569	1.12143	1.3097	1.6453	1.28514	1.32334	1.20738	1.15745	1.23057	1.15768	1.1685	1.06504	1.00765
	Kenya	ICHEC_EC_EARTH_SMHI-RCA4	Central Unilever Tea Hospital, Kericho, Kenya		RCP2.6		1	2	2009	2009-02-01	.	106.115	.	4.66452	.	.	0.62479	-0.12793	1.37751	.	0.38405	0.6548	1.6453	0.925	1.3997	0.8595	0.9577	1.5962	0.7203	1.2442	0.2374	0.4911	0.3929	0.93316	1.1951	1.23603	0.59755	0.51569	1.12143	0.6548	1.15008	1.07504	1.15622	1.09687	1.07368	1.14832	1.09483	1.11142	1.02402
	Kenya	ICHEC_EC_EARTH_SMHI-RCA4	Central Unilever Tea Hospital, Kericho, Kenya		RCP2.6		1	3	2009	2009-03-01	.	106.115	.	4.66452	.	.	0.60513	-0.14759	1.35785	.	0.38405	1.5962	0.6548	1.6453	0.925	1.3997	0.8595	0.9577	1.5962	0.7203	1.2442	0.2374	0.4911	0.39291	0.93316	1.1951	1.23603	0.59755	0.51569	1.5962	1.12552	1.29878	1.20533	1.24421	1.18009	1.14832	1.20431	1.15053	1.1599
	Kenya	ICHEC_EC_EARTH_SMHI-RCA4	Central Unilever Tea Hospital, Kericho, Kenya		RCP2.6		1	4	2009	2009-04-01	.	106.115	.	4.66452	.	.	0.66335	-0.08937	1.41607	.	0.38405	0.5403	1.5962	0.6548	1.6453	0.925	1.3997	0.8595	0.9577	1.5962	0.7203	1.2442	0.2374	0.49114	0.39291	0.93316	1.1951	1.23603	0.59755	0.5403	1.06822	0.93043	1.10915	1.07231	1.12689	1.08869	1.07231	1.13052	1.0895
	Kenya	ICHEC_EC_EARTH_SMHI-RCA4	Central Unilever Tea Hospital, Kericho, Kenya		RCP2.6		1	5	2009	2009-05-01	.	106.115	.	4.66452	.	.	0.62835	-0.12437	1.38107	.	0.38405	0.6139	0.5403	1.5962	0.6548	1.6453	0.925	1.3997	0.8595	0.9577	1.5962	0.7203	1.2442	0.23738	0.49114	0.39291	0.93316	1.1951	1.23603	0.6139	0.57709	0.91679	0.8513	1.0101	0.99592	1.0536	1.02934	1.02138	1.07886
	Kenya	ICHEC_EC_EARTH_SMHI-RCA4	Central Unilever Tea Hospital, Kericho, Kenya		RCP2.6		1	6	2009	2009-06-01	.	106.115	.	4.66452	.	.	0.66849	-0.08423	1.42121	.	0.38405	0.5812	0.6139	0.5403	1.5962	0.6548	1.6453	0.925	1.3997	0.8595	0.9577	1.5962	0.7203	1.24421	0.23738	0.49114	0.39291	0.93316	1.1951	0.5812	0.59755	0.57845	0.83289	0.79728	0.93862	0.93667	0.99455	0.97954	0.97736
	Kenya	ICHEC_EC_EARTH_SMHI-RCA4	Central Unilever Tea Hospital, Kericho, Kenya		RCP2.6		1	7	2009	2009-07-01	.	106.115	.	4.66452	.	.	0.63385	-0.11887	1.38657	.	0.38405	0.5075	0.5812	0.6139	0.5403	1.5962	0.6548	1.6453	0.925	1.3997	0.8595	0.9577	1.5962	0.72033	1.24421	0.23738	0.49114	0.39291	0.93316	0.5075	0.54434	0.56754	0.56071	0.76781	0.74898	0.87703	0.88302	0.94044	0.93234
	Kenya	ICHEC_EC_EARTH_SMHI-RCA4	Central Unilever Tea Hospital, Kericho, Kenya		RCP2.6		1	8	2009	2009-08-01	.	106.115	.	4.66452	.	.	0.7215	-0.03122	1.47423	.	0.38405	0.7858	0.5075	0.5812	0.6139	0.5403	1.5962	0.6548	1.6453	0.925	1.3997	0.8595	0.9577	1.59619	0.72033	1.24421	0.23738	0.49114	0.39291	0.7858	0.64666	0.62483	0.62211	0.60574	0.77081	0.75425	0.86563	0.87222	0.92497
	Kenya	ICHEC_EC_EARTH_SMHI-RCA4	Central Unilever Tea Hospital, Kericho, Kenya		RCP2.6		1	9	2009	2009-09-01	.	106.115	.	4.66452	.	.	0.64961	-0.10311	1.40233	.	0.38405	1.1624	0.7858	0.5075	0.5812	0.6139	0.5403	1.5962	0.6548	1.6453	0.925	1.3997	0.8595	0.95772	1.59619	0.72033	1.24421	0.23738	0.49114	1.1624	0.97409	0.81856	0.75922	0.73016	0.69851	0.82675	0.80526	0.8986	0.90124
	Kenya	ICHEC_EC_EARTH_SMHI-RCA4	Central Unilever Tea Hospital, Kericho, Kenya		RCP2.6		1	10	2009	2009-10-01	.	106.115	.	4.66452	.	.	0.50896	-0.24376	1.26168	.	0.38405	0.6794	1.1624	0.7858	0.5075	0.5812	0.6139	0.5403	1.5962	0.6548	1.6453	0.925	1.3997	0.85949	0.95772	1.59619	0.72033	1.24421	0.23738	0.6794	0.92088	0.87586	0.78377	0.74325	0.7217	0.69578	0.80833	0.79128	0.87668
	Kenya	ICHEC_EC_EARTH_SMHI-RCA4	Central Unilever Tea Hospital, Kericho, Kenya		RCP2.6		1	11	2009	2009-11-01	.	106.115	.	4.66452	.	.	0.55139	-0.20133	1.30411	.	0.38405	0.6221	0.6794	1.1624	0.7858	0.5075	0.5812	0.6139	0.5403	1.5962	0.6548	1.6453	0.925	1.39974	0.85949	0.95772	1.59619	0.72033	1.24421	0.6221	0.65076	0.82129	0.81242	0.75144	0.72306	0.70747	0.68657	0.78764	0.77436
	Kenya	ICHEC_EC_EARTH_SMHI-RCA4	Central Unilever Tea Hospital, Kericho, Kenya		RCP2.6		1	12	2009	2009-12-01	.	106.115	.	4.66452	.	.	0.42024	-0.33248	1.17296	.	0.38405	0.9823	0.6221	0.6794	1.1624	0.7858	0.5075	0.5812	0.6139	0.5403	1.5962	0.6548	1.6453	0.92497	1.39974	0.85949	0.95772	1.59619	0.72033	0.9823	0.80219	0.76126	0.86154	0.84639	0.78991	0.76009	0.74182	0.71942	0.8071
	Kenya	ICHEC_EC_EARTH_SMHI-RCA4	Central Unilever Tea Hospital, Kericho, Kenya		RCP2.6		1	1	2010	2010-01-01	.	106.115	.	4.66452	.	.	0.47131	-0.28141	1.22404	.	0.38405	1.7681	0.9823	0.6221	0.6794	1.1624	0.7858	0.5075	0.5812	0.6139	0.5403	1.5962	0.6548	1.64531	0.92497	1.39974	0.85949	0.95772	1.59619	1.7681	1.37518	1.12416	1.01297	1.04285	1.00001	0.92965	0.88609	0.85585	0.82429
	Kenya	ICHEC_EC_EARTH_SMHI-RCA4	Central Unilever Tea Hospital, Kericho, Kenya		RCP2.6		1	2	2010	2010-02-01	.	106.115	.	4.66452	.	.	0.50006	-0.25266	1.25278	.	0.38405	0.9495	1.7681	0.9823	0.6221	0.6794	1.1624	0.7858	0.5075	0.5812	0.6139	0.5403	1.5962	0.65485	1.64531	0.92497	1.39974	0.85949	0.95772	0.9495	1.35881	1.2333	1.0805	1.00028	1.02729	0.9928	0.93214	0.89314	0.86522
	Kenya	ICHEC_EC_EARTH_SMHI-RCA4	Central Unilever Tea Hospital, Kericho, Kenya		RCP2.6		1	3	2010	2010-03-01	.	106.115	.	4.66452	.	.	0.5201	-0.23262	1.27282	.	0.38405	0.7285	0.9495	1.7681	0.9823	0.6221	0.6794	1.1624	0.7858	0.5075	0.5812	0.6139	0.5403	1.59619	0.65485	1.64531	0.92497	1.39974	0.85949	0.7285	0.83902	1.14871	1.1071	1.0101	0.95499	0.98461	0.95976	0.90951	0.87668
	Kenya	ICHEC_EC_EARTH_SMHI-RCA4	Central Unilever Tea Hospital, Kericho, Kenya		RCP2.6		1	4	2010	2010-04-01	.	106.115	.	4.66452	.	.	0.46034	-0.29238	1.21306	.	0.38405	1.3997	0.7285	0.9495	1.7681	0.9823	0.6221	0.6794	1.1624	0.7858	0.5075	0.5812	0.6139	0.54025	1.59619	0.65485	1.64531	0.92497	1.39974	1.3997	1.06413	1.02593	1.21147	1.16563	1.07504	1.01852	1.0365	1.00865	0.95853
	Kenya	ICHEC_EC_EARTH_SMHI-RCA4	Central Unilever Tea Hospital, Kericho, Kenya		RCP2.6		1	5	2010	2010-05-01	.	106.115	.	4.66452	.	.	0.48223	-0.27049	1.23495	.	0.38405	0.6467	1.3997	0.7285	0.9495	1.7681	0.9823	0.6221	0.6794	1.1624	0.7858	0.5075	0.5812	0.61392	0.54025	1.59619	0.65485	1.64531	0.92497	0.6467	1.0232	0.92497	0.93111	1.09851	1.07914	1.01385	0.97204	0.99319	0.97245
	Kenya	ICHEC_EC_EARTH_SMHI-RCA4	Central Unilever Tea Hospital, Kericho, Kenya		RCP2.6		1	6	2010	2010-06-01	.	106.115	.	4.66452	.	.	0.60706	-0.14566	1.35978	.	0.38405	0.9413	0.6467	1.3997	0.7285	0.9495	1.7681	0.9823	0.6221	0.6794	1.1624	0.7858	0.5075	0.58118	0.61392	0.54025	1.59619	0.65485	1.64531	0.9413	0.794	0.99592	0.92907	0.93316	1.07231	1.05945	1.00478	0.96863	0.988
	Kenya	ICHEC_EC_EARTH_SMHI-RCA4	Central Unilever Tea Hospital, Kericho, Kenya		RCP2.6		1	7	2010	2010-07-01	.	106.115	.	4.66452	.	.	0.58411	-0.16861	1.33683	.	0.38405	0.9332	0.9413	0.6467	1.3997	0.7285	0.9495	1.7681	0.9823	0.6221	0.6794	1.1624	0.7858	0.50751	0.58118	0.61392	0.54025	1.59619	0.65485	0.9332	0.93725	0.84039	0.98023	0.92989	0.93316	1.05244	1.04367	0.99683	0.96508
	Kenya	ICHEC_EC_EARTH_SMHI-RCA4	Central Unilever Tea Hospital, Kericho, Kenya		RCP2.6		1	8	2010	2010-08-01	.	106.115	.	4.66452	.	.	0.59697	-0.15575	1.34969	.	0.38405	1.8991	0.9332	0.9413	0.6467	1.3997	0.7285	0.9495	1.7681	0.9823	0.6221	0.6794	1.1624	0.78582	0.50751	0.58118	0.61392	0.54025	1.59619	1.8991	1.41611	1.25786	1.10506	1.16399	1.09141	1.07115	1.15826	1.13871	1.08705
	Kenya	ICHEC_EC_EARTH_SMHI-RCA4	Central Unilever Tea Hospital, Kericho, Kenya		RCP2.6		1	9	2010	2010-09-01	.	106.115	.	4.66452	.	.	0.64625	-0.10647	1.39897	.	0.38405	1.9645	1.8991	0.9332	0.9413	0.6467	1.3997	0.7285	0.9495	1.7681	0.9823	0.6221	0.6794	1.16236	0.78582	0.50751	0.58118	0.61392	0.54025	1.9645	1.9318	1.59892	1.43453	1.27696	1.29742	1.21615	1.18282	1.24785	1.22129
	Kenya	ICHEC_EC_EARTH_SMHI-RCA4	Central Unilever Tea Hospital, Kericho, Kenya		RCP2.6		1	10	2010	2010-10-01	.	106.115	.	4.66452	.	.	0.56687	-0.18586	1.31959	.	0.38405	0.4666	1.9645	1.8991	0.9332	0.9413	0.6467	1.3997	0.7285	0.9495	1.7681	0.9823	0.6221	0.67941	1.16236	0.78582	0.50751	0.58118	0.61392	0.4666	1.21556	1.4434	1.31584	1.24094	1.14189	1.17873	1.12245	1.10324	1.16972
	Kenya	ICHEC_EC_EARTH_SMHI-RCA4	Central Unilever Tea Hospital, Kericho, Kenya		RCP2.6		1	11	2010	2010-11-01	.	106.115	.	4.66452	.	.	0.59933	-0.15339	1.35206	.	0.38405	1.0396	0.4666	1.9645	1.8991	0.9332	0.9413	0.6467	1.3997	0.7285	0.9495	1.7681	0.9823	0.62211	0.67941	1.16236	0.78582	0.50751	0.58118	1.0396	0.75308	1.1569	1.34244	1.26058	1.20738	1.12728	1.16133	1.11324	1.09687
	Kenya	ICHEC_EC_EARTH_SMHI-RCA4	Central Unilever Tea Hospital, Kericho, Kenya		RCP2.6		1	12	2010	2010-12-01	.	106.115	.	4.66452	.	.	0.56048	-0.19224	1.3132	.	0.38405	1.015	1.0396	0.4666	1.9645	1.8991	0.9332	0.9413	0.6467	1.3997	0.7285	0.9495	1.7681	0.98227	0.62211	0.67941	1.16236	0.78582	0.50751	1.015	1.02729	0.84039	1.12143	1.27696	1.21966	1.1799	1.11324	1.14508	1.10342
	Kenya	ICHEC_EC_EARTH_SMHI-RCA4	Central Unilever Tea Hospital, Kericho, Kenya		RCP2.6		1	1	2011	2011-01-01	.	106.115	.	4.66452	.	.	0.72234	-0.03038	1.47506	.	0.38405	1.015	1.015	1.0396	0.4666	1.9645	1.8991	0.9332	0.9413	0.6467	1.3997	0.7285	0.9495	1.76809	0.98227	0.62211	0.67941	1.16236	0.78582	1.015	1.01502	1.0232	0.88405	1.10015	1.2333	1.19042	1.15929	1.10233	1.13207
	Kenya	ICHEC_EC_EARTH_SMHI-RCA4	Central Unilever Tea Hospital, Kericho, Kenya		RCP2.6		1	2	2011	2011-02-01	.	106.115	.	4.66452	.	.	0.8461	0.09338	1.59882	.	0.38405	1.277	1.015	1.015	1.0396	0.4666	1.9645	1.8991	0.9332	0.9413	0.6467	1.3997	0.7285	0.94953	1.76809	0.98227	0.62211	0.67941	1.16236	1.277	1.14599	1.10233	1.08664	0.96263	1.12961	1.23954	1.20124	1.17236	1.11979
	Kenya	ICHEC_EC_EARTH_SMHI-RCA4	Central Unilever Tea Hospital, Kericho, Kenya		RCP2.6		1	3	2011	2011-03-01	.	106.115	.	4.66452	.	.	0.71597	-0.03675	1.46869	.	0.38405	0.8431	1.277	1.015	1.015	1.0396	0.4666	1.9645	1.8991	0.9332	0.9413	0.6467	1.3997	0.72852	0.94953	1.76809	0.98227	0.62211	0.67941	0.8431	1.06004	1.04503	1.03753	1.03794	0.94271	1.08869	1.18998	1.16145	1.13944
	Kenya	ICHEC_EC_EARTH_SMHI-RCA4	Central Unilever Tea Hospital, Kericho, Kenya		RCP2.6		1	4	2011	2011-04-01	.	106.115	.	4.66452	.	.	0.733	-0.01972	1.48572	.	0.38405	0.4993	0.8431	1.277	1.015	1.015	1.0396	0.4666	1.9645	1.8991	0.9332	0.9413	0.6467	1.39974	0.72852	0.94953	1.76809	0.98227	0.62211	0.4993	0.67122	0.87313	0.9086	0.92989	0.94817	0.87937	1.01502	1.11324	1.09523
	Kenya	ICHEC_EC_EARTH_SMHI-RCA4	Central Unilever Tea Hospital, Kericho, Kenya		RCP2.6		1	5	2011	2011-05-01	.	106.115	.	4.66452	.	.	0.66304	-0.08968	1.41576	.	0.38405	0.3356	0.4993	0.8431	1.277	1.015	1.015	1.0396	0.4666	1.9645	1.8991	0.9332	0.9413	0.64666	1.39974	0.72852	0.94953	1.76809	0.98227	0.3356	0.41747	0.55935	0.73875	0.794	0.83084	0.86066	0.8114	0.93953	1.03548
	Kenya	ICHEC_EC_EARTH_SMHI-RCA4	Central Unilever Tea Hospital, Kericho, Kenya		RCP2.6		1	6	2011	2011-06-01	.	106.115	.	4.66452	.	.	0.63866	-0.11406	1.39138	.	0.38405	1.0396	0.3356	0.4993	0.8431	1.277	1.015	1.015	1.0396	0.4666	1.9645	1.8991	0.9332	0.94135	0.64666	1.39974	0.72852	0.94953	1.76809	1.0396	0.68759	0.62483	0.67941	0.79892	0.83493	0.86066	0.88302	0.83675	0.94953
	Kenya	ICHEC_EC_EARTH_SMHI-RCA4	Central Unilever Tea Hospital, Kericho, Kenya		RCP2.6		1	7	2011	2011-07-01	.	106.115	.	4.66452	.	.	0.64936	-0.10336	1.40208	.	0.38405	1.0068	1.0396	0.3356	0.4993	0.8431	1.277	1.015	1.015	1.0396	0.4666	1.9645	1.8991	0.93316	0.94135	0.64666	1.39974	0.72852	0.94953	1.0068	1.0232	0.794	0.72033	0.74489	0.83357	0.85949	0.87893	0.89678	0.85376
	Kenya	ICHEC_EC_EARTH_SMHI-RCA4	Central Unilever Tea Hospital, Kericho, Kenya		RCP2.6		1	8	2011	2011-08-01	.	106.115	.	4.66452	.	.	0.67919	-0.07353	1.43191	.	0.38405	1.3997	1.0068	1.0396	0.3356	0.4993	0.8431	1.277	1.015	1.015	1.0396	0.4666	1.9645	1.89906	0.93316	0.94135	0.64666	1.39974	0.72852	1.3997	1.20328	1.14871	0.94544	0.85621	0.85403	0.91445	0.92702	0.9368	0.94708
	Kenya	ICHEC_EC_EARTH_SMHI-RCA4	Central Unilever Tea Hospital, Kericho, Kenya		RCP2.6		1	9	2011	2011-09-01	.	106.115	.	4.66452	.	.	0.55227	-0.20045	1.30499	.	0.38405	1.1869	1.3997	1.0068	1.0396	0.3356	0.4993	0.8431	1.277	1.015	1.015	1.0396	0.4666	1.96455	1.89906	0.93316	0.94135	0.64666	1.39974	1.1869	1.29333	1.19783	1.15826	0.99373	0.91133	0.90159	0.94851	0.9559	0.96181
	Kenya	ICHEC_EC_EARTH_SMHI-RCA4	Central Unilever Tea Hospital, Kericho, Kenya		RCP2.6		1	10	2011	2011-10-01	.	106.115	.	4.66452	.	.	0.43596	-0.31676	1.18868	.	0.38405	1.719	1.1869	1.3997	1.0068	1.0396	0.3356	0.4993	0.8431	1.277	1.015	1.015	1.0396	0.46658	1.96455	1.89906	0.93316	0.94135	0.64666	1.719	1.45295	1.43521	1.32812	1.27041	1.11461	1.02671	1.00376	1.03412	1.03221
	Kenya	ICHEC_EC_EARTH_SMHI-RCA4	Central Unilever Tea Hospital, Kericho, Kenya		RCP2.6		1	11	2011	2011-11-01	.	106.115	.	4.66452	.	.	0.51237	-0.24035	1.26509	.	0.38405	1.1132	1.719	1.1869	1.3997	1.0068	1.0396	0.3356	0.4993	0.8431	1.277	1.015	1.015	1.03957	0.46658	1.96455	1.89906	0.93316	0.94135	1.1132	1.41611	1.33971	1.35472	1.28514	1.24421	1.11441	1.03753	1.01593	1.04203
	Kenya	ICHEC_EC_EARTH_SMHI-RCA4	Central Unilever Tea Hospital, Kericho, Kenya		RCP2.6		1	12	2011	2011-12-01	.	106.115	.	4.66452	.	.	0.54294	-0.20978	1.29566	.	0.38405	0.9659	1.1132	1.719	1.1869	1.3997	1.0068	1.0396	0.3356	0.4993	0.8431	1.277	1.015	1.01502	1.03957	0.46658	1.96455	1.89906	0.93316	0.9659	1.03957	1.26604	1.24626	1.27696	1.23193	1.20445	1.09585	1.02957	1.01092
	Kenya	ICHEC_EC_EARTH_SMHI-RCA4	Central Unilever Tea Hospital, Kericho, Kenya		RCP2.6		1	1	2012	2012-01-01	.	106.115	.	4.66452	.	.	0.59796	-0.15476	1.35068	.	0.38405	2.5703	0.9659	1.1132	1.719	1.1869	1.3997	1.0068	1.0396	0.3356	0.4993	0.8431	1.277	1.01502	1.01502	1.03957	0.46658	1.96455	1.89906	2.5703	1.76809	1.54981	1.5921	1.51106	1.49251	1.42313	1.37518	1.25967	1.18364
	Kenya	ICHEC_EC_EARTH_SMHI-RCA4	Central Unilever Tea Hospital, Kericho, Kenya		RCP2.6		1	2	2012	2012-02-01	.	106.115	.	4.66452	.	.	0.67595	-0.07677	1.42867	.	0.38405	0.9905	2.5703	0.9659	1.1132	1.719	1.1869	1.3997	1.0068	1.0396	0.3356	0.4993	0.8431	1.27696	1.01502	1.01502	1.03957	0.46658	1.96455	0.9905	1.78037	1.50888	1.40997	1.47177	1.4243	1.42079	1.36904	1.33244	1.23275
	Kenya	ICHEC_EC_EARTH_SMHI-RCA4	Central Unilever Tea Hospital, Kericho, Kenya		RCP2.6		1	3	2012	2012-03-01	.	106.115	.	4.66452	.	.	0.74764	-0.00508	1.50036	.	0.38405	1.3506	0.9905	2.5703	0.9659	1.1132	1.719	1.1869	1.3997	1.0068	1.0396	0.3356	0.4993	0.84312	1.27696	1.01502	1.01502	1.03957	0.46658	1.3506	1.17054	1.63712	1.46932	1.3981	1.45158	1.41377	1.41202	1.367	1.33425
	Kenya	ICHEC_EC_EARTH_SMHI-RCA4	Central Unilever Tea Hospital, Kericho, Kenya		RCP2.6		1	4	2012	2012-04-01	.	106.115	.	4.66452	.	.	0.80245	0.04973	1.55517	.	0.38405	0.4748	1.3506	0.9905	2.5703	0.9659	1.1132	1.719	1.1869	1.3997	1.0068	1.0396	0.3356	0.49932	0.84312	1.27696	1.01502	1.01502	1.03957	0.4748	0.9127	0.93862	1.34653	1.27041	1.24421	1.31204	1.2964	1.30788	1.27777
	Kenya	ICHEC_EC_EARTH_SMHI-RCA4	Central Unilever Tea Hospital, Kericho, Kenya		RCP2.6		1	5	2012	2012-05-01	.	106.115	.	4.66452	.	.	0.67367	-0.07905	1.4264	.	0.38405	0.1392	0.4748	1.3506	0.9905	2.5703	0.9659	1.1132	1.719	1.1869	1.3997	1.0068	1.0396	0.33561	0.49932	0.84312	1.27696	1.01502	1.01502	0.1392	0.30696	0.65485	0.73875	1.10506	1.08186	1.08635	1.16543	1.16781	1.19101
	Kenya	ICHEC_EC_EARTH_SMHI-RCA4	Central Unilever Tea Hospital, Kericho, Kenya		RCP2.6		1	6	2012	2012-06-01	.	106.115	.	4.66452	.	.	0.86533	0.11261	1.61805	.	0.38405	1.0641	0.1392	0.4748	1.3506	0.9905	2.5703	0.9659	1.1132	1.719	1.1869	1.3997	1.0068	1.03957	0.33561	0.49932	0.84312	1.27696	1.01502	1.0641	0.60164	0.55935	0.75717	0.80383	1.09824	1.07933	1.08357	1.15417	1.15745
	Kenya	ICHEC_EC_EARTH_SMHI-RCA4	Central Unilever Tea Hospital, Kericho, Kenya		RCP2.6		1	7	2012	2012-07-01	.	106.115	.	4.66452	.	.	0.81495	0.06223	1.56767	.	0.38405	1.1542	1.0641	0.1392	0.4748	1.3506	0.9905	2.5703	0.9659	1.1132	1.719	1.1869	1.3997	1.00683	1.03957	0.33561	0.49932	0.84312	1.27696	1.1542	1.10915	0.78582	0.70806	0.83657	0.86222	1.10623	1.08869	1.09141	1.15417
	Kenya	ICHEC_EC_EARTH_SMHI-RCA4	Central Unilever Tea Hospital, Kericho, Kenya		RCP2.6		1	8	2012	2012-08-01	.	106.115	.	4.66452	.	.	0.84135	0.08863	1.59408	.	0.38405	0.8922	1.1542	1.0641	0.1392	0.4748	1.3506	0.9905	2.5703	0.9659	1.1132	1.719	1.1869	1.39974	1.00683	1.03957	0.33561	0.49932	0.84312	0.8922	1.0232	1.03684	0.81242	0.74489	0.84585	0.86651	1.07948	1.06686	1.0715
	Kenya	ICHEC_EC_EARTH_SMHI-RCA4	Central Unilever Tea Hospital, Kericho, Kenya		RCP2.6		1	9	2012	2012-09-01	.	106.115	.	4.66452	.	.	0.72221	-0.03052	1.47493	.	0.38405	1.8499	0.8922	1.1542	1.0641	0.1392	0.4748	1.3506	0.9905	2.5703	0.9659	1.1132	1.719	1.18691	1.39974	1.00683	1.03957	0.33561	0.49932	1.8499	1.37109	1.29878	1.24012	1.01993	0.92907	0.98929	0.98944	1.16509	1.14517
	Kenya	ICHEC_EC_EARTH_SMHI-RCA4	Central Unilever Tea Hospital, Kericho, Kenya		RCP2.6		1	10	2012	2012-10-01	.	106.115	.	4.66452	.	.	0.48477	-0.26795	1.2375	.	0.38405	1.1869	1.8499	0.8922	1.1542	1.0641	0.1392	0.4748	1.3506	0.9905	2.5703	0.9659	1.1132	1.71898	1.18691	1.39974	1.00683	1.03957	0.33561	1.1869	1.51843	1.3097	1.27082	1.22948	1.04776	0.9659	1.01399	1.01138	1.16727
	Kenya	ICHEC_EC_EARTH_SMHI-RCA4	Central Unilever Tea Hospital, Kericho, Kenya		RCP2.6		1	11	2012	2012-11-01	.	106.115	.	4.66452	.	.	0.60327	-0.14945	1.35599	.	0.38405	1.1132	1.1869	1.8499	0.8922	1.1542	1.0641	0.1392	0.4748	1.3506	0.9905	2.5703	0.9659	1.11324	1.71898	1.18691	1.39974	1.00683	1.03957	1.1132	1.15008	1.38337	1.26058	1.2393	1.21011	1.05711	0.98432	1.02502	1.02156
	Kenya	ICHEC_EC_EARTH_SMHI-RCA4	Central Unilever Tea Hospital, Kericho, Kenya		RCP2.6		1	12	2012	2012-12-01	.	106.115	.	4.66452	.	.	0.5723	-0.18042	1.32502	.	0.38405	1.367	1.1132	1.1869	1.8499	0.8922	1.1542	1.0641	0.1392	0.4748	1.3506	0.9905	2.5703	0.9659	1.11324	1.71898	1.18691	1.39974	1.00683	1.367	1.24012	1.22238	1.37928	1.28187	1.26058	1.23252	1.09585	1.02684	1.05922
	Kenya	ICHEC_EC_EARTH_SMHI-RCA4	Central Unilever Tea Hospital, Kericho, Kenya		RCP2.6		1	1	2013	2013-01-01	.	106.115	.	4.66452	.	.	0.60081	-0.15191	1.35353	.	0.38405	2.7094	1.367	1.1132	1.1869	1.8499	0.8922	1.1542	1.0641	0.1392	0.4748	1.3506	0.9905	2.57028	0.9659	1.11324	1.71898	1.18691	1.39974	2.7094	2.03822	1.72989	1.59415	1.64531	1.51979	1.46756	1.41713	1.27514	1.1951
	Kenya	ICHEC_EC_EARTH_SMHI-RCA4	Central Unilever Tea Hospital, Kericho, Kenya		RCP2.6		1	2	2013	2013-02-01	.	106.115	.	4.66452	.	.	0.70614	-0.04658	1.45886	.	0.38405	1.0314	2.7094	1.367	1.1132	1.1869	1.8499	0.8922	1.1542	1.0641	0.1392	0.4748	1.3506	0.99046	2.57028	0.9659	1.11324	1.71898	1.18691	1.0314	1.87041	1.70261	1.55527	1.4816	1.54299	1.45002	1.41304	1.37427	1.25076
	Kenya	ICHEC_EC_EARTH_SMHI-RCA4	Central Unilever Tea Hospital, Kericho, Kenya		RCP2.6		1	3	2013	2013-03-01	.	106.115	.	4.66452	.	.	0.79324	0.04051	1.54596	.	0.38405	0.9577	1.0314	2.7094	1.367	1.1132	1.1869	1.8499	0.8922	1.1542	1.0641	0.1392	0.4748	1.35063	0.99046	2.57028	0.9659	1.11324	1.71898	0.9577	0.99455	1.56618	1.51638	1.43576	1.39428	1.45938	1.38848	1.36245	1.33262
	Kenya	ICHEC_EC_EARTH_SMHI-RCA4	Central Unilever Tea Hospital, Kericho, Kenya		RCP2.6		1	4	2013	2013-04-01	.	106.115	.	4.66452	.	.	0.72469	-0.02803	1.47741	.	0.38405	0.4257	0.9577	1.0314	2.7094	1.367	1.1132	1.1869	1.8499	0.8922	1.1542	1.0641	0.1392	0.47477	1.35063	0.99046	2.57028	0.9659	1.11324	0.4257	0.69168	0.80492	1.28105	1.29824	1.26741	1.25591	1.33016	1.2815	1.26877
	Kenya	ICHEC_EC_EARTH_SMHI-RCA4	Central Unilever Tea Hospital, Kericho, Kenya		RCP2.6		1	5	2013	2013-05-01	.	106.115	.	4.66452	.	.	0.77227	0.01955	1.52499	.	0.38405	0.5239	0.4257	0.9577	1.0314	2.7094	1.367	1.1132	1.1869	1.8499	0.8922	1.1542	1.0641	0.13916	0.47477	1.35063	0.99046	2.57028	0.9659	0.5239	0.47477	0.63575	0.73466	1.12961	1.16918	1.16119	1.1644	1.24057	1.20574
	Kenya	ICHEC_EC_EARTH_SMHI-RCA4	Central Unilever Tea Hospital, Kericho, Kenya		RCP2.6		1	6	2013	2013-06-01	.	106.115	.	4.66452	.	.	0.92392	0.1712	1.67664	.	0.38405	0.9823	0.5239	0.4257	0.9577	1.0314	2.7094	1.367	1.1132	1.1869	1.8499	0.8922	1.1542	1.06413	0.13916	0.47477	1.35063	0.99046	2.57028	0.9823	0.75308	0.64393	0.72238	0.78418	1.10506	1.14248	1.13882	1.14417	1.21474
	Kenya	ICHEC_EC_EARTH_SMHI-RCA4	Central Unilever Tea Hospital, Kericho, Kenya		RCP2.6		1	7	2013	2013-07-01	.	106.115	.	4.66452	.	.	0.89517	0.14245	1.64789	.	0.38405	0.8104	0.9823	0.5239	0.4257	0.9577	1.0314	2.7094	1.367	1.1132	1.1869	1.8499	0.8922	1.15417	1.06413	0.13916	0.47477	1.35063	0.99046	0.8104	0.89632	0.77218	0.68554	0.73998	0.78855	1.06296	1.10096	1.10233	1.11079
	Kenya	ICHEC_EC_EARTH_SMHI-RCA4	Central Unilever Tea Hospital, Kericho, Kenya		RCP2.6		1	8	2013	2013-08-01	.	106.115	.	4.66452	.	.	0.76914	0.01642	1.52186	.	0.38405	1.7845	0.8104	0.9823	0.5239	0.4257	0.9577	1.0314	2.7094	1.367	1.1132	1.1869	1.8499	0.89223	1.15417	1.06413	0.13916	0.47477	1.35063	1.7845	1.29742	1.19237	1.02525	0.90533	0.91406	0.93082	1.15315	1.17691	1.17054
	Kenya	ICHEC_EC_EARTH_SMHI-RCA4	Central Unilever Tea Hospital, Kericho, Kenya		RCP2.6		1	9	2013	2013-09-01	.	106.115	.	4.66452	.	.	0.6845	-0.06822	1.43722	.	0.38405	1.0314	1.7845	0.8104	0.9823	0.5239	0.4257	0.9577	1.0314	2.7094	1.367	1.1132	1.1869	1.84995	0.89223	1.15417	1.06413	0.13916	0.47477	1.0314	1.40792	1.20874	1.15212	1.02648	0.92634	0.93082	0.94339	1.13962	1.16236
	Kenya	ICHEC_EC_EARTH_SMHI-RCA4	Central Unilever Tea Hospital, Kericho, Kenya		RCP2.6		1	10	2013	2013-10-01	.	106.115	.	4.66452	.	.	0.49379	-0.25893	1.24651	.	0.38405	0.9168	1.0314	1.7845	0.8104	0.9823	0.5239	0.4257	0.9577	1.0314	2.7094	1.367	1.1132	1.18691	1.84995	0.89223	1.15417	1.06413	0.13916	0.9168	0.97409	1.24421	1.13575	1.10506	1.00819	0.92497	0.92907	0.94044	1.11734
	Kenya	ICHEC_EC_EARTH_SMHI-RCA4	Central Unilever Tea Hospital, Kericho, Kenya		RCP2.6		1	11	2013	2013-11-01	.	106.115	.	4.66452	.	.	0.60408	-0.14864	1.3568	.	0.38405	0.7694	0.9168	1.0314	1.7845	0.8104	0.9823	0.5239	0.4257	0.9577	1.0314	2.7094	1.367	1.11324	1.18691	1.84995	0.89223	1.15417	1.06413	0.7694	0.84312	0.90587	1.12552	1.06249	1.04912	0.97409	0.90553	0.91133	0.92334
	Kenya	ICHEC_EC_EARTH_SMHI-RCA4	Central Unilever Tea Hospital, Kericho, Kenya		RCP2.6		1	12	2013	2013-12-01	.	106.115	.	4.66452	.	.	0.51078	-0.24194	1.2635	.	0.38405	1.146	0.7694	0.9168	1.0314	1.7845	0.8104	0.9823	0.5239	0.4257	0.9577	1.0314	2.7094	1.367	1.11324	1.18691	1.84995	0.89223	1.15417	1.146	0.95772	0.94407	0.9659	1.12961	1.07641	1.06296	0.99557	0.93225	0.9348
	Kenya	ICHEC_EC_EARTH_SMHI-RCA4	Central Unilever Tea Hospital, Kericho, Kenya	Kericho	RCP2.6		1	1	2014	2014-01-01	.	.	.	4.66452	.	.	0.41797	-0.33476	1.17069	.	0.38405	0.0698	0	1.0975	2.3725	1.3573	0.4455	0.0532	0.1043	1.6674	2.4625	1.3324	0.0756	.	.	.	.	.	.	0.0698	0.03491	0.38911	0.88495	0.97942	0.89044	0.77084	0.68752	0.7964	0.96301
	Kenya	ICHEC_EC_EARTH_SMHI-RCA4	Central Unilever Tea Hospital, Kericho, Kenya	Kericho	RCP2.6		1	2	2014	2014-02-01	.	.	.	4.66452	.	.	0.44626	-0.30646	1.19898	.	0.38405	0.1862	0.0698	0	1.0975	2.3725	1.3573	0.4455	0.0532	0.1043	1.6674	2.4625	1.3324	.	.	.	.	.	.	0.1862	0.128	0.08535	0.33839	0.7452	0.84722	0.78984	0.69776	0.63182	0.73538
	Kenya	ICHEC_EC_EARTH_SMHI-RCA4	Central Unilever Tea Hospital, Kericho, Kenya	Kericho	RCP2.6		1	3	2014	2014-03-01	.	.	.	4.66452	.	.	0.67825	-0.07447	1.43097	.	0.38405	0.2714	0.1862	0.0698	0	1.0975	2.3725	1.3573	0.4455	0.0532	0.1043	1.6674	2.4625	.	.	.	.	.	.	0.2714	0.22883	0.17581	0.13187	0.325	0.66624	0.76497	0.72504	0.65039	0.59579
	Kenya	ICHEC_EC_EARTH_SMHI-RCA4	Central Unilever Tea Hospital, Kericho, Kenya	Kericho	RCP2.6		1	4	2014	2014-04-01	.	.	.	4.66452	.	.	0.59156	-0.16116	1.34428	.	0.38405	1.2105	0.2714	0.1862	0.0698	0	1.0975	2.3725	1.3573	0.4455	0.0532	0.1043	1.6674	.	.	.	.	.	.	1.2105	0.74098	0.55606	0.43449	0.3476	0.47259	0.744	0.82066	0.77898	0.70641
	Kenya	ICHEC_EC_EARTH_SMHI-RCA4	Central Unilever Tea Hospital, Kericho, Kenya	Kericho	RCP2.6		1	5	2014	2014-05-01	.	.	.	4.66452	.	.	0.38188	-0.37085	1.1346	.	0.38405	2.195	1.2105	0.2714	0.1862	0.0698	0	1.0975	2.3725	1.3573	0.4455	0.0532	0.1043	.	.	.	.	.	.	2.195	1.70277	1.22566	0.9658	0.78659	0.6555	0.71865	0.92537	0.97337	0.92058
	Kenya	ICHEC_EC_EARTH_SMHI-RCA4	Central Unilever Tea Hospital, Kericho, Kenya	Kericho	RCP2.6		1	6	2014	2014-06-01	.	.	.	4.66452	.	.	0.29963	-0.45309	1.05236	.	0.38405	0.2403	2.195	1.2105	0.2714	0.1862	0.0698	0	1.0975	2.3725	1.3573	0.4455	0.0532	.	.	.	.	.	.	0.2403	1.21763	1.21526	0.97931	0.82069	0.69554	0.59618	0.65885	0.84925	0.90005
	Kenya	ICHEC_EC_EARTH_SMHI-RCA4	Central Unilever Tea Hospital, Kericho, Kenya	Kericho	RCP2.6		1	7	2014	2014-07-01	.	.	.	4.66452	.	.	0.31617	-0.43655	1.06889	.	0.38405	0.0453	0.2403	2.195	1.2105	0.2714	0.1862	0.0698	0	1.0975	2.3725	1.3573	0.4455	.	.	.	.	.	.	0.0453	0.14277	0.82685	0.92277	0.7925	0.69146	0.60265	0.52732	0.59067	0.76885
	Kenya	ICHEC_EC_EARTH_SMHI-RCA4	Central Unilever Tea Hospital, Kericho, Kenya	Kericho	RCP2.6		1	8	2014	2014-08-01	.	.	.	4.66452	.	.	0.24365	-0.50907	0.99637	.	0.38405	0.6038	0.0453	0.2403	2.195	1.2105	0.2714	0.1862	0.0698	0	1.0975	2.3725	1.3573	.	.	.	.	.	.	0.6038	0.32457	0.29646	0.7711	0.85898	0.76106	0.67894	0.6028	0.53582	0.59199
	Kenya	ICHEC_EC_EARTH_SMHI-RCA4	Central Unilever Tea Hospital, Kericho, Kenya	Kericho	RCP2.6		1	9	2014	2014-09-01	.	.	.	4.66452	.	.	0.35565	-0.39707	1.10837	.	0.38405	1.7897	0.6038	0.0453	0.2403	2.195	1.2105	0.2714	0.1862	0.0698	0	1.0975	2.3725	.	.	.	.	.	.	1.7897	1.19677	0.81295	0.66977	0.97482	1.0141	0.90801	0.81779	0.73467	0.66121
	Kenya	ICHEC_EC_EARTH_SMHI-RCA4	Central Unilever Tea Hospital, Kericho, Kenya	Kericho	RCP2.6		1	10	2014	2014-10-01	.	.	.	4.66452	.	.	0.60745	-0.14527	1.36017	.	0.38405	2.4812	1.7897	0.6038	0.0453	0.2403	2.195	1.2105	0.2714	0.1862	0.0698	0	1.0975	.	.	.	.	.	.	2.4812	2.13544	1.62491	1.23001	1.03206	1.22588	1.22369	1.10466	1.00261	0.90933
	Kenya	ICHEC_EC_EARTH_SMHI-RCA4	Central Unilever Tea Hospital, Kericho, Kenya	Kericho	RCP2.6		1	11	2014	2014-11-01	.	.	.	4.66452	.	.	0.54651	-0.20622	1.29923	.	0.38405	1.0271	2.4812	1.7897	0.6038	0.0453	0.2403	2.195	1.2105	0.2714	0.1862	0.0698	0	.	.	.	.	.	.	1.0271	1.75416	1.76601	1.47547	1.18943	1.03124	1.19749	1.19912	1.09604	1.00506
	Kenya	ICHEC_EC_EARTH_SMHI-RCA4	Central Unilever Tea Hospital, Kericho, Kenya	Kericho	RCP2.6		1	12	2014	2014-12-01	.	.	.	4.66452	.	.	0.43726	-0.31546	1.18998	.	0.38405	0.6843	1.0271	2.4812	1.7897	0.6038	0.0453	0.2403	2.195	1.2105	0.2714	0.1862	0.0698	.	.	.	.	.	.	0.6843	0.85574	1.39755	1.49559	1.31724	1.10525	0.98168	1.13334	1.14192	1.05487
	Kenya	ICHEC_EC_EARTH_SMHI-RCA4	Central Unilever Tea Hospital, Kericho, Kenya	Kericho	RCP2.6		1	1	2015	2015-01-01	.	.	.	4.66452	.	.	0.42964	-0.32308	1.18236	.	0.38405	0.1149	0.6843	1.0271	2.4812	1.7897	0.6038	0.0453	0.2403	2.195	1.2105	0.2714	0.1862	.	.	.	.	.	.	0.1149	0.3996	0.60878	1.07688	1.21944	1.11684	0.96377	0.87333	1.02018	1.03921
	Kenya	ICHEC_EC_EARTH_SMHI-RCA4	Central Unilever Tea Hospital, Kericho, Kenya	Kericho	RCP2.6		1	2	2015	2015-02-01	.	.	.	4.66452	.	.	0.61445	-0.13827	1.36717	.	0.38405	0.1948	0.1149	0.6843	1.0271	2.4812	1.7897	0.6038	0.0453	0.2403	2.195	1.2105	0.2714	.	.	.	.	.	.	0.1948	0.15482	0.33133	0.50528	0.90046	1.04867	0.98512	0.86764	0.79793	0.93764
	Kenya	ICHEC_EC_EARTH_SMHI-RCA4	Central Unilever Tea Hospital, Kericho, Kenya	Kericho	RCP2.6		1	3	2015	2015-03-01	.	.	.	4.66452	.	.	0.76051	0.00779	1.51324	.	0.38405	0.7725	0.1948	0.1149	0.6843	1.0271	2.4812	1.7897	0.6038	0.0453	0.2403	2.195	1.2105	.	.	.	.	.	.	0.7725	0.48363	0.3607	0.44161	0.55872	0.87913	1.00921	0.95854	0.85707	0.79539
	Kenya	ICHEC_EC_EARTH_SMHI-RCA4	Central Unilever Tea Hospital, Kericho, Kenya	Kericho	RCP2.6		1	4	2015	2015-04-01	.	.	.	4.66452	.	.	0.74669	-0.00603	1.49941	.	0.38405	2.0182	0.7725	0.1948	0.1149	0.6843	1.0271	2.4812	1.7897	0.6038	0.0453	0.2403	2.195	.	.	.	.	.	.	2.0182	1.39533	0.99515	0.77508	0.75693	0.80196	1.04185	1.13533	1.07628	0.97318
	Kenya	ICHEC_EC_EARTH_SMHI-RCA4	Central Unilever Tea Hospital, Kericho, Kenya	Kericho	RCP2.6		1	5	2015	2015-05-01	.	.	.	4.66452	.	.	0.56882	-0.1839	1.32154	.	0.38405	2.0465	2.0182	0.7725	0.1948	0.1149	0.6843	1.0271	2.4812	1.7897	0.6038	0.0453	0.2403	.	.	.	.	.	.	2.0465	2.03237	1.6124	1.258	1.02937	0.97187	0.97976	1.16744	1.23658	1.17331
	Kenya	ICHEC_EC_EARTH_SMHI-RCA4	Central Unilever Tea Hospital, Kericho, Kenya	Kericho	RCP2.6		1	6	2015	2015-06-01	.	.	.	4.66452	.	.	0.58535	-0.16737	1.33807	.	0.38405	1.0246	2.0465	2.0182	0.7725	0.1948	0.1149	0.6843	1.0271	2.4812	1.7897	0.6038	0.0453	.	.	.	.	.	.	1.0246	1.53559	1.69646	1.46546	1.21132	1.02858	0.9794	0.98537	1.15157	1.21538
	Kenya	ICHEC_EC_EARTH_SMHI-RCA4	Central Unilever Tea Hospital, Kericho, Kenya	Kericho	RCP2.6		1	7	2015	2015-07-01	.	.	.	4.66452	.	.	0.41926	-0.33346	1.17198	.	0.38405	0.0402	1.0246	2.0465	2.0182	0.7725	0.1948	0.1149	0.6843	1.0271	2.4812	1.7897	0.6038	.	.	.	.	.	.	0.0402	0.53243	1.03713	1.2824	1.18041	1.01614	0.88739	0.86201	0.88035	1.04044
	Kenya	ICHEC_EC_EARTH_SMHI-RCA4	Central Unilever Tea Hospital, Kericho, Kenya	Kericho	RCP2.6		1	8	2015	2015-08-01	.	.	.	4.66452	.	.	0.50119	-0.25153	1.25391	.	0.38405	0.7241	0.0402	1.0246	2.0465	2.0182	0.7725	0.1948	0.1149	0.6843	1.0271	2.4812	1.7897	.	.	.	.	.	.	0.7241	0.38218	0.59633	0.95889	1.17075	1.10437	0.97443	0.86698	0.84669	0.86473
	Kenya	ICHEC_EC_EARTH_SMHI-RCA4	Central Unilever Tea Hospital, Kericho, Kenya	Kericho	RCP2.6		1	9	2015	2015-09-01	.	.	.	4.66452	.	.	0.61386	-0.13886	1.36658	.	0.38405	2.1458	0.7241	0.0402	1.0246	2.0465	2.0182	0.7725	0.1948	0.1149	0.6843	1.0271	2.4812	.	.	.	.	.	.	2.1458	1.43499	0.97007	0.98371	1.19627	1.33326	1.25315	1.12085	1.00908	0.9766
	Kenya	ICHEC_EC_EARTH_SMHI-RCA4	Central Unilever Tea Hospital, Kericho, Kenya	Kericho	RCP2.6		1	10	2015	2015-10-01	.	.	.	4.66452	.	.	0.84161	0.08889	1.59433	.	0.38405	2.9636	2.1458	0.7241	0.0402	1.0246	2.0465	2.0182	0.7725	0.1948	0.1149	0.6843	1.0271	.	.	.	.	.	.	2.9636	2.5547	1.94451	1.46844	1.37968	1.49082	1.56616	1.46695	1.3256	1.20453
	Kenya	ICHEC_EC_EARTH_SMHI-RCA4	Central Unilever Tea Hospital, Kericho, Kenya	Kericho	RCP2.6		1	11	2015	2015-11-01	.	.	.	4.66452	.	.	0.81283	0.06011	1.56555	.	0.38405	2.8064	2.9636	2.1458	0.7241	0.0402	1.0246	2.0465	2.0182	0.7725	0.1948	0.1149	0.6843	.	.	.	.	.	.	2.8064	2.885	2.63861	2.15999	1.73604	1.61747	1.67877	1.7212	1.61578	1.47368
	Kenya	ICHEC_EC_EARTH_SMHI-RCA4	Central Unilever Tea Hospital, Kericho, Kenya	Kericho	RCP2.6		1	12	2015	2015-12-01	.	.	.	4.66452	.	.	0.68287	-0.06985	1.43559	.	0.38405	0.8882	2.8064	2.9636	2.1458	0.7241	0.0402	1.0246	2.0465	2.0182	0.7725	0.1948	0.1149	.	.	.	.	.	.	0.8882	1.84733	2.21941	2.20102	1.90564	1.59474	1.51329	1.57995	1.62865	1.54303
	Kenya	ICHEC_EC_EARTH_SMHI-RCA4	Central Unilever Tea Hospital, Kericho, Kenya	Kericho	RCP2.6	2016-2045	1	1	2016	2016-01-01	.	.	.	4.66452	.	.	0.64477	-0.10795	1.3975	.	0.38405	0.5233	0.8882	2.8064	2.9636	2.1458	0.7241	0.0402	1.0246	2.0465	2.0182	0.7725	0.1948	.	.	.	.	.	.	0.5233	0.70574	1.40597	1.79537	1.86546	1.67524	1.44167	1.38954	1.46254	1.51811
	Kenya	ICHEC_EC_EARTH_SMHI-RCA4	Central Unilever Tea Hospital, Kericho, Kenya	Kericho	RCP2.6	2016-2045	1	2	2016	2016-02-01	.	.	.	4.66452	.	.	0.82585	0.07313	1.57857	.	0.38405	0.1972	0.5233	0.8882	2.8064	2.9636	2.1458	0.7241	0.0402	1.0246	2.0465	2.0182	0.7725	.	.	.	.	.	.	0.1972	0.36024	0.53623	1.10378	1.47574	1.58742	1.4641	1.28611	1.25706	1.33601
	Kenya	ICHEC_EC_EARTH_SMHI-RCA4	Central Unilever Tea Hospital, Kericho, Kenya	Kericho	RCP2.6	2016-2045	1	3	2016	2016-03-01	.	.	.	4.66452	.	.	1.06305	0.31033	1.81577	.	0.38405	1.0508	0.1972	0.5233	0.8882	2.8064	2.9636	2.1458	0.7241	0.0402	1.0246	2.0465	2.0182	.	.	.	.	.	.	1.0508	0.62399	0.59041	0.66487	1.09318	1.40491	1.51076	1.41243	1.25996	1.23643
	Kenya	ICHEC_EC_EARTH_SMHI-RCA4	Central Unilever Tea Hospital, Kericho, Kenya	Kericho	RCP2.6	2016-2045	1	4	2016	2016-04-01	.	.	.	4.66452	.	.	1.16452	0.4118	1.91724	.	0.38405	1.9171	1.0508	0.1972	0.5233	0.8882	2.8064	2.9636	2.1458	0.7241	0.0402	1.0246	2.0465	.	.	.	.	.	.	1.9171	1.48391	1.05502	0.92207	0.91531	1.23049	1.47808	1.56155	1.4685	1.32567
	Kenya	ICHEC_EC_EARTH_SMHI-RCA4	Central Unilever Tea Hospital, Kericho, Kenya	Kericho	RCP2.6	2016-2045	1	5	2016	2016-05-01	.	.	.	4.66452	.	.	1.03349	0.28077	1.78621	.	0.38405	1.6607	1.9171	1.0508	0.1972	0.5233	0.8882	2.8064	2.9636	2.1458	0.7241	0.0402	1.0246	.	.	.	.	.	.	1.6607	1.78889	1.54285	1.20644	1.0698	1.03954	1.29196	1.50091	1.57257	1.48772
	Kenya	ICHEC_EC_EARTH_SMHI-RCA4	Central Unilever Tea Hospital, Kericho, Kenya	Kericho	RCP2.6	2016-2045	1	6	2016	2016-06-01	.	.	.	4.66452	.	.	0.84932	0.0966	1.60204	.	0.38405	0.4088	1.6607	1.9171	1.0508	0.1972	0.5233	0.8882	2.8064	2.9636	2.1458	0.7241	0.0402	.	.	.	.	.	.	0.4088	1.03479	1.32888	1.25935	1.04692	0.95965	0.94944	1.18157	1.37957	1.45619
	Kenya	ICHEC_EC_EARTH_SMHI-RCA4	Central Unilever Tea Hospital, Kericho, Kenya	Kericho	RCP2.6	2016-2045	1	7	2016	2016-07-01	.	.	.	4.66452	.	.	0.70446	-0.04826	1.45718	.	0.38405	0.0269	0.4088	1.6607	1.9171	1.0508	0.1972	0.5233	0.8882	2.8064	2.9636	2.1458	0.7241	.	.	.	.	.	.	0.0269	0.21789	0.69884	1.00339	1.01287	0.87693	0.8264	0.83413	1.05327	1.2443
	Kenya	ICHEC_EC_EARTH_SMHI-RCA4	Central Unilever Tea Hospital, Kericho, Kenya	Kericho	RCP2.6	2016-2045	1	8	2016	2016-08-01	.	.	.	4.66452	.	.	0.69704	-0.05568	1.44976	.	0.38405	0.0501	0.0269	0.4088	1.6607	1.9171	1.0508	0.1972	0.5233	0.8882	2.8064	2.9636	2.1458	.	.	.	.	.	.	0.0501	0.0385	0.16195	0.53664	0.81273	0.8524	0.7588	0.72936	0.74701	0.95295
	Kenya	ICHEC_EC_EARTH_SMHI-RCA4	Central Unilever Tea Hospital, Kericho, Kenya	Kericho	RCP2.6	2016-2045	1	9	2016	2016-09-01	.	.	.	4.66452	.	.	0.77603	0.02331	1.52876	.	0.38405	1.7052	0.0501	0.0269	0.4088	1.6607	1.9171	1.0508	0.1972	0.5233	0.8882	2.8064	2.9636	.	.	.	.	.	.	1.7052	0.87764	0.59407	0.54777	0.77036	0.96147	0.97423	0.8771	0.83779	0.84283
	Kenya	ICHEC_EC_EARTH_SMHI-RCA4	Central Unilever Tea Hospital, Kericho, Kenya	Kericho	RCP2.6	2016-2045	1	10	2016	2016-10-01	.	.	.	4.66452	.	.	0.81191	0.05919	1.56463	.	0.38405	2.4296	1.7052	0.0501	0.0269	0.4088	1.6607	1.9171	1.0508	0.1972	0.5233	0.8882	2.8064	.	.	.	.	.	.	2.4296	2.06738	1.39494	1.05294	0.92412	1.04689	1.1712	1.15615	1.0496	0.99696
	Kenya	ICHEC_EC_EARTH_SMHI-RCA4	Central Unilever Tea Hospital, Kericho, Kenya	Kericho	RCP2.6	2016-2045	1	11	2016	2016-11-01	.	.	.	4.66452	.	.	0.71331	-0.03941	1.46603	.	0.38405	0.8054	2.4296	1.7052	0.0501	0.0269	0.4088	1.6607	1.9171	1.0508	0.1972	0.5233	0.8882	.	.	.	.	.	.	0.8054	1.61748	1.64672	1.24756	1.00343	0.90434	1.01239	1.12548	1.11717	1.02518
	Kenya	ICHEC_EC_EARTH_SMHI-RCA4	Central Unilever Tea Hospital, Kericho, Kenya	Kericho	RCP2.6	2016-2045	1	12	2016	2016-12-01	.	.	.	4.66452	.	.	0.57267	-0.18005	1.32539	.	0.38405	0.8515	0.8054	2.4296	1.7052	0.0501	0.0269	0.4088	1.6607	1.9171	1.0508	0.1972	0.5233	.	.	.	.	.	.	0.8515	0.82844	1.36214	1.44791	1.16834	0.97811	0.89678	0.99228	1.09503	1.0906
	Kenya	ICHEC_EC_EARTH_SMHI-RCA4	Central Unilever Tea Hospital, Kericho, Kenya	Kericho	RCP2.6	2016-2045	1	1	2017	2017-01-01	.	.	.	4.66452	.	.	0.41099	-0.34173	1.16371	.	0.38405	0.2486	0.8515	0.8054	2.4296	1.7052	0.0501	0.0269	0.4088	1.6607	1.9171	1.0508	0.1972	.	.	.	.	.	.	0.2486	0.55002	0.63514	1.08375	1.20804	1.01504	0.87389	0.81576	0.90964	1.01038
	Kenya	ICHEC_EC_EARTH_SMHI-RCA4	Central Unilever Tea Hospital, Kericho, Kenya	Kericho	RCP2.6	2016-2045	1	2	2017	2017-02-01	.	.	.	4.66452	.	.	0.62019	-0.13253	1.37291	.	0.38405	0.4907	0.2486	0.8515	0.8054	2.4296	1.7052	0.0501	0.0269	0.4088	1.6607	1.9171	1.0508	.	.	.	.	.	.	0.4907	0.36963	0.53025	0.59904	0.96514	1.08849	0.94014	0.82599	0.77964	0.86775
	Kenya	ICHEC_EC_EARTH_SMHI-RCA4	Central Unilever Tea Hospital, Kericho, Kenya	Kericho	RCP2.6	2016-2045	1	3	2017	2017-03-01	.	.	.	4.66452	.	.	0.76902	0.0163	1.52174	.	0.38405	0.8327	0.4907	0.2486	0.8515	0.8054	2.4296	1.7052	0.0501	0.0269	0.4088	1.6607	1.9171	.	.	.	.	.	.	0.8327	0.66169	0.52398	0.60586	0.64576	0.94306	1.05194	0.92671	0.82673	0.78494
	Kenya	ICHEC_EC_EARTH_SMHI-RCA4	Central Unilever Tea Hospital, Kericho, Kenya	Kericho	RCP2.6	2016-2045	1	4	2017	2017-04-01	.	.	.	4.66452	.	.	0.73365	-0.01907	1.48637	.	0.38405	2.7028	0.8327	0.4907	0.2486	0.8515	0.8054	2.4296	1.7052	0.0501	0.0269	0.4088	1.6607	.	.	.	.	.	.	2.7028	1.76774	1.34207	1.06869	1.02525	0.9886	1.19445	1.2583	1.12405	1.01434
	Kenya	ICHEC_EC_EARTH_SMHI-RCA4	Central Unilever Tea Hospital, Kericho, Kenya	Kericho	RCP2.6	2016-2045	1	5	2017	2017-05-01	.	.	.	4.66452	.	.	0.58101	-0.17171	1.33373	.	0.38405	1.5173	2.7028	0.8327	0.4907	0.2486	0.8515	0.8054	2.4296	1.7052	0.0501	0.0269	0.4088	.	.	.	.	.	.	1.5173	2.11004	1.68425	1.38587	1.1584	1.10725	1.06413	1.23481	1.28707	1.16337
	Kenya	ICHEC_EC_EARTH_SMHI-RCA4	Central Unilever Tea Hospital, Kericho, Kenya	Kericho	RCP2.6	2016-2045	1	6	2017	2017-06-01	.	.	.	4.66452	.	.	0.61893	-0.13379	1.37165	.	0.38405	0.0688	1.5173	2.7028	0.8327	0.4907	0.2486	0.8515	0.8054	2.4296	1.7052	0.0501	0.0269	.	.	.	.	.	.	0.0688	0.79303	1.42962	1.28039	1.12245	0.9768	0.9589	0.93971	1.10525	1.16525
	Kenya	ICHEC_EC_EARTH_SMHI-RCA4	Central Unilever Tea Hospital, Kericho, Kenya	Kericho	RCP2.6	2016-2045	1	7	2017	2017-07-01	.	.	.	4.66452	.	.	0.45093	-0.30179	1.20365	.	0.38405	0.0374	0.0688	1.5173	2.7028	0.8327	0.4907	0.2486	0.8515	0.8054	2.4296	1.7052	0.0501	.	.	.	.	.	.	0.0374	0.05312	0.54117	1.08158	1.0318	0.94162	0.84261	0.84372	0.83946	0.99847
	Kenya	ICHEC_EC_EARTH_SMHI-RCA4	Central Unilever Tea Hospital, Kericho, Kenya	Kericho	RCP2.6	2016-2045	1	8	2017	2017-08-01	.	.	.	4.66452	.	.	0.55659	-0.19613	1.30931	.	0.38405	0.1892	0.0374	0.0688	1.5173	2.7028	0.8327	0.4907	0.2486	0.8515	0.8054	2.4296	1.7052	.	.	.	.	.	.	0.1892	0.11332	0.09848	0.45318	0.9031	0.89136	0.83413	0.76093	0.77099	0.77443
	Kenya	ICHEC_EC_EARTH_SMHI-RCA4	Central Unilever Tea Hospital, Kericho, Kenya	Kericho	RCP2.6	2016-2045	1	9	2017	2017-09-01	.	.	.	4.66452	.	.	0.72001	-0.03271	1.47273	.	0.38405	1.8713	0.1892	0.0374	0.0688	1.5173	2.7028	0.8327	0.4907	0.2486	0.8515	0.8054	2.4296	.	.	.	.	.	.	1.8713	1.03027	0.69933	0.54169	0.73681	1.06448	1.03136	0.96378	0.88431	0.88103
	Kenya	ICHEC_EC_EARTH_SMHI-RCA4	Central Unilever Tea Hospital, Kericho, Kenya	Kericho	RCP2.6	2016-2045	1	10	2017	2017-10-01	.	.	.	4.66452	.	.	0.86436	0.11164	1.61709	.	0.38405	1.8537	1.8713	0.1892	0.0374	0.0688	1.5173	2.7028	0.8327	0.4907	0.2486	0.8515	0.8054	.	.	.	.	.	.	1.8537	1.86254	1.30476	0.98793	0.8041	0.92296	1.17723	1.13416	1.06266	0.98125
	Kenya	ICHEC_EC_EARTH_SMHI-RCA4	Central Unilever Tea Hospital, Kericho, Kenya	Kericho	RCP2.6	2016-2045	1	11	2017	2017-11-01	.	.	.	4.66452	.	.	0.60295	-0.14977	1.35567	.	0.38405	1.74	1.8537	1.8713	0.1892	0.0374	0.0688	1.5173	2.7028	0.8327	0.4907	0.2486	0.8515	.	.	.	.	.	.	1.74	1.79689	1.82171	1.41358	1.13835	0.96009	1.03969	1.24758	1.20148	1.1304
	Kenya	ICHEC_EC_EARTH_SMHI-RCA4	Central Unilever Tea Hospital, Kericho, Kenya	Kericho	RCP2.6	2016-2045	1	12	2017	2017-12-01	.	.	.	4.66452	.	.	0.5113	-0.24142	1.26402	.	0.38405	0.9459	1.74	1.8537	1.8713	0.1892	0.0374	0.0688	1.5173	2.7028	0.8327	0.4907	0.2486	.	.	.	.	.	.	0.9459	1.34297	1.51322	1.60275	1.32004	1.10627	0.95806	1.02796	1.21406	1.17592
	Kenya	ICHEC_EC_EARTH_SMHI-RCA4	Central Unilever Tea Hospital, Kericho, Kenya	Kericho	RCP2.6	2016-2045	1	1	2018	2018-01-01	.	.	.	4.66452	.	.	0.39491	-0.35781	1.14763	.	0.38405	0.0889	0.9459	1.74	1.8537	1.8713	0.1892	0.0374	0.0688	1.5173	2.7028	0.8327	0.4907	.	.	.	.	.	.	0.0889	0.51738	0.92494	1.15714	1.29998	1.11485	0.96093	0.84942	0.92362	1.10154
	Kenya	ICHEC_EC_EARTH_SMHI-RCA4	Central Unilever Tea Hospital, Kericho, Kenya	Kericho	RCP2.6	2016-2045	1	2	2018	2018-02-01	.	.	.	4.66452	.	.	0.61455	-0.13817	1.36727	.	0.38405	0.2297	0.0889	0.9459	1.74	1.8537	1.8713	0.1892	0.0374	0.0688	1.5173	2.7028	0.8327	.	.	.	.	.	.	0.2297	0.15931	0.4215	0.75114	0.97166	1.12161	0.9884	0.86953	0.78056	0.85423
	Kenya	ICHEC_EC_EARTH_SMHI-RCA4	Central Unilever Tea Hospital, Kericho, Kenya	Kericho	RCP2.6	2016-2045	1	3	2018	2018-03-01	.	.	.	4.66452	.	.	0.67684	-0.07589	1.42956	.	0.38405	0.9706	0.2297	0.0889	0.9459	1.74	1.8537	1.8713	0.1892	0.0374	0.0688	1.5173	2.7028	.	.	.	.	.	.	0.9706	0.60019	0.42975	0.55879	0.79504	0.97149	1.10004	0.98618	0.88077	0.79957
	Kenya	ICHEC_EC_EARTH_SMHI-RCA4	Central Unilever Tea Hospital, Kericho, Kenya	Kericho	RCP2.6	2016-2045	1	4	2018	2018-04-01	.	.	.	4.66452	.	.	0.75206	-0.00066	1.50478	.	0.38405	1.8498	0.9706	0.2297	0.0889	0.9459	1.74	1.8537	1.8713	0.1892	0.0374	0.0688	1.5173	.	.	.	.	.	.	1.8498	1.4102	1.01671	0.78476	0.81698	0.97083	1.09696	1.19375	1.08214	0.97767
	Kenya	ICHEC_EC_EARTH_SMHI-RCA4	Central Unilever Tea Hospital, Kericho, Kenya	Kericho	RCP2.6	2016-2045	1	5	2018	2018-05-01	.	.	.	4.66452	.	.	0.64125	-0.11147	1.39397	.	0.38405	1.4814	1.8498	0.9706	0.2297	0.0889	0.9459	1.74	1.8537	1.8713	0.1892	0.0374	0.0688	.	.	.	.	.	.	1.4814	1.66558	1.43393	1.13288	0.92408	0.92772	1.04376	1.14501	1.22571	1.12206
	Kenya	ICHEC_EC_EARTH_SMHI-RCA4	Central Unilever Tea Hospital, Kericho, Kenya	Kericho	RCP2.6	2016-2045	1	6	2018	2018-06-01	.	.	.	4.66452	.	.	0.60552	-0.1472	1.35824	.	0.38405	0.5021	1.4814	1.8498	0.9706	0.2297	0.0889	0.9459	1.74	1.8537	1.8713	0.1892	0.0374	.	.	.	.	.	.	0.5021	0.99173	1.27774	1.20097	1.00672	0.85375	0.86691	0.97605	1.07357	1.15335
	Kenya	ICHEC_EC_EARTH_SMHI-RCA4	Central Unilever Tea Hospital, Kericho, Kenya	Kericho	RCP2.6	2016-2045	1	7	2018	2018-07-01	.	.	.	4.66452	.	.	0.42466	-0.32807	1.17738	.	0.38405	0.0092	0.5021	1.4814	1.8498	0.9706	0.2297	0.0889	0.9459	1.74	1.8537	1.8713	0.1892	.	.	.	.	.	.	0.0092	0.25563	0.66421	0.9606	0.96261	0.84046	0.7331	0.75969	0.86862	0.96713
	Kenya	ICHEC_EC_EARTH_SMHI-RCA4	Central Unilever Tea Hospital, Kericho, Kenya	Kericho	RCP2.6	2016-2045	1	8	2018	2018-08-01	.	.	.	4.66452	.	.	0.52847	-0.22425	1.28119	.	0.38405	0.2724	0.0092	0.5021	1.4814	1.8498	0.9706	0.2297	0.0889	0.9459	1.74	1.8537	1.8713	.	.	.	.	.	.	0.2724	0.1408	0.26122	0.56626	0.82296	0.84758	0.75931	0.67551	0.70555	0.809
	Kenya	ICHEC_EC_EARTH_SMHI-RCA4	Central Unilever Tea Hospital, Kericho, Kenya	Kericho	RCP2.6	2016-2045	1	9	2018	2018-09-01	.	.	.	4.66452	.	.	0.58017	-0.17255	1.33289	.	0.38405	1.7494	0.2724	0.0092	0.5021	1.4814	1.8498	0.9706	0.2297	0.0889	0.9459	1.74	1.8537	.	.	.	.	.	.	1.7494	1.01092	0.67701	0.63328	0.8029	0.97738	0.97641	0.88308	0.79484	0.80994
	Kenya	ICHEC_EC_EARTH_SMHI-RCA4	Central Unilever Tea Hospital, Kericho, Kenya	Kericho	RCP2.6	2016-2045	1	10	2018	2018-10-01	.	.	.	4.66452	.	.	0.72193	-0.03079	1.47465	.	0.38405	2.1261	1.7494	0.2724	0.0092	0.5021	1.4814	1.8498	0.9706	0.2297	0.0889	0.9459	1.74	.	.	.	.	.	.	2.1261	1.93777	1.38265	1.03928	0.93184	1.02343	1.14148	1.12012	1.02119	0.92796
	Kenya	ICHEC_EC_EARTH_SMHI-RCA4	Central Unilever Tea Hospital, Kericho, Kenya	Kericho	RCP2.6	2016-2045	1	11	2018	2018-11-01	.	.	.	4.66452	.	.	0.62104	-0.13168	1.37376	.	0.38405	3.22	2.1261	1.7494	0.2724	0.0092	0.5021	1.4814	1.8498	0.9706	0.2297	0.0889	0.9459	.	.	.	.	.	.	3.22	2.67306	2.36519	1.84199	1.47543	1.3132	1.33723	1.4013	1.35345	1.24108
	Kenya	ICHEC_EC_EARTH_SMHI-RCA4	Central Unilever Tea Hospital, Kericho, Kenya	Kericho	RCP2.6	2016-2045	1	12	2018	2018-12-01	.	.	.	4.66452	.	.	0.53551	-0.21721	1.28823	.	0.38405	0.5463	3.22	2.1261	1.7494	0.2724	0.0092	0.5021	1.4814	1.8498	0.9706	0.2297	0.0889	.	.	.	.	.	.	0.5463	1.88317	1.96415	1.91047	1.58286	1.32058	1.20365	1.23837	1.3063	1.27273
	Kenya	ICHEC_EC_EARTH_SMHI-RCA4	Central Unilever Tea Hospital, Kericho, Kenya	Kericho	RCP2.6	2016-2045	1	1	2019	2019-01-01	.	.	.	4.66452	.	.	0.4912	-0.26152	1.24392	.	0.38405	0.3653	0.5463	3.22	2.1261	1.7494	0.2724	0.0092	0.5021	1.4814	1.8498	0.9706	0.2297	.	.	.	.	.	.	0.3653	0.45579	1.3772	1.56442	1.60143	1.37992	1.1841	1.09885	1.14135	1.2122
	Kenya	ICHEC_EC_EARTH_SMHI-RCA4	Central Unilever Tea Hospital, Kericho, Kenya	Kericho	RCP2.6	2016-2045	1	2	2019	2019-02-01	.	.	.	4.66452	.	.	0.62531	-0.12741	1.37803	.	0.38405	0.4038	0.3653	0.5463	3.22	2.1261	1.7494	0.2724	0.0092	0.5021	1.4814	1.8498	0.9706	.	.	.	.	.	.	0.4038	0.38451	0.43845	1.13384	1.33229	1.40182	1.24047	1.08656	1.02162	1.06759
	Kenya	ICHEC_EC_EARTH_SMHI-RCA4	Central Unilever Tea Hospital, Kericho, Kenya	Kericho	RCP2.6	2016-2045	1	3	2019	2019-03-01	.	.	.	4.66452	.	.	0.77247	0.01975	1.52519	.	0.38405	0.8569	0.4038	0.3653	0.5463	3.22	2.1261	1.7494	0.2724	0.0092	0.5021	1.4814	1.8498	.	.	.	.	.	.	0.8569	0.63031	0.54196	0.54305	1.07844	1.25305	1.32396	1.19252	1.06104	1.00514
	Kenya	ICHEC_EC_EARTH_SMHI-RCA4	Central Unilever Tea Hospital, Kericho, Kenya	Kericho	RCP2.6	2016-2045	1	4	2019	2019-04-01	.	.	.	4.66452	.	.	1.06266	0.30994	1.81538	.	0.38405	1.5713	0.8569	0.4038	0.3653	0.5463	3.22	2.1261	1.7494	0.2724	0.0092	0.5021	1.4814	.	.	.	.	.	.	1.5713	1.21409	0.94398	0.7993	0.7487	1.16059	1.29852	1.35488	1.23461	1.11207
	Kenya	ICHEC_EC_EARTH_SMHI-RCA4	Central Unilever Tea Hospital, Kericho, Kenya	Kericho	RCP2.6	2016-2045	1	5	2019	2019-05-01	.	.	.	4.66452	.	.	0.86293	0.11021	1.61565	.	0.38405	1.5645	1.5713	0.8569	0.4038	0.3653	0.5463	3.22	2.1261	1.7494	0.2724	0.0092	0.5021	.	.	.	.	.	.	1.5645	1.56792	1.3309	1.09911	0.95234	0.88467	1.21829	1.33177	1.37818	1.2676
	Kenya	ICHEC_EC_EARTH_SMHI-RCA4	Central Unilever Tea Hospital, Kericho, Kenya	Kericho	RCP2.6	2016-2045	1	6	2019	2019-06-01	.	.	.	4.66452	.	.	0.73152	-0.02121	1.48424	.	0.38405	0.0894	1.5645	1.5713	0.8569	0.4038	0.3653	0.5463	3.22	2.1261	1.7494	0.2724	0.0092	.	.	.	.	.	.	0.0894	0.82694	1.07507	1.02051	0.89716	0.80851	0.77106	1.07718	1.19372	1.24929
	Kenya	ICHEC_EC_EARTH_SMHI-RCA4	Central Unilever Tea Hospital, Kericho, Kenya	Kericho	RCP2.6	2016-2045	1	7	2019	2019-07-01	.	.	.	4.66452	.	.	0.62163	-0.13109	1.37435	.	0.38405	0.0086	0.0894	1.5645	1.5713	0.8569	0.4038	0.3653	0.5463	3.22	2.1261	1.7494	0.2724	.	.	.	.	.	.	0.0086	0.04897	0.55415	0.80844	0.81813	0.74906	0.69424	0.67575	0.95844	1.07521
	Kenya	ICHEC_EC_EARTH_SMHI-RCA4	Central Unilever Tea Hospital, Kericho, Kenya	Kericho	RCP2.6	2016-2045	1	8	2019	2019-08-01	.	.	.	4.66452	.	.	0.60938	-0.14334	1.3621	.	0.38405	0.4308	0.0086	0.0894	1.5645	1.5713	0.8569	0.4038	0.3653	0.5463	3.22	2.1261	1.7494	.	.	.	.	.	.	0.4308	0.21968	0.17624	0.52331	0.73291	0.75357	0.7036	0.6613	0.64853	0.90568
	Kenya	ICHEC_EC_EARTH_SMHI-RCA4	Central Unilever Tea Hospital, Kericho, Kenya	Kericho	RCP2.6	2016-2045	1	9	2019	2019-09-01	.	.	.	4.66452	.	.	0.64899	-0.10374	1.40171	.	0.38405	1.9892	0.4308	0.0086	0.0894	1.5645	1.5713	0.8569	0.4038	0.3653	0.5463	3.22	2.1261	.	.	.	.	.	.	1.9892	1.21	0.80952	0.62948	0.81649	0.94229	0.93009	0.8643	0.80885	0.7826
	Kenya	ICHEC_EC_EARTH_SMHI-RCA4	Central Unilever Tea Hospital, Kericho, Kenya	Kericho	RCP2.6	2016-2045	1	10	2019	2019-10-01	.	.	.	4.66452	.	.	0.76106	0.00834	1.51378	.	0.38405	2.3074	1.9892	0.4308	0.0086	0.0894	1.5645	1.5713	0.8569	0.4038	0.3653	0.5463	3.22	.	.	.	.	.	.	2.3074	2.14832	1.57581	1.184	0.96507	1.06498	1.13731	1.10226	1.02465	0.95871
	Kenya	ICHEC_EC_EARTH_SMHI-RCA4	Central Unilever Tea Hospital, Kericho, Kenya	Kericho	RCP2.6	2016-2045	1	11	2019	2019-11-01	.	.	.	4.66452	.	.	0.62911	-0.12361	1.38184	.	0.38405	1.7452	2.3074	1.9892	0.4308	0.0086	0.0894	1.5645	1.5713	0.8569	0.4038	0.3653	0.5463	.	.	.	.	.	.	1.7452	2.02629	2.01393	1.61815	1.29623	1.09509	1.16215	1.21329	1.17369	1.0967
	Kenya	ICHEC_EC_EARTH_SMHI-RCA4	Central Unilever Tea Hospital, Kericho, Kenya	Kericho	RCP2.6	2016-2045	1	12	2019	2019-12-01	.	.	.	4.66452	.	.	0.49449	-0.25823	1.24721	.	0.38405	0.1211	1.7452	2.3074	1.9892	0.4308	0.0086	0.0894	1.5645	1.5713	0.8569	0.4038	0.3653	.	.	.	.	.	.	0.1211	0.93312	1.39122	1.54072	1.31873	1.10037	0.95594	1.03201	1.09194	1.06843
	Kenya	ICHEC_EC_EARTH_SMHI-RCA4	Central Unilever Tea Hospital, Kericho, Kenya	Kericho	RCP2.6	2016-2045	1	1	2020	2020-01-01	.	.	.	4.66452	.	.	0.48929	-0.26343	1.24201	.	0.38405	0.1872	0.1211	1.7452	2.3074	1.9892	0.4308	0.0086	0.0894	1.5645	1.5713	0.8569	0.4038	.	.	.	.	.	.	0.1872	0.15416	0.68449	1.09022	1.27002	1.13015	0.96992	0.85985	0.93815	1.00147
	Kenya	ICHEC_EC_EARTH_SMHI-RCA4	Central Unilever Tea Hospital, Kericho, Kenya	Kericho	RCP2.6	2016-2045	1	2	2020	2020-02-01	.	.	.	4.66452	.	.	0.58624	-0.16648	1.33896	.	0.38405	0.5729	0.1872	0.1211	1.7452	2.3074	1.9892	0.4308	0.0086	0.0894	1.5645	1.5713	0.8569	.	.	.	.	.	.	0.5729	0.38006	0.29373	0.65659	0.98676	1.15383	1.05054	0.92029	0.82797	0.90162
	Kenya	ICHEC_EC_EARTH_SMHI-RCA4	Central Unilever Tea Hospital, Kericho, Kenya	Kericho	RCP2.6	2016-2045	1	3	2020	2020-03-01	.	.	.	4.66452	.	.	0.82673	0.07401	1.57946	.	0.38405	1.8659	0.5729	0.1872	0.1211	1.7452	2.3074	1.9892	0.4308	0.0086	0.0894	1.5645	1.5713	.	.	.	.	.	.	1.8659	1.21941	0.87535	0.68679	0.89846	1.13329	1.25556	1.15247	1.02537	0.93177
	Kenya	ICHEC_EC_EARTH_SMHI-RCA4	Central Unilever Tea Hospital, Kericho, Kenya	Kericho	RCP2.6	2016-2045	1	4	2020	2020-04-01	.	.	.	4.66452	.	.	0.82161	0.06889	1.57433	.	0.38405	2.0272	1.8659	0.5729	0.1872	0.1211	1.7452	2.3074	1.9892	0.4308	0.0086	0.0894	1.5645	.	.	.	.	.	.	2.0272	1.94659	1.48869	1.16332	0.95488	1.08659	1.261	1.35202	1.24966	1.12555
	Kenya	ICHEC_EC_EARTH_SMHI-RCA4	Central Unilever Tea Hospital, Kericho, Kenya	Kericho	RCP2.6	2016-2045	1	5	2020	2020-05-01	.	.	.	4.66452	.	.	0.74298	-0.00974	1.4957	.	0.38405	1.5671	2.0272	1.8659	0.5729	0.1872	0.1211	1.7452	2.3074	1.9892	0.4308	0.0086	0.0894	.	.	.	.	.	.	1.5671	1.79718	1.8201	1.5083	1.24408	1.05692	1.15524	1.29926	1.37592	1.28141
	Kenya	ICHEC_EC_EARTH_SMHI-RCA4	Central Unilever Tea Hospital, Kericho, Kenya	Kericho	RCP2.6	2016-2045	1	6	2020	2020-06-01	.	.	.	4.66452	.	.	0.52399	-0.22873	1.27671	.	0.38405	0.0127	1.5671	2.0272	1.8659	0.5729	0.1872	0.1211	1.7452	2.3074	1.9892	0.4308	0.0086	.	.	.	.	.	.	0.0127	0.78993	1.20236	1.36826	1.20918	1.03886	0.90775	1.01242	1.15631	1.2396
	Kenya	ICHEC_EC_EARTH_SMHI-RCA4	Central Unilever Tea Hospital, Kericho, Kenya	Kericho	RCP2.6	2016-2045	1	7	2020	2020-07-01	.	.	.	4.66452	.	.	0.59453	-0.15819	1.34725	.	0.38405	0.0172	0.0127	1.5671	2.0272	1.8659	0.5729	0.1872	0.1211	1.7452	2.3074	1.9892	0.4308	.	.	.	.	.	.	0.0172	0.01495	0.53234	0.90607	1.09804	1.01052	0.8929	0.79643	0.90184	1.0424
	Kenya	ICHEC_EC_EARTH_SMHI-RCA4	Central Unilever Tea Hospital, Kericho, Kenya	Kericho	RCP2.6	2016-2045	1	8	2020	2020-08-01	.	.	.	4.66452	.	.	0.63562	-0.1171	1.38834	.	0.38405	0.2232	0.0172	0.0127	1.5671	2.0272	1.8659	0.5729	0.1872	0.1211	1.7452	2.3074	1.9892	.	.	.	.	.	.	0.2232	0.12021	0.08438	0.45507	0.7695	0.95224	0.89805	0.8092	0.73274	0.83398
	Kenya	ICHEC_EC_EARTH_SMHI-RCA4	Central Unilever Tea Hospital, Kericho, Kenya	Kericho	RCP2.6	2016-2045	1	9	2020	2020-09-01	.	.	.	4.66452	.	.	0.85528	0.10256	1.608	.	0.38405	1.8376	0.2232	0.0172	0.0127	1.5671	2.0272	1.8659	0.5729	0.1872	0.1211	1.7452	2.3074	.	.	.	.	.	.	1.8376	1.03043	0.69268	0.52269	0.73158	0.94752	1.07872	1.01549	0.92346	0.84323
	Kenya	ICHEC_EC_EARTH_SMHI-RCA4	Central Unilever Tea Hospital, Kericho, Kenya	Kericho	RCP2.6	2016-2045	1	10	2020	2020-10-01	.	.	.	4.66452	.	.	0.78293	0.03021	1.53565	.	0.38405	2.4377	1.8376	0.2232	0.0172	0.0127	1.5671	2.0272	1.8659	0.5729	0.1872	0.1211	1.7452	.	.	.	.	.	.	2.4377	2.13765	1.49951	1.12893	0.90569	1.01593	1.1604	1.24859	1.17351	1.07489
	Kenya	ICHEC_EC_EARTH_SMHI-RCA4	Central Unilever Tea Hospital, Kericho, Kenya	Kericho	RCP2.6	2016-2045	1	11	2020	2020-11-01	.	.	.	4.66452	.	.	0.73729	-0.01543	1.49001	.	0.38405	2.1101	2.4377	1.8376	0.2232	0.0172	0.0127	1.5671	2.0272	1.8659	0.5729	0.1872	0.1211	.	.	.	.	.	.	2.1101	2.27388	2.12846	1.65215	1.32516	1.10642	1.17223	1.27911	1.34431	1.26717
	Kenya	ICHEC_EC_EARTH_SMHI-RCA4	Central Unilever Tea Hospital, Kericho, Kenya	Kericho	RCP2.6	2016-2045	1	12	2020	2020-12-01	.	.	.	4.66452	.	.	0.47566	-0.27706	1.22838	.	0.38405	0.0689	2.1101	2.4377	1.8376	0.2232	0.0172	0.0127	1.5671	2.0272	1.8659	0.5729	0.1872	.	.	.	.	.	.	0.0689	1.08948	1.53888	1.61356	1.3355	1.11578	0.9582	1.03431	1.14464	1.21677
	Kenya	ICHEC_EC_EARTH_SMHI-RCA4	Central Unilever Tea Hospital, Kericho, Kenya	Kericho	RCP2.6	2016-2045	1	1	2021	2021-01-01	.	.	.	4.66452	.	.	0.51909	-0.23363	1.27181	.	0.38405	0.0586	0.0689	2.1101	2.4377	1.8376	0.2232	0.0172	0.0127	1.5671	2.0272	1.8659	0.5729	.	.	.	.	.	.	0.0586	0.06371	0.74584	1.1688	1.30256	1.12267	0.96475	0.84574	0.9259	1.03603
	Kenya	ICHEC_EC_EARTH_SMHI-RCA4	Central Unilever Tea Hospital, Kericho, Kenya	Kericho	RCP2.6	2016-2045	1	2	2021	2021-02-01	.	.	.	4.66452	.	.	0.50533	-0.24739	1.25805	.	0.38405	0.014	0.0586	0.0689	2.1101	2.4377	1.8376	0.2232	0.0172	0.0127	1.5671	2.0272	1.8659	.	.	.	.	.	.	0.014	0.03628	0.04714	0.56288	0.93784	1.0878	0.96429	0.8459	0.75333	0.83471
	Kenya	ICHEC_EC_EARTH_SMHI-RCA4	Central Unilever Tea Hospital, Kericho, Kenya	Kericho	RCP2.6	2016-2045	1	3	2021	2021-03-01	.	.	.	4.66452	.	.	0.83933	0.08661	1.59205	.	0.38405	0.4442	0.014	0.0586	0.0689	2.1101	2.4377	1.8376	0.2232	0.0172	0.0127	1.5671	2.0272	.	.	.	.	.	.	0.4442	0.22912	0.17226	0.14642	0.53915	0.85557	0.99586	0.89928	0.80127	0.72242
	Kenya	ICHEC_EC_EARTH_SMHI-RCA4	Central Unilever Tea Hospital, Kericho, Kenya	Kericho	RCP2.6	2016-2045	1	4	2021	2021-04-01	.	.	.	4.66452	.	.	0.77344	0.02072	1.52616	.	0.38405	1.0826	0.4442	0.014	0.0586	0.0689	2.1101	2.4377	1.8376	0.2232	0.0172	0.0127	1.5671	.	.	.	.	.	.	1.0826	0.76343	0.51362	0.39986	0.33366	0.62973	0.88801	1.00671	0.91966	0.82941
	Kenya	ICHEC_EC_EARTH_SMHI-RCA4	Central Unilever Tea Hospital, Kericho, Kenya	Kericho	RCP2.6	2016-2045	1	5	2021	2021-05-01	.	.	.	4.66452	.	.	0.61589	-0.13683	1.36861	.	0.38405	1.6489	1.0826	0.4442	0.014	0.0586	0.0689	2.1101	2.4377	1.8376	0.2232	0.0172	0.0127	.	.	.	.	.	.	1.6489	1.36579	1.0586	0.79745	0.64967	0.55287	0.77533	0.98313	1.07807	0.99259
	Kenya	ICHEC_EC_EARTH_SMHI-RCA4	Central Unilever Tea Hospital, Kericho, Kenya	Kericho	RCP2.6	2016-2045	1	6	2021	2021-06-01	.	.	.	4.66452	.	.	0.43623	-0.31649	1.18895	.	0.38405	0.4526	1.6489	1.0826	0.4442	0.014	0.0586	0.0689	2.1101	2.4377	1.8376	0.2232	0.0172	.	.	.	.	.	.	0.4526	1.05079	1.06141	0.90711	0.72849	0.61683	0.53855	0.73499	0.92418	1.01553
	Kenya	ICHEC_EC_EARTH_SMHI-RCA4	Central Unilever Tea Hospital, Kericho, Kenya	Kericho	RCP2.6	2016-2045	1	7	2021	2021-07-01	.	.	.	4.66452	.	.	0.39957	-0.35315	1.15229	.	0.38405	0	0.4526	1.6489	1.0826	0.4442	0.014	0.0586	0.0689	2.1101	2.4377	1.8376	0.2232	.	.	.	.	.	.	0	0.22632	0.70053	0.79606	0.72569	0.60708	0.52871	0.47124	0.65333	0.83176
	Kenya	ICHEC_EC_EARTH_SMHI-RCA4	Central Unilever Tea Hospital, Kericho, Kenya	Kericho	RCP2.6	2016-2045	1	8	2021	2021-08-01	.	.	.	4.66452	.	.	0.29869	-0.45403	1.05141	.	0.38405	0.2859	0	0.4526	1.6489	1.0826	0.4442	0.014	0.0586	0.0689	2.1101	2.4377	1.8376	.	.	.	.	.	.	0.2859	0.14296	0.24618	0.59687	0.69403	0.65239	0.56119	0.49836	0.45064	0.61659
	Kenya	ICHEC_EC_EARTH_SMHI-RCA4	Central Unilever Tea Hospital, Kericho, Kenya	Kericho	RCP2.6	2016-2045	1	9	2021	2021-09-01	.	.	.	4.66452	.	.	0.4171	-0.33562	1.16983	.	0.38405	1.9326	0.2859	0	0.4526	1.6489	1.0826	0.4442	0.014	0.0586	0.0689	2.1101	2.4377	.	.	.	.	.	.	1.9326	1.10924	0.73949	0.66778	0.86401	0.90045	0.83527	0.73262	0.65772	0.59884
	Kenya	ICHEC_EC_EARTH_SMHI-RCA4	Central Unilever Tea Hospital, Kericho, Kenya	Kericho	RCP2.6	2016-2045	1	10	2021	2021-10-01	.	.	.	4.66452	.	.	0.51145	-0.24127	1.26417	.	0.38405	2.5671	1.9326	0.2859	0	0.4526	1.6489	1.0826	0.4442	0.014	0.0586	0.0689	2.1101	.	.	.	.	.	.	2.5671	2.24981	1.59517	1.19638	1.04763	1.14785	1.13853	1.05175	0.93644	0.84865
	Kenya	ICHEC_EC_EARTH_SMHI-RCA4	Central Unilever Tea Hospital, Kericho, Kenya	Kericho	RCP2.6	2016-2045	1	11	2021	2021-11-01	.	.	.	4.66452	.	.	0.56085	-0.19188	1.31357	.	0.38405	1.78	2.5671	1.9326	0.2859	0	0.4526	1.6489	1.0826	0.4442	0.014	0.0586	0.0689	.	.	.	.	.	.	1.78	2.17351	2.09319	1.64137	1.3131	1.16969	1.23815	1.21871	1.13266	1.02079
	Kenya	ICHEC_EC_EARTH_SMHI-RCA4	Central Unilever Tea Hospital, Kericho, Kenya	Kericho	RCP2.6	2016-2045	1	12	2021	2021-12-01	.	.	.	4.66452	.	.	0.37804	-0.37468	1.13076	.	0.38405	0.2567	1.78	2.5671	1.9326	0.2859	0	0.4526	1.6489	1.0826	0.4442	0.014	0.0586	.	.	.	.	.	.	0.2567	1.01831	1.53456	1.63406	1.36443	1.13702	1.03925	1.11547	1.11182	1.04506
	Kenya	ICHEC_EC_EARTH_SMHI-RCA4	Central Unilever Tea Hospital, Kericho, Kenya	Kericho	RCP2.6	2016-2045	1	1	2022	2022-01-01	.	.	.	4.66452	.	.	0.41125	-0.34147	1.16398	.	0.38405	0.1329	0.2567	1.78	2.5671	1.9326	0.2859	0	0.4526	1.6489	1.0826	0.4442	0.014	.	.	.	.	.	.	0.1329	0.19479	0.72318	1.18415	1.33383	1.15918	0.99358	0.92596	1.0063	1.01393
	Kenya	ICHEC_EC_EARTH_SMHI-RCA4	Central Unilever Tea Hospital, Kericho, Kenya	Kericho	RCP2.6	2016-2045	1	2	2022	2022-02-01	.	.	.	4.66452	.	.	0.51714	-0.23559	1.26986	.	0.38405	0.009	0.1329	0.2567	1.78	2.5671	1.9326	0.2859	0	0.4526	1.6489	1.0826	0.4442	.	.	.	.	.	.	0.009	0.07095	0.13285	0.54463	0.94911	1.11302	0.99486	0.87051	0.82408	0.90656
	Kenya	ICHEC_EC_EARTH_SMHI-RCA4	Central Unilever Tea Hospital, Kericho, Kenya	Kericho	RCP2.6	2016-2045	1	3	2022	2022-03-01	.	.	.	4.66452	.	.	0.82237	0.06965	1.57509	.	0.38405	1.2732	0.009	0.1329	0.2567	1.78	2.5671	1.9326	0.2859	0	0.4526	1.6489	1.0826	.	.	.	.	.	.	1.2732	0.64106	0.47168	0.41793	0.69034	1.00312	1.1359	1.02965	0.91524	0.86898
	Kenya	ICHEC_EC_EARTH_SMHI-RCA4	Central Unilever Tea Hospital, Kericho, Kenya	Kericho	RCP2.6	2016-2045	1	4	2022	2022-04-01	.	.	.	4.66452	.	.	0.72969	-0.02304	1.48241	.	0.38405	2.0868	1.2732	0.009	0.1329	0.2567	1.78	2.5671	1.9326	0.2859	0	0.4526	1.6489	.	.	.	.	.	.	2.0868	1.67996	1.12296	0.87545	0.75169	0.92307	1.15793	1.25476	1.14711	1.0324
	Kenya	ICHEC_EC_EARTH_SMHI-RCA4	Central Unilever Tea Hospital, Kericho, Kenya	Kericho	RCP2.6	2016-2045	1	5	2022	2022-05-01	.	.	.	4.66452	.	.	0.69161	-0.06111	1.44434	.	0.38405	1.3033	2.0868	1.2732	0.009	0.1329	0.2567	1.78	2.5671	1.9326	0.2859	0	0.4526	.	.	.	.	.	.	1.3033	1.69503	1.55441	1.16805	0.96102	0.84363	0.97739	1.1761	1.26015	1.16273
	Kenya	ICHEC_EC_EARTH_SMHI-RCA4	Central Unilever Tea Hospital, Kericho, Kenya	Kericho	RCP2.6	2016-2045	1	6	2022	2022-06-01	.	.	.	4.66452	.	.	0.48758	-0.26514	1.2403	.	0.38405	0.0599	1.3033	2.0868	1.2732	0.009	0.1329	0.2567	1.78	2.5671	1.9326	0.2859	0	.	.	.	.	.	.	0.0599	0.68162	1.15	1.18079	0.94642	0.81084	0.73167	0.86271	1.05208	1.14013
	Kenya	ICHEC_EC_EARTH_SMHI-RCA4	Central Unilever Tea Hospital, Kericho, Kenya	Kericho	RCP2.6	2016-2045	1	7	2022	2022-07-01	.	.	.	4.66452	.	.	0.44687	-0.30585	1.19959	.	0.38405	0.0112	0.0599	1.3033	2.0868	1.2732	0.009	0.1329	0.2567	1.78	2.5671	1.9326	0.2859	.	.	.	.	.	.	0.0112	0.03558	0.45815	0.8653	0.94687	0.79056	0.69661	0.64162	0.7681	0.94799
	Kenya	ICHEC_EC_EARTH_SMHI-RCA4	Central Unilever Tea Hospital, Kericho, Kenya	Kericho	RCP2.6	2016-2045	1	8	2022	2022-08-01	.	.	.	4.66452	.	.	0.47334	-0.27938	1.22606	.	0.38405	0.0589	0.0112	0.0599	1.3033	2.0868	1.2732	0.009	0.1329	0.2567	1.78	2.5671	1.9326	.	.	.	.	.	.	0.0589	0.03504	0.04334	0.35833	0.70401	0.79887	0.68603	0.61689	0.57686	0.69717
	Kenya	ICHEC_EC_EARTH_SMHI-RCA4	Central Unilever Tea Hospital, Kericho, Kenya	Kericho	RCP2.6	2016-2045	1	9	2022	2022-09-01	.	.	.	4.66452	.	.	0.70212	-0.05061	1.45484	.	0.38405	1.4177	0.0589	0.0112	0.0599	1.3033	2.0868	1.2732	0.009	0.1329	0.2567	1.78	2.5671	.	.	.	.	.	.	1.4177	0.73828	0.49593	0.38693	0.5702	0.82296	0.88728	0.77749	0.70587	0.66095
	Kenya	ICHEC_EC_EARTH_SMHI-RCA4	Central Unilever Tea Hospital, Kericho, Kenya	Kericho	RCP2.6	2016-2045	1	10	2022	2022-10-01	.	.	.	4.66452	.	.	0.64596	-0.10677	1.39868	.	0.38405	2.7267	1.4177	0.0589	0.0112	0.0599	1.3033	2.0868	1.2732	0.009	0.1329	0.2567	1.78	.	.	.	.	.	.	2.7267	2.0722	1.40109	1.05362	0.85488	0.92962	1.09493	1.1172	0.99407	0.90795
	Kenya	ICHEC_EC_EARTH_SMHI-RCA4	Central Unilever Tea Hospital, Kericho, Kenya	Kericho	RCP2.6	2016-2045	1	11	2022	2022-11-01	.	.	.	4.66452	.	.	0.59426	-0.15846	1.34698	.	0.38405	1.8717	2.7267	1.4177	0.0589	0.0112	0.0599	1.3033	2.0868	1.2732	0.009	0.1329	0.2567	.	.	.	.	.	.	1.8717	2.29918	2.00535	1.51873	1.21723	1.02434	1.0642	1.19202	1.20103	1.08183
	Kenya	ICHEC_EC_EARTH_SMHI-RCA4	Central Unilever Tea Hospital, Kericho, Kenya	Kericho	RCP2.6	2016-2045	1	12	2022	2022-12-01	.	.	.	4.66452	.	.	0.41568	-0.33704	1.1684	.	0.38405	0.5937	1.8717	2.7267	1.4177	0.0589	0.0112	0.0599	1.3033	2.0868	1.2732	0.009	0.1329	.	.	.	.	.	.	0.5937	1.23268	1.73069	1.65244	1.33372	1.11331	0.96282	1.00538	1.12554	1.1403
	Kenya	ICHEC_EC_EARTH_SMHI-RCA4	Central Unilever Tea Hospital, Kericho, Kenya	Kericho	RCP2.6	2016-2045	1	1	2023	2023-01-01	.	.	.	4.66452	.	.	0.39231	-0.36041	1.14503	.	0.38405	0.2199	0.5937	1.8717	2.7267	1.4177	0.0589	0.0112	0.0599	1.3033	2.0868	1.2732	0.009	.	.	.	.	.	.	0.2199	0.40682	0.8951	1.353	1.36594	1.14809	0.98568	0.86996	0.91811	1.03498
	Kenya	ICHEC_EC_EARTH_SMHI-RCA4	Central Unilever Tea Hospital, Kericho, Kenya	Kericho	RCP2.6	2016-2045	1	2	2023	2023-02-01	.	.	.	4.66452	.	.	0.44352	-0.3092	1.19624	.	0.38405	0.2077	0.2199	0.5937	1.8717	2.7267	1.4177	0.0589	0.0112	0.0599	1.3033	2.0868	1.2732	.	.	.	.	.	.	0.2077	0.21383	0.34046	0.72326	1.12394	1.17291	1.01376	0.88844	0.79638	0.84707
	Kenya	ICHEC_EC_EARTH_SMHI-RCA4	Central Unilever Tea Hospital, Kericho, Kenya	Kericho	RCP2.6	2016-2045	1	3	2023	2023-03-01	.	.	.	4.66452	.	.	0.77612	0.0234	1.52885	.	0.38405	0.6235	0.2077	0.2199	0.5937	1.8717	2.7267	1.4177	0.0589	0.0112	0.0599	1.3033	2.0868	.	.	.	.	.	.	0.6235	0.41563	0.3504	0.41122	0.70331	1.04054	1.09442	0.96498	0.859	0.7791
	Kenya	ICHEC_EC_EARTH_SMHI-RCA4	Central Unilever Tea Hospital, Kericho, Kenya	Kericho	RCP2.6	2016-2045	1	4	2023	2023-04-01	.	.	.	4.66452	.	.	0.78285	0.03013	1.53557	.	0.38405	2.2464	0.6235	0.2077	0.2199	0.5937	1.8717	2.7267	1.4177	0.0589	0.0112	0.0599	1.3033	.	.	.	.	.	.	2.2464	1.43498	1.0259	0.82441	0.77827	0.9605	1.21281	1.23842	1.10736	0.99775
	Kenya	ICHEC_EC_EARTH_SMHI-RCA4	Central Unilever Tea Hospital, Kericho, Kenya	Kericho	RCP2.6	2016-2045	1	5	2023	2023-05-01	.	.	.	4.66452	.	.	0.69125	-0.06147	1.44397	.	0.38405	1.8268	2.2464	0.6235	0.2077	0.2199	0.5937	1.8717	2.7267	1.4177	0.0589	0.0112	0.0599	.	.	.	.	.	.	1.8268	2.0366	1.56557	1.22611	1.02488	0.95302	1.08425	1.28956	1.30379	1.1793
	Kenya	ICHEC_EC_EARTH_SMHI-RCA4	Central Unilever Tea Hospital, Kericho, Kenya	Kericho	RCP2.6	2016-2045	1	6	2023	2023-06-01	.	.	.	4.66452	.	.	0.56017	-0.19255	1.31289	.	0.38405	0.0513	1.8268	2.2464	0.6235	0.2077	0.2199	0.5937	1.8717	2.7267	1.4177	0.0589	0.0112	.	.	.	.	.	.	0.0513	0.93905	1.37484	1.18701	0.99116	0.86262	0.8242	0.95513	1.15197	1.17855
	Kenya	ICHEC_EC_EARTH_SMHI-RCA4	Central Unilever Tea Hospital, Kericho, Kenya	Kericho	RCP2.6	2016-2045	1	7	2023	2023-07-01	.	.	.	4.66452	.	.	0.48738	-0.26534	1.2401	.	0.38405	0.0577	0.0513	1.8268	2.2464	0.6235	0.2077	0.2199	0.5937	1.8717	2.7267	1.4177	0.0589	.	.	.	.	.	.	0.0577	0.0545	0.64525	1.04555	0.96114	0.83557	0.74763	0.72839	0.85542	1.04254
	Kenya	ICHEC_EC_EARTH_SMHI-RCA4	Central Unilever Tea Hospital, Kericho, Kenya	Kericho	RCP2.6	2016-2045	1	8	2023	2023-08-01	.	.	.	4.66452	.	.	0.44441	-0.30831	1.19713	.	0.38405	0.577	0.0577	0.0513	1.8268	2.2464	0.6235	0.2077	0.2199	0.5937	1.8717	2.7267	1.4177	.	.	.	.	.	.	0.577	0.31732	0.22866	0.62818	0.95183	0.89712	0.79863	0.72629	0.71156	0.82757
	Kenya	ICHEC_EC_EARTH_SMHI-RCA4	Central Unilever Tea Hospital, Kericho, Kenya	Kericho	RCP2.6	2016-2045	1	9	2023	2023-09-01	.	.	.	4.66452	.	.	0.65526	-0.09747	1.40798	.	0.38405	1.5454	0.577	0.0577	0.0513	1.8268	2.2464	0.6235	0.2077	0.2199	0.5937	1.8717	2.7267	.	.	.	.	.	.	1.5454	1.0612	0.72669	0.55785	0.81163	1.05077	0.98973	0.89198	0.81731	0.79495
	Kenya	ICHEC_EC_EARTH_SMHI-RCA4	Central Unilever Tea Hospital, Kericho, Kenya	Kericho	RCP2.6	2016-2045	1	10	2023	2023-10-01	.	.	.	4.66452	.	.	0.79102	0.0383	1.54374	.	0.38405	2.4949	1.5454	0.577	0.0577	0.0513	1.8268	2.2464	0.6235	0.2077	0.2199	0.5937	1.8717	.	.	.	.	.	.	2.4949	2.02016	1.53909	1.16874	0.94526	1.09217	1.25707	1.17788	1.07008	0.98507
	Kenya	ICHEC_EC_EARTH_SMHI-RCA4	Central Unilever Tea Hospital, Kericho, Kenya	Kericho	RCP2.6	2016-2045	1	11	2023	2023-11-01	.	.	.	4.66452	.	.	0.62092	-0.1318	1.37364	.	0.38405	2.1661	2.4949	1.5454	0.577	0.0577	0.0513	1.8268	2.2464	0.6235	0.2077	0.2199	0.5937	.	.	.	.	.	.	2.1661	2.33047	2.06879	1.69584	1.3682	1.14872	1.24559	1.37069	1.28767	1.17968
	Kenya	ICHEC_EC_EARTH_SMHI-RCA4	Central Unilever Tea Hospital, Kericho, Kenya	Kericho	RCP2.6	2016-2045	1	12	2023	2023-12-01	.	.	.	4.66452	.	.	0.50042	-0.2523	1.25315	.	0.38405	1.5736	2.1661	2.4949	1.5454	0.577	0.0577	0.0513	1.8268	2.2464	0.6235	0.2077	0.2199	.	.	.	.	.	.	1.5736	1.86984	2.07819	1.945	1.67139	1.40244	1.20942	1.28659	1.39324	1.31627
	Kenya	ICHEC_EC_EARTH_SMHI-RCA4	Central Unilever Tea Hospital, Kericho, Kenya	Kericho	RCP2.6	2016-2045	1	1	2024	2024-01-01	.	.	.	4.66452	.	.	0.5033	-0.24942	1.25602	.	0.38405	0.183	1.5736	2.1661	2.4949	1.5454	0.577	0.0577	0.0513	1.8268	2.2464	0.6235	0.2077	.	.	.	.	.	.	0.183	0.87833	1.30757	1.6044	1.5926	1.42333	1.22824	1.08112	1.16397	1.27222
	Kenya	ICHEC_EC_EARTH_SMHI-RCA4	Central Unilever Tea Hospital, Kericho, Kenya	Kericho	RCP2.6	2016-2045	1	2	2024	2024-02-01	.	.	.	4.66452	.	.	0.6285	-0.12422	1.38122	.	0.38405	0.3968	0.183	1.5736	2.1661	2.4949	1.5454	0.577	0.0577	0.0513	1.8268	2.2464	0.6235	.	.	.	.	.	.	0.3968	0.28994	0.71783	1.07989	1.36289	1.39331	1.27669	1.12431	1.00509	1.08726
	Kenya	ICHEC_EC_EARTH_SMHI-RCA4	Central Unilever Tea Hospital, Kericho, Kenya	Kericho	RCP2.6	2016-2045	1	3	2024	2024-03-01	.	.	.	4.66452	.	.	0.78701	0.03429	1.53973	.	0.38405	1.4511	0.3968	0.183	1.5736	2.1661	2.4949	1.5454	0.577	0.0577	0.0513	1.8268	2.2464	.	.	.	.	.	.	1.4511	0.92396	0.67699	0.90114	1.15413	1.37759	1.40156	1.29849	1.16062	1.04969
	Kenya	ICHEC_EC_EARTH_SMHI-RCA4	Central Unilever Tea Hospital, Kericho, Kenya	Kericho	RCP2.6	2016-2045	1	4	2024	2024-04-01	.	.	.	4.66452	.	.	0.95646	0.20374	1.70918	.	0.38405	2.0412	1.4511	0.3968	0.183	1.5736	2.1661	2.4949	1.5454	0.577	0.0577	0.0513	1.8268	.	.	.	.	.	.	2.0412	1.74616	1.29639	1.01805	1.12916	1.30198	1.47239	1.48152	1.38102	1.24868
	Kenya	ICHEC_EC_EARTH_SMHI-RCA4	Central Unilever Tea Hospital, Kericho, Kenya	Kericho	RCP2.6	2016-2045	1	5	2024	2024-05-01	.	.	.	4.66452	.	.	0.90699	0.15427	1.65971	.	0.38405	1.4621	2.0412	1.4511	0.3968	0.183	1.5736	2.1661	2.4949	1.5454	0.577	0.0577	0.0513	.	.	.	.	.	.	1.4621	1.75165	1.65146	1.33781	1.10685	1.18465	1.32485	1.4711	1.47936	1.38912
	Kenya	ICHEC_EC_EARTH_SMHI-RCA4	Central Unilever Tea Hospital, Kericho, Kenya	Kericho	RCP2.6	2016-2045	1	6	2024	2024-06-01	.	.	.	4.66452	.	.	0.82774	0.07502	1.58046	.	0.38405	0.0991	1.4621	2.0412	1.4511	0.3968	0.183	1.5736	2.1661	2.4949	1.5454	0.577	0.0577	.	.	.	.	.	.	0.0991	0.78057	1.20079	1.26336	1.09006	0.93889	1.02956	1.17163	1.31865	1.34133
	Kenya	ICHEC_EC_EARTH_SMHI-RCA4	Central Unilever Tea Hospital, Kericho, Kenya	Kericho	RCP2.6	2016-2045	1	7	2024	2024-07-01	.	.	.	4.66452	.	.	0.60832	-0.1444	1.36104	.	0.38405	0.3697	0.0991	1.4621	2.0412	1.4511	0.3968	0.183	1.5736	2.1661	2.4949	1.5454	0.577	.	.	.	.	.	.	0.3697	0.2344	0.64362	0.99303	1.08464	0.97001	0.85758	0.94709	1.08253	1.22376
	Kenya	ICHEC_EC_EARTH_SMHI-RCA4	Central Unilever Tea Hospital, Kericho, Kenya	Kericho	RCP2.6	2016-2045	1	8	2024	2024-08-01	.	.	.	4.66452	.	.	0.71972	-0.033	1.47244	.	0.38405	0.4539	0.3697	0.0991	1.4621	2.0412	1.4511	0.3968	0.183	1.5736	2.1661	2.4949	1.5454	.	.	.	.	.	.	0.4539	0.41183	0.30757	0.5962	0.8852	0.97952	0.89628	0.80712	0.89229	1.01967
	Kenya	ICHEC_EC_EARTH_SMHI-RCA4	Central Unilever Tea Hospital, Kericho, Kenya	Kericho	RCP2.6	2016-2045	1	9	2024	2024-09-01	.	.	.	4.66452	.	.	0.80602	0.0533	1.55874	.	0.38405	1.6558	0.4539	0.3697	0.0991	1.4621	2.0412	1.4511	0.3968	0.183	1.5736	2.1661	2.4949	.	.	.	.	.	.	1.6558	1.05485	0.82648	0.64462	0.80811	1.01363	1.07613	0.99122	0.90142	0.96864
	Kenya	ICHEC_EC_EARTH_SMHI-RCA4	Central Unilever Tea Hospital, Kericho, Kenya	Kericho	RCP2.6	2016-2045	1	10	2024	2024-10-01	.	.	.	4.66452	.	.	0.86021	0.10749	1.61293	.	0.38405	1.7749	1.6558	0.4539	0.3697	0.0991	1.4621	2.0412	1.4511	0.3968	0.183	1.5736	2.1661	.	.	.	.	.	.	1.7749	1.71535	1.29487	1.06359	0.87068	0.96925	1.12239	1.16348	1.07829	0.98877
	Kenya	ICHEC_EC_EARTH_SMHI-RCA4	Central Unilever Tea Hospital, Kericho, Kenya	Kericho	RCP2.6	2016-2045	1	11	2024	2024-11-01	.	.	.	4.66452	.	.	0.65683	-0.09589	1.40955	.	0.38405	1.0969	1.7749	1.6558	0.4539	0.3697	0.0991	1.4621	2.0412	1.4511	0.3968	0.183	1.5736	.	.	.	.	.	.	1.0969	1.4359	1.50919	1.24537	1.07025	0.90838	0.98748	1.1192	1.15608	1.08015
	Kenya	ICHEC_EC_EARTH_SMHI-RCA4	Central Unilever Tea Hospital, Kericho, Kenya	Kericho	RCP2.6	2016-2045	1	12	2024	2024-12-01	.	.	.	4.66452	.	.	0.57217	-0.18055	1.3249	.	0.38405	0.5271	1.0969	1.7749	1.6558	0.4539	0.3697	0.0991	1.4621	2.0412	1.4511	0.3968	0.183	.	.	.	.	.	.	0.5271	0.81198	1.13296	1.26366	1.10171	0.97972	0.85391	0.92993	1.05341	1.09318
	Kenya	ICHEC_EC_EARTH_SMHI-RCA4	Central Unilever Tea Hospital, Kericho, Kenya	Kericho	RCP2.6	2016-2045	1	1	2025	2025-01-01	.	.	.	4.66452	.	.	0.48789	-0.26484	1.24061	.	0.38405	0.0146	0.5271	1.0969	1.7749	1.6558	0.4539	0.3697	0.0991	1.4621	2.0412	1.4511	0.3968	.	.	.	.	.	.	0.0146	0.27085	0.5462	0.85338	1.01386	0.92053	0.84185	0.749	0.82823	0.94953
	Kenya	ICHEC_EC_EARTH_SMHI-RCA4	Central Unilever Tea Hospital, Kericho, Kenya	Kericho	RCP2.6	2016-2045	1	2	2025	2025-02-01	.	.	.	4.66452	.	.	0.59085	-0.16187	1.34357	.	0.38405	0.0335	0.0146	0.5271	1.0969	1.7749	1.6558	0.4539	0.3697	0.0991	1.4621	2.0412	1.4511	.	.	.	.	.	.	0.0335	0.02408	0.19174	0.41803	0.68941	0.85047	0.79382	0.74081	0.6695	0.74876
	Kenya	ICHEC_EC_EARTH_SMHI-RCA4	Central Unilever Tea Hospital, Kericho, Kenya	Kericho	RCP2.6	2016-2045	1	3	2025	2025-03-01	.	.	.	4.66452	.	.	0.64938	-0.10334	1.4021	.	0.38405	0.6898	0.0335	0.0146	0.5271	1.0969	1.7749	1.6558	0.4539	0.3697	0.0991	1.4621	2.0412	.	.	.	.	.	.	0.6898	0.36164	0.24597	0.31625	0.47238	0.68947	0.82751	0.78081	0.73514	0.67153
	Kenya	ICHEC_EC_EARTH_SMHI-RCA4	Central Unilever Tea Hospital, Kericho, Kenya	Kericho	RCP2.6	2016-2045	1	4	2025	2025-04-01	.	.	.	4.66452	.	.	0.57003	-0.18269	1.32275	.	0.38405	0.8252	0.6898	0.0335	0.0146	0.5271	1.0969	1.7749	1.6558	0.4539	0.3697	0.0991	1.4621	.	.	.	.	.	.	0.8252	0.75747	0.51615	0.39077	0.41803	0.53118	0.70885	0.82722	0.78574	0.74414
	Kenya	ICHEC_EC_EARTH_SMHI-RCA4	Central Unilever Tea Hospital, Kericho, Kenya	Kericho	RCP2.6	2016-2045	1	5	2025	2025-05-01	.	.	.	4.66452	.	.	0.51933	-0.23339	1.27205	.	0.38405	1.2701	0.8252	0.6898	0.0335	0.0146	0.5271	1.0969	1.7749	1.6558	0.4539	0.3697	0.0991	.	.	.	.	.	.	1.2701	1.04766	0.92836	0.70465	0.56665	0.56005	0.63674	0.77901	0.87643	0.83418
	Kenya	ICHEC_EC_EARTH_SMHI-RCA4	Central Unilever Tea Hospital, Kericho, Kenya	Kericho	RCP2.6	2016-2045	1	6	2025	2025-06-01	.	.	.	4.66452	.	.	0.34733	-0.40539	1.10005	.	0.38405	0.1166	1.2701	0.8252	0.6898	0.0335	0.0146	0.5271	1.0969	1.7749	1.6558	0.4539	0.3697	.	.	.	.	.	.	0.1166	0.69339	0.73732	0.72543	0.58705	0.49164	0.49671	0.57173	0.70542	0.80045
	Kenya	ICHEC_EC_EARTH_SMHI-RCA4	Central Unilever Tea Hospital, Kericho, Kenya	Kericho	RCP2.6	2016-2045	1	7	2025	2025-07-01	.	.	.	4.66452	.	.	0.32536	-0.42736	1.07809	.	0.38405	0.1601	0.1166	1.2701	0.8252	0.6898	0.0335	0.0146	0.5271	1.0969	1.7749	1.6558	0.4539	.	.	.	.	.	.	0.1601	0.13836	0.51562	0.59301	0.61236	0.51589	0.44428	0.45463	0.52599	0.65088
	Kenya	ICHEC_EC_EARTH_SMHI-RCA4	Central Unilever Tea Hospital, Kericho, Kenya	Kericho	RCP2.6	2016-2045	1	8	2025	2025-08-01	.	.	.	4.66452	.	.	0.28813	-0.46459	1.04085	.	0.38405	0.5266	0.1601	0.1166	1.2701	0.8252	0.6898	0.0335	0.0146	0.5271	1.0969	1.7749	1.6558	.	.	.	.	.	.	0.5266	0.34333	0.26776	0.51836	0.57972	0.59806	0.51741	0.45456	0.46262	0.52605
	Kenya	ICHEC_EC_EARTH_SMHI-RCA4	Central Unilever Tea Hospital, Kericho, Kenya	Kericho	RCP2.6	2016-2045	1	9	2025	2025-09-01	.	.	.	4.66452	.	.	0.38363	-0.36909	1.13635	.	0.38405	2.2654	0.5266	0.1601	0.1166	1.2701	0.8252	0.6898	0.0335	0.0146	0.5271	1.0969	1.7749	.	.	.	.	.	.	2.2654	1.39597	0.98401	0.76716	0.86776	0.86066	0.83625	0.73591	0.65576	0.6429
	Kenya	ICHEC_EC_EARTH_SMHI-RCA4	Central Unilever Tea Hospital, Kericho, Kenya	Kericho	RCP2.6	2016-2045	1	10	2025	2025-10-01	.	.	.	4.66452	.	.	0.42795	-0.32477	1.18067	.	0.38405	2.9933	2.2654	0.5266	0.1601	0.1166	1.2701	0.8252	0.6898	0.0335	0.0146	0.5271	1.0969	.	.	.	.	.	.	2.9933	2.62933	1.92841	1.48633	1.21239	1.22201	1.16532	1.10588	0.98673	0.88952
	Kenya	ICHEC_EC_EARTH_SMHI-RCA4	Central Unilever Tea Hospital, Kericho, Kenya	Kericho	RCP2.6	2016-2045	1	11	2025	2025-11-01	.	.	.	4.66452	.	.	0.44321	-0.30951	1.19593	.	0.38405	1.3505	2.9933	2.2654	0.5266	0.1601	0.1166	1.2701	0.8252	0.6898	0.0335	0.0146	0.5271	.	.	.	.	.	.	1.3505	2.17191	2.20306	1.78394	1.45917	1.23541	1.24037	1.18847	1.13306	1.02311
	Kenya	ICHEC_EC_EARTH_SMHI-RCA4	Central Unilever Tea Hospital, Kericho, Kenya	Kericho	RCP2.6	2016-2045	1	12	2025	2025-12-01	.	.	.	4.66452	.	.	0.33345	-0.41928	1.08617	.	0.38405	1.024	1.3505	2.9933	2.2654	0.5266	0.1601	0.1166	1.2701	0.8252	0.6898	0.0335	0.0146	.	.	.	.	.	.	1.024	1.18724	1.78926	1.90829	1.63194	1.38663	1.2052	1.21332	1.17019	1.12215
	Kenya	ICHEC_EC_EARTH_SMHI-RCA4	Central Unilever Tea Hospital, Kericho, Kenya	Kericho	RCP2.6	2016-2045	1	1	2026	2026-01-01	.	.	.	4.66452	.	.	0.39527	-0.35745	1.148	.	0.38405	0.2017	1.024	1.3505	2.9933	2.2654	0.5266	0.1601	0.1166	1.2701	0.8252	0.6898	0.0335	.	.	.	.	.	.	0.2017	0.61282	0.85873	1.39237	1.56697	1.39357	1.21736	1.07976	1.10092	1.07334
	Kenya	ICHEC_EC_EARTH_SMHI-RCA4	Central Unilever Tea Hospital, Kericho, Kenya	Kericho	RCP2.6	2016-2045	1	2	2026	2026-02-01	.	.	.	4.66452	.	.	0.62102	-0.1317	1.37374	.	0.38405	0.1818	0.2017	1.024	1.3505	2.9933	2.2654	0.5266	0.1601	0.1166	1.2701	0.8252	0.6898	.	.	.	.	.	.	0.1818	0.19174	0.46914	0.68949	1.15025	1.3361	1.22046	1.08791	0.97999	1.009
	Kenya	ICHEC_EC_EARTH_SMHI-RCA4	Central Unilever Tea Hospital, Kericho, Kenya	Kericho	RCP2.6	2016-2045	1	3	2026	2026-03-01	.	.	.	4.66452	.	.	0.91782	0.1651	1.67055	.	0.38405	2.2073	0.1818	0.2017	1.024	1.3505	2.9933	2.2654	0.5266	0.1601	0.1166	1.2701	0.8252	.	.	.	.	.	.	2.2073	1.19455	0.8636	0.90369	0.99306	1.32643	1.46056	1.34381	1.21229	1.10272
	Kenya	ICHEC_EC_EARTH_SMHI-RCA4	Central Unilever Tea Hospital, Kericho, Kenya	Kericho	RCP2.6	2016-2045	1	4	2026	2026-04-01	.	.	.	4.66452	.	.	0.83864	0.08592	1.59136	.	0.38405	2.2045	2.2073	0.1818	0.2017	1.024	1.3505	2.9933	2.2654	0.5266	0.1601	0.1166	1.2701	.	.	.	.	.	.	2.2045	2.20592	1.53121	1.19883	1.16385	1.19497	1.45187	1.55356	1.43945	1.31151
	Kenya	ICHEC_EC_EARTH_SMHI-RCA4	Central Unilever Tea Hospital, Kericho, Kenya	Kericho	RCP2.6	2016-2045	1	5	2026	2026-05-01	.	.	.	4.66452	.	.	0.84477	0.09205	1.59749	.	0.38405	1.6223	2.2045	2.2073	0.1818	0.2017	1.024	1.3505	2.9933	2.2654	0.5266	0.1601	0.1166	.	.	.	.	.	.	1.6223	1.9134	2.01137	1.55397	1.28352	1.24026	1.25601	1.47317	1.56119	1.45773
	Kenya	ICHEC_EC_EARTH_SMHI-RCA4	Central Unilever Tea Hospital, Kericho, Kenya	Kericho	RCP2.6	2016-2045	1	6	2026	2026-06-01	.	.	.	4.66452	.	.	0.64581	-0.10691	1.39853	.	0.38405	0.0447	1.6223	2.2045	2.2073	0.1818	0.2017	1.024	1.3505	2.9933	2.2654	0.5266	0.1601	.	.	.	.	.	.	0.0447	0.83348	1.29049	1.5197	1.25211	1.07704	1.06946	1.10459	1.31445	1.40954
	Kenya	ICHEC_EC_EARTH_SMHI-RCA4	Central Unilever Tea Hospital, Kericho, Kenya	Kericho	RCP2.6	2016-2045	1	7	2026	2026-07-01	.	.	.	4.66452	.	.	0.5694	-0.18333	1.32212	.	0.38405	0.0348	0.0447	1.6223	2.2045	2.2073	0.1818	0.2017	1.024	1.3505	2.9933	2.2654	0.5266	.	.	.	.	.	.	0.0348	0.03973	0.56724	0.97656	1.22271	1.04922	0.92815	0.94012	0.98572	1.18648
	Kenya	ICHEC_EC_EARTH_SMHI-RCA4	Central Unilever Tea Hospital, Kericho, Kenya	Kericho	RCP2.6	2016-2045	1	8	2026	2026-08-01	.	.	.	4.66452	.	.	0.71142	-0.04131	1.46414	.	0.38405	0.4164	0.0348	0.0447	1.6223	2.2045	2.2073	0.1818	0.2017	1.024	1.3505	2.9933	2.2654	.	.	.	.	.	.	0.4164	0.22559	0.16529	0.52954	0.86453	1.08833	0.95882	0.86418	0.88193	0.92879
	Kenya	ICHEC_EC_EARTH_SMHI-RCA4	Central Unilever Tea Hospital, Kericho, Kenya	Kericho	RCP2.6	2016-2045	1	9	2026	2026-09-01	.	.	.	4.66452	.	.	0.91292	0.1602	1.66565	.	0.38405	1.2003	0.4164	0.0348	0.0447	1.6223	2.2045	2.2073	0.1818	0.2017	1.024	1.3505	2.9933	.	.	.	.	.	.	1.2003	0.80833	0.55048	0.42403	0.66368	0.92049	1.10432	0.989	0.90152	0.91377
	Kenya	ICHEC_EC_EARTH_SMHI-RCA4	Central Unilever Tea Hospital, Kericho, Kenya	Kericho	RCP2.6	2016-2045	1	10	2026	2026-10-01	.	.	.	4.66452	.	.	0.8502	0.09748	1.60292	.	0.38405	1.9585	1.2003	0.4164	0.0348	0.0447	1.6223	2.2045	2.2073	0.1818	0.2017	1.024	1.3505	.	.	.	.	.	.	1.9585	1.57939	1.19173	0.90249	0.73093	0.87949	1.06878	1.21109	1.09673	1.00722
	Kenya	ICHEC_EC_EARTH_SMHI-RCA4	Central Unilever Tea Hospital, Kericho, Kenya	Kericho	RCP2.6	2016-2045	1	11	2026	2026-11-01	.	.	.	4.66452	.	.	0.71565	-0.03707	1.46837	.	0.38405	1.9857	1.9585	1.2003	0.4164	0.0348	0.0447	1.6223	2.2045	2.2073	0.1818	0.2017	1.024	.	.	.	.	.	.	1.9857	1.97212	1.71483	1.39023	1.11914	0.94006	1.03752	1.18339	1.29716	1.18563
	Kenya	ICHEC_EC_EARTH_SMHI-RCA4	Central Unilever Tea Hospital, Kericho, Kenya	Kericho	RCP2.6	2016-2045	1	12	2026	2026-12-01	.	.	.	4.66452	.	.	0.52705	-0.22567	1.27977	.	0.38405	0.3688	1.9857	1.9585	1.2003	0.4164	0.0348	0.0447	1.6223	2.2045	2.2073	0.1818	0.2017	.	.	.	.	.	.	0.3688	1.17727	1.43769	1.37833	1.18595	0.99408	0.85846	0.95393	1.09289	1.20433
	Kenya	ICHEC_EC_EARTH_SMHI-RCA4	Central Unilever Tea Hospital, Kericho, Kenya	Kericho	RCP2.6	2016-2045	1	1	2027	2027-01-01	.	.	.	4.66452	.	.	0.54571	-0.20701	1.29843	.	0.38405	0.0006	0.3688	1.9857	1.9585	1.2003	0.4164	0.0348	0.0447	1.6223	2.2045	2.2073	0.1818	.	.	.	.	.	.	0.0006	0.1847	0.78503	1.07841	1.10278	0.98838	0.85215	0.75122	0.848	0.98365
	Kenya	ICHEC_EC_EARTH_SMHI-RCA4	Central Unilever Tea Hospital, Kericho, Kenya	Kericho	RCP2.6	2016-2045	1	2	2027	2027-02-01	.	.	.	4.66452	.	.	0.488	-0.26472	1.24072	.	0.38405	0.37	0.0006	0.3688	1.9857	1.9585	1.2003	0.4164	0.0348	0.0447	1.6223	2.2045	2.2073	.	.	.	.	.	.	0.37	0.18527	0.24646	0.68127	0.93672	0.98064	0.90004	0.79188	0.70886	0.8002
	Kenya	ICHEC_EC_EARTH_SMHI-RCA4	Central Unilever Tea Hospital, Kericho, Kenya	Kericho	RCP2.6	2016-2045	1	3	2027	2027-03-01	.	.	.	4.66452	.	.	0.68059	-0.07213	1.43331	.	0.38405	0.9385	0.37	0.0006	0.3688	1.9857	1.9585	1.2003	0.4164	0.0348	0.0447	1.6223	2.2045	.	.	.	.	.	.	0.9385	0.65425	0.43635	0.41947	0.73272	0.93702	0.97463	0.90485	0.80817	0.73182
	Kenya	ICHEC_EC_EARTH_SMHI-RCA4	Central Unilever Tea Hospital, Kericho, Kenya	Kericho	RCP2.6	2016-2045	1	4	2027	2027-04-01	.	.	.	4.66452	.	.	0.7468	-0.00593	1.49952	.	0.38405	2.5933	0.9385	0.37	0.0006	0.3688	1.9857	1.9585	1.2003	0.4164	0.0348	0.0447	1.6223	.	.	.	.	.	.	2.5933	1.76592	1.30061	0.9756	0.85424	1.04282	1.17364	1.17696	1.09246	0.98669
	Kenya	ICHEC_EC_EARTH_SMHI-RCA4	Central Unilever Tea Hospital, Kericho, Kenya	Kericho	RCP2.6	2016-2045	1	5	2027	2027-05-01	.	.	.	4.66452	.	.	0.64264	-0.11008	1.39536	.	0.38405	1.2979	2.5933	0.9385	0.37	0.0006	0.3688	1.9857	1.9585	1.2003	0.4164	0.0348	0.0447	.	.	.	.	.	.	1.2979	1.9456	1.6099	1.29992	1.04005	0.92818	1.07926	1.18917	1.1904	1.113
	Kenya	ICHEC_EC_EARTH_SMHI-RCA4	Central Unilever Tea Hospital, Kericho, Kenya	Kericho	RCP2.6	2016-2045	1	6	2027	2027-06-01	.	.	.	4.66452	.	.	0.50048	-0.25225	1.2532	.	0.38405	0.1946	1.2979	2.5933	0.9385	0.37	0.0006	0.3688	1.9857	1.9585	1.2003	0.4164	0.0348	.	.	.	.	.	.	0.1946	0.74625	1.36195	1.25609	1.07887	0.89915	0.82339	0.96868	1.07866	1.09082
	Kenya	ICHEC_EC_EARTH_SMHI-RCA4	Central Unilever Tea Hospital, Kericho, Kenya	Kericho	RCP2.6	2016-2045	1	7	2027	2027-07-01	.	.	.	4.66452	.	.	0.44663	-0.30609	1.19935	.	0.38405	0	0.1946	1.2979	2.5933	0.9385	0.37	0.0006	0.3688	1.9857	1.9585	1.2003	0.4164	.	.	.	.	.	.	0	0.09732	0.4975	1.02146	1.00487	0.89906	0.7707	0.72047	0.86105	0.9708
	Kenya	ICHEC_EC_EARTH_SMHI-RCA4	Central Unilever Tea Hospital, Kericho, Kenya	Kericho	RCP2.6	2016-2045	1	8	2027	2027-08-01	.	.	.	4.66452	.	.	0.47693	-0.27579	1.22965	.	0.38405	0.3133	0	0.1946	1.2979	2.5933	0.9385	0.37	0.0006	0.3688	1.9857	1.9585	1.2003	.	.	.	.	.	.	0.3133	0.15664	0.16931	0.45145	0.87982	0.88961	0.81537	0.71352	0.67522	0.80627
	Kenya	ICHEC_EC_EARTH_SMHI-RCA4	Central Unilever Tea Hospital, Kericho, Kenya	Kericho	RCP2.6	2016-2045	1	9	2027	2027-09-01	.	.	.	4.66452	.	.	0.7157	-0.03702	1.46842	.	0.38405	1.393	0.3133	0	0.1946	1.2979	2.5933	0.9385	0.37	0.0006	0.3688	1.9857	1.9585	.	.	.	.	.	.	1.393	0.85312	0.56875	0.47522	0.63975	0.96535	0.96151	0.88757	0.78902	0.747
	Kenya	ICHEC_EC_EARTH_SMHI-RCA4	Central Unilever Tea Hospital, Kericho, Kenya	Kericho	RCP2.6	2016-2045	1	10	2027	2027-10-01	.	.	.	4.66452	.	.	0.76768	0.01496	1.5204	.	0.38405	2.2901	1.393	0.3133	0	0.1946	1.2979	2.5933	0.9385	0.37	0.0006	0.3688	1.9857	.	.	.	.	.	.	2.2901	1.84151	1.3321	0.99908	0.83819	0.9148	1.15459	1.12758	1.0434	0.93912
	Kenya	ICHEC_EC_EARTH_SMHI-RCA4	Central Unilever Tea Hospital, Kericho, Kenya	Kericho	RCP2.6	2016-2045	1	11	2027	2027-11-01	.	.	.	4.66452	.	.	0.5753	-0.17742	1.32802	.	0.38405	1.5836	2.2901	1.393	0.3133	0	0.1946	1.2979	2.5933	0.9385	0.37	0.0006	0.3688	.	.	.	.	.	.	1.5836	1.93682	1.75554	1.39497	1.11598	0.96242	1.01034	1.20822	1.17825	1.09742
	Kenya	ICHEC_EC_EARTH_SMHI-RCA4	Central Unilever Tea Hospital, Kericho, Kenya	Kericho	RCP2.6	2016-2045	1	12	2027	2027-12-01	.	.	.	4.66452	.	.	0.49687	-0.25586	1.24959	.	0.38405	0.1438	1.5836	2.2901	1.393	0.3133	0	0.1946	1.2979	2.5933	0.9385	0.37	0.0006	.	.	.	.	.	.	0.1438	0.86372	1.33916	1.35261	1.14475	0.95396	0.84548	0.90203	1.08995	1.07481
	Kenya	ICHEC_EC_EARTH_SMHI-RCA4	Central Unilever Tea Hospital, Kericho, Kenya	Kericho	RCP2.6	2016-2045	1	1	2028	2028-01-01	.	.	.	4.66452	.	.	0.39268	-0.36004	1.1454	.	0.38405	0.0155	0.1438	1.5836	2.2901	1.393	0.3133	0	0.1946	1.2979	2.5933	0.9385	0.37	.	.	.	.	.	.	0.0155	0.07967	0.58097	1.00824	1.08519	0.95654	0.81989	0.74173	0.80353	0.98251
	Kenya	ICHEC_EC_EARTH_SMHI-RCA4	Central Unilever Tea Hospital, Kericho, Kenya	Kericho	RCP2.6	2016-2045	1	2	2028	2028-02-01	.	.	.	4.66452	.	.	0.47908	-0.27364	1.2318	.	0.38405	0.2023	0.0155	0.1438	1.5836	2.2901	1.393	0.3133	0	0.1946	1.2979	2.5933	0.9385	.	.	.	.	.	.	0.2023	0.10889	0.12054	0.4863	0.84705	0.93804	0.84879	0.74269	0.68179	0.7434
	Kenya	ICHEC_EC_EARTH_SMHI-RCA4	Central Unilever Tea Hospital, Kericho, Kenya	Kericho	RCP2.6	2016-2045	1	3	2028	2028-03-01	.	.	.	4.66452	.	.	0.66322	-0.0895	1.41594	.	0.38405	0.7619	0.2023	0.0155	0.1438	1.5836	2.2901	1.393	0.3133	0	0.1946	1.2979	2.5933	.	.	.	.	.	.	0.7619	0.4821	0.32656	0.28089	0.54143	0.83286	0.91288	0.83793	0.74483	0.68981
	Kenya	ICHEC_EC_EARTH_SMHI-RCA4	Central Unilever Tea Hospital, Kericho, Kenya	Kericho	RCP2.6	2016-2045	1	4	2028	2028-04-01	.	.	.	4.66452	.	.	0.70311	-0.04961	1.45583	.	0.38405	1.7657	0.7619	0.2023	0.0155	0.1438	1.5836	2.2901	1.393	0.3133	0	0.1946	1.2979	.	.	.	.	.	.	1.7657	1.26381	0.90997	0.68635	0.57785	0.74547	0.96612	1.01948	0.94101	0.84691
	Kenya	ICHEC_EC_EARTH_SMHI-RCA4	Central Unilever Tea Hospital, Kericho, Kenya	Kericho	RCP2.6	2016-2045	1	5	2028	2028-05-01	.	.	.	4.66452	.	.	0.51885	-0.23387	1.27157	.	0.38405	1.229	1.7657	0.7619	0.2023	0.0155	0.1438	1.5836	2.2901	1.393	0.3133	0	0.1946	.	.	.	.	.	.	1.229	1.49733	1.25219	0.98972	0.79487	0.68637	0.81454	0.99898	1.04276	0.96981
	Kenya	ICHEC_EC_EARTH_SMHI-RCA4	Central Unilever Tea Hospital, Kericho, Kenya	Kericho	RCP2.6	2016-2045	1	6	2028	2028-06-01	.	.	.	4.66452	.	.	0.43668	-0.31604	1.1894	.	0.38405	0.1389	1.229	1.7657	0.7619	0.2023	0.0155	0.1438	1.5836	2.2901	1.393	0.3133	0	.	.	.	.	.	.	0.1389	0.68394	1.04453	0.97387	0.81956	0.68554	0.60816	0.73009	0.90342	0.95237
	Kenya	ICHEC_EC_EARTH_SMHI-RCA4	Central Unilever Tea Hospital, Kericho, Kenya	Kericho	RCP2.6	2016-2045	1	7	2028	2028-07-01	.	.	.	4.66452	.	.	0.33191	-0.42081	1.08463	.	0.38405	0.0109	0.1389	1.229	1.7657	0.7619	0.2023	0.0155	0.1438	1.5836	2.2901	1.393	0.3133	.	.	.	.	.	.	0.0109	0.07489	0.45959	0.78611	0.78127	0.68478	0.58916	0.5335	0.65017	0.81416
	Kenya	ICHEC_EC_EARTH_SMHI-RCA4	Central Unilever Tea Hospital, Kericho, Kenya	Kericho	RCP2.6	2016-2045	1	8	2028	2028-08-01	.	.	.	4.66452	.	.	0.37831	-0.37441	1.13103	.	0.38405	0.0359	0.0109	0.1389	1.229	1.7657	0.7619	0.2023	0.0155	0.1438	1.5836	2.2901	1.393	.	.	.	.	.	.	0.0359	0.02339	0.0619	0.35367	0.63607	0.65705	0.59208	0.52001	0.47821	0.58875
	Kenya	ICHEC_EC_EARTH_SMHI-RCA4	Central Unilever Tea Hospital, Kericho, Kenya	Kericho	RCP2.6	2016-2045	1	9	2028	2028-09-01	.	.	.	4.66452	.	.	0.51615	-0.23658	1.26887	.	0.38405	1.0342	0.0359	0.0109	0.1389	1.229	1.7657	0.7619	0.2023	0.0155	0.1438	1.5836	2.2901	.	.	.	.	.	.	1.0342	0.53506	0.36033	0.30497	0.48977	0.70243	0.71093	0.64735	0.57714	0.53381
	Kenya	ICHEC_EC_EARTH_SMHI-RCA4	Central Unilever Tea Hospital, Kericho, Kenya	Kericho	RCP2.6	2016-2045	1	10	2028	2028-10-01	.	.	.	4.66452	.	.	0.55874	-0.19398	1.31146	.	0.38405	2.316	1.0342	0.0359	0.0109	0.1389	1.229	1.7657	0.7619	0.2023	0.0155	0.1438	1.5836	.	.	.	.	.	.	2.316	1.6751	1.1287	0.84924	0.70718	0.79414	0.93294	0.91156	0.83275	0.75102
	Kenya	ICHEC_EC_EARTH_SMHI-RCA4	Central Unilever Tea Hospital, Kericho, Kenya	Kericho	RCP2.6	2016-2045	1	11	2028	2028-11-01	.	.	.	4.66452	.	.	0.44158	-0.31115	1.1943	.	0.38405	1.9707	2.316	1.0342	0.0359	0.0109	0.1389	1.229	1.7657	0.7619	0.2023	0.0155	0.1438	.	.	.	.	.	.	1.9707	2.14334	1.77363	1.3392	1.07353	0.91776	0.96222	1.06266	1.02924	0.94655
	Kenya	ICHEC_EC_EARTH_SMHI-RCA4	Central Unilever Tea Hospital, Kericho, Kenya	Kericho	RCP2.6	2016-2045	1	12	2028	2028-12-01	.	.	.	4.66452	.	.	0.38732	-0.3654	1.14004	.	0.38405	0.4137	1.9707	2.316	1.0342	0.0359	0.0109	0.1389	1.229	1.7657	0.7619	0.2023	0.0155	.	.	.	.	.	.	0.4137	1.19218	1.56678	1.43364	1.15409	0.96355	0.84575	0.89365	0.99054	0.96768
	Kenya	ICHEC_EC_EARTH_SMHI-RCA4	Central Unilever Tea Hospital, Kericho, Kenya	Kericho	RCP2.6	2016-2045	1	1	2029	2029-01-01	.	.	.	4.66452	.	.	0.33734	-0.41538	1.09006	.	0.38405	0.1376	0.4137	1.9707	2.316	1.0342	0.0359	0.0109	0.1389	1.229	1.7657	0.7619	0.2023	.	.	.	.	.	.	0.1376	0.27565	0.84066	1.2095	1.17444	0.98468	0.84557	0.75723	0.80965	0.90525
	Kenya	ICHEC_EC_EARTH_SMHI-RCA4	Central Unilever Tea Hospital, Kericho, Kenya	Kericho	RCP2.6	2016-2045	1	2	2029	2029-02-01	.	.	.	4.66452	.	.	0.38801	-0.36471	1.14073	.	0.38405	0.1779	0.1376	0.4137	1.9707	2.316	1.0342	0.0359	0.0109	0.1389	1.229	1.7657	0.7619	.	.	.	.	.	.	0.1779	0.15777	0.24306	0.67497	1.00318	1.00835	0.86943	0.76211	0.69286	0.74647
	Kenya	ICHEC_EC_EARTH_SMHI-RCA4	Central Unilever Tea Hospital, Kericho, Kenya	Kericho	RCP2.6	2016-2045	1	3	2029	2029-03-01	.	.	.	4.66452	.	.	0.6224	-0.13032	1.37512	.	0.38405	0.5505	0.1779	0.1376	0.4137	1.9707	2.316	1.0342	0.0359	0.0109	0.1389	1.229	1.7657	.	.	.	.	.	.	0.5505	0.3642	0.28868	0.31992	0.65008	0.92773	0.94294	0.82956	0.7386	0.67863
	Kenya	ICHEC_EC_EARTH_SMHI-RCA4	Central Unilever Tea Hospital, Kericho, Kenya	Kericho	RCP2.6	2016-2045	1	4	2029	2029-04-01	.	.	.	4.66452	.	.	0.70151	-0.05121	1.45423	.	0.38405	1.8579	0.5505	0.1779	0.1376	0.4137	1.9707	2.316	1.0342	0.0359	0.0109	0.1389	1.229	.	.	.	.	.	.	1.8579	1.20422	0.86211	0.68099	0.62753	0.85139	1.06062	1.05731	0.94383	0.85053
	Kenya	ICHEC_EC_EARTH_SMHI-RCA4	Central Unilever Tea Hospital, Kericho, Kenya	Kericho	RCP2.6	2016-2045	1	5	2029	2029-05-01	.	.	.	4.66452	.	.	0.56852	-0.1842	1.32124	.	0.38405	1.8117	1.8579	0.5505	0.1779	0.1376	0.4137	1.9707	2.316	1.0342	0.0359	0.0109	0.1389	.	.	.	.	.	.	1.8117	1.83484	1.40673	1.09952	0.90714	0.82489	0.98858	1.15451	1.14114	1.03062
	Kenya	ICHEC_EC_EARTH_SMHI-RCA4	Central Unilever Tea Hospital, Kericho, Kenya	Kericho	RCP2.6	2016-2045	1	6	2029	2029-06-01	.	.	.	4.66452	.	.	0.47816	-0.27456	1.23088	.	0.38405	0.026	1.8117	1.8579	0.5505	0.1779	0.1376	0.4137	1.9707	2.316	1.0342	0.0359	0.0109	.	.	.	.	.	.	0.026	0.91887	1.23189	1.06154	0.88481	0.76029	0.71077	0.86826	1.02912	1.02963
	Kenya	ICHEC_EC_EARTH_SMHI-RCA4	Central Unilever Tea Hospital, Kericho, Kenya	Kericho	RCP2.6	2016-2045	1	7	2029	2029-07-01	.	.	.	4.66452	.	.	0.40105	-0.35168	1.15377	.	0.38405	0.0811	0.026	1.8117	1.8579	0.5505	0.1779	0.1376	0.4137	1.9707	2.316	1.0342	0.0359	.	.	.	.	.	.	0.0811	0.05357	0.63963	0.9442	0.86546	0.75087	0.66326	0.63206	0.7808	0.93432
	Kenya	ICHEC_EC_EARTH_SMHI-RCA4	Central Unilever Tea Hospital, Kericho, Kenya	Kericho	RCP2.6	2016-2045	1	8	2029	2029-08-01	.	.	.	4.66452	.	.	0.37031	-0.38241	1.12303	.	0.38405	0.9996	0.0811	0.026	1.8117	1.8579	0.5505	0.1779	0.1376	0.4137	1.9707	2.316	1.0342	.	.	.	.	.	.	0.9996	0.54035	0.3689	0.72961	0.95527	0.88781	0.7864	0.7053	0.6729	0.80268
	Kenya	ICHEC_EC_EARTH_SMHI-RCA4	Central Unilever Tea Hospital, Kericho, Kenya	Kericho	RCP2.6	2016-2045	1	9	2029	2029-09-01	.	.	.	4.66452	.	.	0.54661	-0.20611	1.29933	.	0.38405	1.5912	0.9996	0.0811	0.026	1.8117	1.8579	0.5505	0.1779	0.1376	0.4137	1.9707	2.316	.	.	.	.	.	.	1.5912	1.29538	0.89063	0.67447	0.90193	1.06126	0.9883	0.887	0.80373	0.76473
	Kenya	ICHEC_EC_EARTH_SMHI-RCA4	Central Unilever Tea Hospital, Kericho, Kenya	Kericho	RCP2.6	2016-2045	1	10	2029	2029-10-01	.	.	.	4.66452	.	.	0.71898	-0.03375	1.4717	.	0.38405	2.5913	1.5912	0.9996	0.0811	0.026	1.8117	1.8579	0.5505	0.1779	0.1376	0.4137	1.9707	.	.	.	.	.	.	2.5913	2.09124	1.72735	1.3158	1.05784	1.18349	1.27984	1.18867	1.07636	0.98249
	Kenya	ICHEC_EC_EARTH_SMHI-RCA4	Central Unilever Tea Hospital, Kericho, Kenya	Kericho	RCP2.6	2016-2045	1	11	2029	2029-11-01	.	.	.	4.66452	.	.	0.56825	-0.18447	1.32098	.	0.38405	0.8177	2.5913	1.5912	0.9996	0.0811	0.026	1.8117	1.8579	0.5505	0.1779	0.1376	0.4137	.	.	.	.	.	.	0.8177	1.70452	1.66674	1.49995	1.21619	1.01782	1.13124	1.22208	1.14746	1.0505
	Kenya	ICHEC_EC_EARTH_SMHI-RCA4	Central Unilever Tea Hospital, Kericho, Kenya	Kericho	RCP2.6	2016-2045	1	12	2029	2029-12-01	.	.	.	4.66452	.	.	0.46858	-0.28414	1.2213	.	0.38405	0.8	0.8177	2.5913	1.5912	0.9996	0.0811	0.026	1.8117	1.8579	0.5505	0.1779	0.1376	.	.	.	.	.	.	0.8	0.80888	1.40302	1.45006	1.35996	1.14682	0.98671	1.08984	1.17518	1.11271
	Kenya	ICHEC_EC_EARTH_SMHI-RCA4	Central Unilever Tea Hospital, Kericho, Kenya	Kericho	RCP2.6	2016-2045	1	1	2030	2030-01-01	.	.	.	4.66452	.	.	0.51766	-0.23506	1.27038	.	0.38405	0.0543	0.8	0.8177	2.5913	1.5912	0.9996	0.0811	0.026	1.8117	1.8579	0.5505	0.1779	.	.	.	.	.	.	0.0543	0.42718	0.55737	1.06585	1.17092	1.14236	0.99076	0.87016	0.97478	1.0631
	Kenya	ICHEC_EC_EARTH_SMHI-RCA4	Central Unilever Tea Hospital, Kericho, Kenya	Kericho	RCP2.6	2016-2045	1	2	2030	2030-02-01	.	.	.	4.66452	.	.	0.65799	-0.09473	1.41071	.	0.38405	0.3517	0.0543	0.8	0.8177	2.5913	1.5912	0.9996	0.0811	0.026	1.8117	1.8579	0.5505	.	.	.	.	.	.	0.3517	0.20304	0.40203	0.50596	0.92303	1.03439	1.02941	0.91088	0.81256	0.91248
	Kenya	ICHEC_EC_EARTH_SMHI-RCA4	Central Unilever Tea Hospital, Kericho, Kenya	Kericho	RCP2.6	2016-2045	1	3	2030	2030-03-01	.	.	.	4.66452	.	.	0.82425	0.07153	1.57697	.	0.38405	0.6797	0.3517	0.0543	0.8	0.8177	2.5913	1.5912	0.9996	0.0811	0.026	1.8117	1.8579	.	.	.	.	.	.	0.6797	0.51572	0.36193	0.47145	0.54071	0.88247	0.98372	0.9857	0.88519	0.79927
	Kenya	ICHEC_EC_EARTH_SMHI-RCA4	Central Unilever Tea Hospital, Kericho, Kenya	Kericho	RCP2.6	2016-2045	1	4	2030	2030-04-01	.	.	.	4.66452	.	.	0.76863	0.01591	1.52135	.	0.38405	1.9228	0.6797	0.3517	0.0543	0.8	0.8177	2.5913	1.5912	0.9996	0.0811	0.026	1.8117	.	.	.	.	.	.	1.9228	1.30124	0.98474	0.75214	0.76171	0.77105	1.03109	1.1011	1.08982	0.98895
	Kenya	ICHEC_EC_EARTH_SMHI-RCA4	Central Unilever Tea Hospital, Kericho, Kenya	Kericho	RCP2.6	2016-2045	1	5	2030	2030-05-01	.	.	.	4.66452	.	.	0.57076	-0.18196	1.32348	.	0.38405	2.0738	1.9228	0.6797	0.3517	0.0543	0.8	0.8177	2.5913	1.5912	0.9996	0.0811	0.026	.	.	.	.	.	.	2.0738	1.99827	1.55874	1.25699	1.01646	0.98039	0.95715	1.16142	1.20917	1.18821
	Kenya	ICHEC_EC_EARTH_SMHI-RCA4	Central Unilever Tea Hospital, Kericho, Kenya	Kericho	RCP2.6	2016-2045	1	6	2030	2030-06-01	.	.	.	4.66452	.	.	0.57142	-0.1813	1.32414	.	0.38405	0.6539	2.0738	1.9228	0.6797	0.3517	0.0543	0.8	0.8177	2.5913	1.5912	0.9996	0.0811	.	.	.	.	.	.	0.6539	1.36384	1.55015	1.33254	1.13638	0.95604	0.93375	0.91925	1.10503	1.15365
	Kenya	ICHEC_EC_EARTH_SMHI-RCA4	Central Unilever Tea Hospital, Kericho, Kenya	Kericho	RCP2.6	2016-2045	1	7	2030	2030-07-01	.	.	.	4.66452	.	.	0.41568	-0.33704	1.1684	.	0.38405	0.0065	0.6539	2.0738	1.9228	0.6797	0.3517	0.0543	0.8	0.8177	2.5913	1.5912	0.9996	.	.	.	.	.	.	0.0065	0.33021	0.91139	1.16424	1.06733	0.94806	0.82039	0.81784	0.81783	0.99518
	Kenya	ICHEC_EC_EARTH_SMHI-RCA4	Central Unilever Tea Hospital, Kericho, Kenya	Kericho	RCP2.6	2016-2045	1	8	2030	2030-08-01	.	.	.	4.66452	.	.	0.49542	-0.2573	1.24814	.	0.38405	0.3983	0.0065	0.6539	2.0738	1.9228	0.6797	0.3517	0.0543	0.8	0.8177	2.5913	1.5912	.	.	.	.	.	.	0.3983	0.20242	0.35292	0.78313	1.01106	0.95583	0.86953	0.76763	0.77123	0.77588
	Kenya	ICHEC_EC_EARTH_SMHI-RCA4	Central Unilever Tea Hospital, Kericho, Kenya	Kericho	RCP2.6	2016-2045	1	9	2030	2030-09-01	.	.	.	4.66452	.	.	0.55483	-0.19789	1.30755	.	0.38405	1.4441	0.3983	0.0065	0.6539	2.0738	1.9228	0.6797	0.3517	0.0543	0.8	0.8177	2.5913	.	.	.	.	.	.	1.4441	0.92124	0.61633	0.62573	0.91533	1.08324	1.02559	0.94136	0.8428	0.83852
	Kenya	ICHEC_EC_EARTH_SMHI-RCA4	Central Unilever Tea Hospital, Kericho, Kenya	Kericho	RCP2.6	2016-2045	1	10	2030	2030-10-01	.	.	.	4.66452	.	.	0.8001	0.04737	1.55282	.	0.38405	2.3888	1.4441	0.3983	0.0065	0.6539	2.0738	1.9228	0.6797	0.3517	0.0543	0.8	0.8177	.	.	.	.	.	.	2.3888	1.91648	1.41043	1.05945	0.97834	1.16091	1.26975	1.19599	1.10219	0.9974
	Kenya	ICHEC_EC_EARTH_SMHI-RCA4	Central Unilever Tea Hospital, Kericho, Kenya	Kericho	RCP2.6	2016-2045	1	11	2030	2030-11-01	.	.	.	4.66452	.	.	0.67267	-0.08005	1.42539	.	0.38405	1.2163	2.3888	1.4441	0.3983	0.0065	0.6539	2.0738	1.9228	0.6797	0.3517	0.0543	0.8	.	.	.	.	.	.	1.2163	1.80253	1.68307	1.36189	1.09081	1.018	1.16882	1.26306	1.19825	1.11359
	Kenya	ICHEC_EC_EARTH_SMHI-RCA4	Central Unilever Tea Hospital, Kericho, Kenya	Kericho	RCP2.6	2016-2045	1	12	2030	2030-12-01	.	.	.	4.66452	.	.	0.60132	-0.15141	1.35404	.	0.38405	0.4784	1.2163	2.3888	1.4441	0.3983	0.0065	0.6539	2.0738	1.9228	0.6797	0.3517	0.0543	.	.	.	.	.	.	0.4784	0.8473	1.36114	1.38189	1.18518	0.98873	0.9409	1.08251	1.17587	1.12626
	Kenya	ICHEC_EC_EARTH_SMHI-RCA4	Central Unilever Tea Hospital, Kericho, Kenya	Kericho	RCP2.6	2016-2045	1	1	2031	2031-01-01	.	.	.	4.66452	.	.	0.44359	-0.30913	1.19631	.	0.38405	0.3058	0.4784	1.2163	2.3888	1.4441	0.3983	0.0065	0.6539	2.0738	1.9228	0.6797	0.3517	.	.	.	.	.	.	0.3058	0.3921	0.66682	1.09731	1.16668	1.03862	0.89118	0.86152	0.99621	1.08887
	Kenya	ICHEC_EC_EARTH_SMHI-RCA4	Central Unilever Tea Hospital, Kericho, Kenya	Kericho	RCP2.6	2016-2045	1	2	2031	2031-02-01	.	.	.	4.66452	.	.	0.61162	-0.1411	1.36434	.	0.38405	0.0652	0.3058	0.4784	1.2163	2.3888	1.4441	0.3983	0.0065	0.6539	2.0738	1.9228	0.6797	.	.	.	.	.	.	0.0652	0.18552	0.28313	0.51641	0.89089	0.9831	0.89956	0.78793	0.77304	0.90311
	Kenya	ICHEC_EC_EARTH_SMHI-RCA4	Central Unilever Tea Hospital, Kericho, Kenya	Kericho	RCP2.6	2016-2045	1	3	2031	2031-03-01	.	.	.	4.66452	.	.	0.76389	0.01117	1.51661	.	0.38405	1.1935	0.0652	0.3058	0.4784	1.2163	2.3888	1.4441	0.3983	0.0065	0.6539	2.0738	1.9228	.	.	.	.	.	.	1.1935	0.62937	0.52153	0.51073	0.65184	0.94133	1.01316	0.93631	0.833	0.81509
	Kenya	ICHEC_EC_EARTH_SMHI-RCA4	Central Unilever Tea Hospital, Kericho, Kenya	Kericho	RCP2.6	2016-2045	1	4	2031	2031-04-01	.	.	.	4.66452	.	.	0.72104	-0.03168	1.47376	.	0.38405	1.803	1.1935	0.0652	0.3058	0.4784	1.2163	2.3888	1.4441	0.3983	0.0065	0.6539	2.0738	.	.	.	.	.	.	1.803	1.49827	1.02058	0.84189	0.76918	0.8437	1.06443	1.11189	1.03261	0.93
	Kenya	ICHEC_EC_EARTH_SMHI-RCA4	Central Unilever Tea Hospital, Kericho, Kenya	Kericho	RCP2.6	2016-2045	1	5	2031	2031-05-01	.	.	.	4.66452	.	.	0.59887	-0.15385	1.35159	.	0.38405	1.62	1.803	1.1935	0.0652	0.3058	0.4784	1.2163	2.3888	1.4441	0.3983	0.0065	0.6539	.	.	.	.	.	.	1.62	1.71149	1.53884	1.17043	0.99751	0.91098	0.95459	1.13387	1.16835	1.09135
	Kenya	ICHEC_EC_EARTH_SMHI-RCA4	Central Unilever Tea Hospital, Kericho, Kenya	Kericho	RCP2.6	2016-2045	1	6	2031	2031-06-01	.	.	.	4.66452	.	.	0.55862	-0.1941	1.31134	.	0.38405	0.0719	1.62	1.803	1.1935	0.0652	0.3058	0.4784	1.2163	2.3888	1.4441	0.3983	0.0065	.	.	.	.	.	.	0.0719	0.84594	1.16496	1.1721	0.95072	0.84324	0.79111	0.84426	1.01587	1.0587
	Kenya	ICHEC_EC_EARTH_SMHI-RCA4	Central Unilever Tea Hospital, Kericho, Kenya	Kericho	RCP2.6	2016-2045	1	7	2031	2031-07-01	.	.	.	4.66452	.	.	0.42415	-0.32857	1.17687	.	0.38405	0.0308	0.0719	1.62	1.803	1.1935	0.0652	0.3058	0.4784	1.2163	2.3888	1.4441	0.3983	.	.	.	.	.	.	0.0308	0.05135	0.57423	0.88142	0.94384	0.7974	0.72718	0.69608	0.75387	0.91737
	Kenya	ICHEC_EC_EARTH_SMHI-RCA4	Central Unilever Tea Hospital, Kericho, Kenya	Kericho	RCP2.6	2016-2045	1	8	2031	2031-08-01	.	.	.	4.66452	.	.	0.47516	-0.27757	1.22788	.	0.38405	0.3913	0.0308	0.0719	1.62	1.803	1.1935	0.0652	0.3058	0.4784	1.2163	2.3888	1.4441	.	.	.	.	.	.	0.3913	0.21105	0.16467	0.5285	0.78339	0.85175	0.73939	0.68519	0.66221	0.71762
	Kenya	ICHEC_EC_EARTH_SMHI-RCA4	Central Unilever Tea Hospital, Kericho, Kenya	Kericho	RCP2.6	2016-2045	1	9	2031	2031-09-01	.	.	.	4.66452	.	.	0.6173	-0.13542	1.37002	.	0.38405	1.3979	0.3913	0.0308	0.0719	1.62	1.803	1.1935	0.0652	0.3058	0.4784	1.2163	2.3888	.	.	.	.	.	.	1.3979	0.89462	0.60668	0.47299	0.70239	0.88582	0.92978	0.82171	0.76439	0.73579
	Kenya	ICHEC_EC_EARTH_SMHI-RCA4	Central Unilever Tea Hospital, Kericho, Kenya	Kericho	RCP2.6	2016-2045	1	10	2031	2031-10-01	.	.	.	4.66452	.	.	0.71486	-0.03787	1.46758	.	0.38405	1.9982	1.3979	0.3913	0.0308	0.0719	1.62	1.803	1.1935	0.0652	0.3058	0.4784	1.2163	.	.	.	.	.	.	1.9982	1.69808	1.26249	0.95457	0.77803	0.91836	1.04473	1.06333	0.95243	0.88777
	Kenya	ICHEC_EC_EARTH_SMHI-RCA4	Central Unilever Tea Hospital, Kericho, Kenya	Kericho	RCP2.6	2016-2045	1	11	2031	2031-11-01	.	.	.	4.66452	.	.	0.56901	-0.18371	1.32173	.	0.38405	1.5871	1.9982	1.3979	0.3913	0.0308	0.0719	1.62	1.803	1.1935	0.0652	0.3058	0.4784	.	.	.	.	.	.	1.5871	1.79264	1.66107	1.34363	1.08106	0.91287	1.01389	1.11252	1.12153	1.01589
	Kenya	ICHEC_EC_EARTH_SMHI-RCA4	Central Unilever Tea Hospital, Kericho, Kenya	Kericho	RCP2.6	2016-2045	1	12	2031	2031-12-01	.	.	.	4.66452	.	.	0.45115	-0.30157	1.20387	.	0.38405	0.0003	1.5871	1.9982	1.3979	0.3913	0.0308	0.0719	1.62	1.803	1.1935	0.0652	0.3058	.	.	.	.	.	.	0.0003	0.79368	1.19519	1.24588	1.07496	0.90094	0.7825	0.88719	0.98894	1.0094
	Kenya	ICHEC_EC_EARTH_SMHI-RCA4	Central Unilever Tea Hospital, Kericho, Kenya	Kericho	RCP2.6	2016-2045	1	1	2032	2032-01-01	.	.	.	4.66452	.	.	0.42769	-0.32504	1.18041	.	0.38405	0.0462	0.0003	1.5871	1.9982	1.3979	0.3913	0.0308	0.0719	1.62	1.803	1.1935	0.0652	.	.	.	.	.	.	0.0462	0.02326	0.54453	0.90795	1.00595	0.90351	0.77883	0.69047	0.79375	0.89467
	Kenya	ICHEC_EC_EARTH_SMHI-RCA4	Central Unilever Tea Hospital, Kericho, Kenya	Kericho	RCP2.6	2016-2045	1	2	2032	2032-02-01	.	.	.	4.66452	.	.	0.45823	-0.29449	1.21096	.	0.38405	0.452	0.0462	0.0003	1.5871	1.9982	1.3979	0.3913	0.0308	0.0719	1.62	1.803	1.1935	.	.	.	.	.	.	0.452	0.2491	0.16617	0.52139	0.81676	0.91362	0.839	0.73798	0.66397	0.75957
	Kenya	ICHEC_EC_EARTH_SMHI-RCA4	Central Unilever Tea Hospital, Kericho, Kenya	Kericho	RCP2.6	2016-2045	1	3	2032	2032-03-01	.	.	.	4.66452	.	.	0.62967	-0.12305	1.38239	.	0.38405	1.1935	0.452	0.0462	0.0003	1.5871	1.9982	1.3979	0.3913	0.0308	0.0719	1.62	1.803	.	.	.	.	.	.	1.1935	0.82273	0.56389	0.42299	0.65581	0.87954	0.9536	0.88331	0.78859	0.71692
	Kenya	ICHEC_EC_EARTH_SMHI-RCA4	Central Unilever Tea Hospital, Kericho, Kenya	Kericho	RCP2.6	2016-2045	1	4	2032	2032-04-01	.	.	.	4.66452	.	.	0.69315	-0.05957	1.44587	.	0.38405	1.7333	1.1935	0.452	0.0462	0.0003	1.5871	1.9982	1.3979	0.3913	0.0308	0.0719	1.62	.	.	.	.	.	.	1.7333	1.46337	1.12624	0.85624	0.68505	0.83539	1.0015	1.05106	0.97775	0.88306
	Kenya	ICHEC_EC_EARTH_SMHI-RCA4	Central Unilever Tea Hospital, Kericho, Kenya	Kericho	RCP2.6	2016-2045	1	5	2032	2032-05-01	.	.	.	4.66452	.	.	0.49833	-0.25439	1.25105	.	0.38405	1.9364	1.7333	1.1935	0.452	0.0462	0.0003	1.5871	1.9982	1.3979	0.3913	0.0308	0.0719	.	.	.	.	.	.	1.9364	1.83483	1.62104	1.32878	1.07226	0.8936	0.99267	1.11836	1.14943	1.07361
	Kenya	ICHEC_EC_EARTH_SMHI-RCA4	Central Unilever Tea Hospital, Kericho, Kenya	Kericho	RCP2.6	2016-2045	1	6	2032	2032-06-01	.	.	.	4.66452	.	.	0.4462	-0.30653	1.19892	.	0.38405	0.1214	1.9364	1.7333	1.1935	0.452	0.0462	0.0003	1.5871	1.9982	1.3979	0.3913	0.0308	.	.	.	.	.	.	0.1214	1.02886	1.26367	1.24612	1.08729	0.91378	0.78328	0.88375	1.00758	1.04662
	Kenya	ICHEC_EC_EARTH_SMHI-RCA4	Central Unilever Tea Hospital, Kericho, Kenya	Kericho	RCP2.6	2016-2045	1	7	2032	2032-07-01	.	.	.	4.66452	.	.	0.39605	-0.35667	1.14877	.	0.38405	0.0003	0.1214	1.9364	1.7333	1.1935	0.452	0.0462	0.0003	1.5871	1.9982	1.3979	0.3913	.	.	.	.	.	.	0.0003	0.06083	0.68601	0.94783	0.99695	0.90613	0.78328	0.68541	0.78559	0.90685
	Kenya	ICHEC_EC_EARTH_SMHI-RCA4	Central Unilever Tea Hospital, Kericho, Kenya	Kericho	RCP2.6	2016-2045	1	8	2032	2032-08-01	.	.	.	4.66452	.	.	0.4727	-0.28002	1.22542	.	0.38405	0.7086	0.0003	0.1214	1.9364	1.7333	1.1935	0.452	0.0462	0.0003	1.5871	1.9982	1.3979	.	.	.	.	.	.	0.7086	0.35446	0.27676	0.69166	0.89999	0.9489	0.87791	0.77395	0.68799	0.7779
	Kenya	ICHEC_EC_EARTH_SMHI-RCA4	Central Unilever Tea Hospital, Kericho, Kenya	Kericho	RCP2.6	2016-2045	1	9	2032	2032-09-01	.	.	.	4.66452	.	.	0.61914	-0.13358	1.37186	.	0.38405	1.2361	0.7086	0.0003	0.1214	1.9364	1.7333	1.1935	0.452	0.0462	0.0003	1.5871	1.9982	.	.	.	.	.	.	1.2361	0.97235	0.64833	0.51659	0.80054	0.956	0.98992	0.92268	0.8253	0.7428
	Kenya	ICHEC_EC_EARTH_SMHI-RCA4	Central Unilever Tea Hospital, Kericho, Kenya	Kericho	RCP2.6	2016-2045	1	10	2032	2032-10-01	.	.	.	4.66452	.	.	0.74949	-0.00323	1.50221	.	0.38405	2.1308	1.2361	0.7086	0.0003	0.1214	1.9364	1.7333	1.1935	0.452	0.0462	0.0003	1.5871	.	.	.	.	.	.	2.1308	1.68344	1.3585	1.01895	0.83943	1.02226	1.12383	1.13254	1.05692	0.95585
	Kenya	ICHEC_EC_EARTH_SMHI-RCA4	Central Unilever Tea Hospital, Kericho, Kenya	Kericho	RCP2.6	2016-2045	1	11	2032	2032-11-01	.	.	.	4.66452	.	.	0.60527	-0.14745	1.35799	.	0.38405	1.268	2.1308	1.2361	0.7086	0.0003	0.1214	1.9364	1.7333	1.1935	0.452	0.0462	0.0003	.	.	.	.	.	.	1.268	1.69939	1.54495	1.33587	1.06875	0.91085	1.05736	1.14185	1.14758	1.07802
	Kenya	ICHEC_EC_EARTH_SMHI-RCA4	Central Unilever Tea Hospital, Kericho, Kenya	Kericho	RCP2.6	2016-2045	1	12	2032	2032-12-01	.	.	.	4.66452	.	.	0.4594	-0.29332	1.21212	.	0.38405	0.1463	1.268	2.1308	1.2361	0.7086	0.0003	0.1214	1.9364	1.7333	1.1935	0.452	0.0462	.	.	.	.	.	.	0.1463	0.70714	1.1817	1.19529	1.09796	0.91501	0.80163	0.94348	1.03123	1.04746
	Kenya	ICHEC_EC_EARTH_SMHI-RCA4	Central Unilever Tea Hospital, Kericho, Kenya	Kericho	RCP2.6	2016-2045	1	1	2033	2033-01-01	.	.	.	4.66452	.	.	0.47851	-0.27421	1.23123	.	0.38405	0.0131	0.1463	1.268	2.1308	1.2361	0.7086	0.0003	0.1214	1.9364	1.7333	1.1935	0.452	.	.	.	.	.	.	0.0131	0.07971	0.4758	0.88955	0.95885	0.91715	0.78617	0.70307	0.8401	0.92942
	Kenya	ICHEC_EC_EARTH_SMHI-RCA4	Central Unilever Tea Hospital, Kericho, Kenya	Kericho	RCP2.6	2016-2045	1	2	2033	2033-02-01	.	.	.	4.66452	.	.	0.45642	-0.2963	1.20914	.	0.38405	0.0899	0.0131	0.1463	1.268	2.1308	1.2361	0.7086	0.0003	0.1214	1.9364	1.7333	1.1935	.	.	.	.	.	.	0.0899	0.05152	0.08311	0.37933	0.72962	0.81403	0.79897	0.69914	0.63494	0.76508
	Kenya	ICHEC_EC_EARTH_SMHI-RCA4	Central Unilever Tea Hospital, Kericho, Kenya	Kericho	RCP2.6	2016-2045	1	3	2033	2033-03-01	.	.	.	4.66452	.	.	0.67191	-0.08081	1.42463	.	0.38405	0.5104	0.0899	0.0131	0.1463	1.268	2.1308	1.2361	0.7086	0.0003	0.1214	1.9364	1.7333	.	.	.	.	.	.	0.5104	0.30015	0.20447	0.18993	0.40554	0.69308	0.77065	0.7629	0.67817	0.62248
	Kenya	ICHEC_EC_EARTH_SMHI-RCA4	Central Unilever Tea Hospital, Kericho, Kenya	Kericho	RCP2.6	2016-2045	1	4	2033	2033-04-01	.	.	.	4.66452	.	.	0.61006	-0.14266	1.36278	.	0.38405	1.8495	0.5104	0.0899	0.0131	0.1463	1.268	2.1308	1.2361	0.7086	0.0003	0.1214	1.9364	.	.	.	.	.	.	1.8495	1.17992	0.81659	0.61572	0.52184	0.64619	0.85828	0.9055	0.88363	0.7953
	Kenya	ICHEC_EC_EARTH_SMHI-RCA4	Central Unilever Tea Hospital, Kericho, Kenya	Kericho	RCP2.6	2016-2045	1	5	2033	2033-05-01	.	.	.	4.66452	.	.	0.46665	-0.28607	1.21937	.	0.38405	1.5881	1.8495	0.5104	0.0899	0.0131	0.1463	1.268	2.1308	1.2361	0.7086	0.0003	0.1214	.	.	.	.	.	.	1.5881	1.7188	1.31599	1.00947	0.8102	0.69955	0.78075	0.94951	0.98135	0.95408
	Kenya	ICHEC_EC_EARTH_SMHI-RCA4	Central Unilever Tea Hospital, Kericho, Kenya	Kericho	RCP2.6	2016-2045	1	6	2033	2033-06-01	.	.	.	4.66452	.	.	0.3808	-0.37192	1.13352	.	0.38405	0.1796	1.5881	1.8495	0.5104	0.0899	0.0131	0.1463	1.268	2.1308	1.2361	0.7086	0.0003	.	.	.	.	.	.	0.1796	0.88387	1.20573	1.03189	0.8435	0.7051	0.62527	0.70561	0.86397	0.90118
	Kenya	ICHEC_EC_EARTH_SMHI-RCA4	Central Unilever Tea Hospital, Kericho, Kenya	Kericho	RCP2.6	2016-2045	1	7	2033	2033-07-01	.	.	.	4.66452	.	.	0.33952	-0.4132	1.09224	.	0.38405	0.0002	0.1796	1.5881	1.8495	0.5104	0.0899	0.0131	0.1463	1.268	2.1308	1.2361	0.7086	.	.	.	.	.	.	0.0002	0.08991	0.58932	0.90436	0.82556	0.70295	0.60441	0.54714	0.62723	0.77759
	Kenya	ICHEC_EC_EARTH_SMHI-RCA4	Central Unilever Tea Hospital, Kericho, Kenya	Kericho	RCP2.6	2016-2045	1	8	2033	2033-08-01	.	.	.	4.66452	.	.	0.29841	-0.45432	1.05113	.	0.38405	0.8083	0.0002	0.1796	1.5881	1.8495	0.5104	0.0899	0.0131	0.1463	1.268	2.1308	1.2361	.	.	.	.	.	.	0.8083	0.40425	0.32937	0.64406	0.88514	0.82268	0.718	0.62989	0.57616	0.64534
	Kenya	ICHEC_EC_EARTH_SMHI-RCA4	Central Unilever Tea Hospital, Kericho, Kenya	Kericho	RCP2.6	2016-2045	1	9	2033	2033-09-01	.	.	.	4.66452	.	.	0.48968	-0.26304	1.2424	.	0.38405	1.8209	0.8083	0.0002	0.1796	1.5881	1.8495	0.5104	0.0899	0.0131	0.1463	1.268	2.1308	.	.	.	.	.	.	1.8209	1.31456	0.87645	0.70224	0.87942	1.04109	0.96528	0.85586	0.76222	0.70063
	Kenya	ICHEC_EC_EARTH_SMHI-RCA4	Central Unilever Tea Hospital, Kericho, Kenya	Kericho	RCP2.6	2016-2045	1	10	2033	2033-10-01	.	.	.	4.66452	.	.	0.63814	-0.11458	1.39086	.	0.38405	2.3079	1.8209	0.8083	0.0002	0.1796	1.5881	1.8495	0.5104	0.0899	0.0131	0.1463	1.268	.	.	.	.	.	.	2.3079	2.06437	1.64567	1.23431	1.02337	1.1175	1.22206	1.1331	1.01719	0.91679
	Kenya	ICHEC_EC_EARTH_SMHI-RCA4	Central Unilever Tea Hospital, Kericho, Kenya	Kericho	RCP2.6	2016-2045	1	11	2033	2033-11-01	.	.	.	4.66452	.	.	0.5455	-0.20722	1.29822	.	0.38405	1.8948	2.3079	1.8209	0.8083	0.0002	0.1796	1.5881	1.8495	0.5104	0.0899	0.0131	0.1463	.	.	.	.	.	.	1.8948	2.10135	2.00785	1.70796	1.36641	1.16861	1.22854	1.30616	1.21774	1.10496
	Kenya	ICHEC_EC_EARTH_SMHI-RCA4	Central Unilever Tea Hospital, Kericho, Kenya	Kericho	RCP2.6	2016-2045	1	12	2033	2033-12-01	.	.	.	4.66452	.	.	0.43753	-0.31519	1.19025	.	0.38405	0.0955	1.8948	2.3079	1.8209	0.8083	0.0002	0.1796	1.5881	1.8495	0.5104	0.0899	0.0131	.	.	.	.	.	.	0.0955	0.99517	1.43274	1.52977	1.38547	1.1546	1.01531	1.08691	1.17164	1.10552
	Kenya	ICHEC_EC_EARTH_SMHI-RCA4	Central Unilever Tea Hospital, Kericho, Kenya	Kericho	RCP2.6	2016-2045	1	1	2034	2034-01-01	.	.	.	4.66452	.	.	0.49238	-0.26034	1.2451	.	0.38405	0.2799	0.0955	1.8948	2.3079	1.8209	0.8083	0.0002	0.1796	1.5881	1.8495	0.5104	0.0899	.	.	.	.	.	.	0.2799	0.18772	0.75676	1.14454	1.2798	1.20121	1.02964	0.92339	0.99725	1.08247
	Kenya	ICHEC_EC_EARTH_SMHI-RCA4	Central Unilever Tea Hospital, Kericho, Kenya	Kericho	RCP2.6	2016-2045	1	2	2034	2034-02-01	.	.	.	4.66452	.	.	0.61237	-0.14035	1.36509	.	0.38405	0.0654	0.2799	0.0955	1.8948	2.3079	1.8209	0.8083	0.0002	0.1796	1.5881	1.8495	0.5104	.	.	.	.	.	.	0.0654	0.17269	0.14696	0.58393	0.92872	1.07741	1.03896	0.90912	0.82806	0.90407
	Kenya	ICHEC_EC_EARTH_SMHI-RCA4	Central Unilever Tea Hospital, Kericho, Kenya	Kericho	RCP2.6	2016-2045	1	3	2034	2034-03-01	.	.	.	4.66452	.	.	0.8166	0.06388	1.56932	.	0.38405	0.515	0.0654	0.2799	0.0955	1.8948	2.3079	1.8209	0.8083	0.0002	0.1796	1.5881	1.8495	.	.	.	.	.	.	0.515	0.29021	0.28678	0.23897	0.57014	0.85976	0.99706	0.97346	0.86533	0.79675
	Kenya	ICHEC_EC_EARTH_SMHI-RCA4	Central Unilever Tea Hospital, Kericho, Kenya	Kericho	RCP2.6	2016-2045	1	4	2034	2034-04-01	.	.	.	4.66452	.	.	0.80148	0.04876	1.5542	.	0.38405	1.6762	0.515	0.0654	0.2799	0.0955	1.8948	2.3079	1.8209	0.8083	0.0002	0.1796	1.5881	.	.	.	.	.	.	1.6762	1.09558	0.7522	0.63413	0.52641	0.75448	0.97639	1.08195	1.05154	0.94641
	Kenya	ICHEC_EC_EARTH_SMHI-RCA4	Central Unilever Tea Hospital, Kericho, Kenya	Kericho	RCP2.6	2016-2045	1	5	2034	2034-05-01	.	.	.	4.66452	.	.	0.61063	-0.14209	1.36335	.	0.38405	1.9793	1.6762	0.515	0.0654	0.2799	0.0955	1.8948	2.3079	1.8209	0.8083	0.0002	0.1796	.	.	.	.	.	.	1.9793	1.82775	1.39016	1.05898	0.90317	0.76856	0.92946	1.10176	1.18166	1.14432
	Kenya	ICHEC_EC_EARTH_SMHI-RCA4	Central Unilever Tea Hospital, Kericho, Kenya	Kericho	RCP2.6	2016-2045	1	6	2034	2034-06-01	.	.	.	4.66452	.	.	0.50069	-0.25203	1.25341	.	0.38405	0.112	1.9793	1.6762	0.515	0.0654	0.2799	0.0955	1.8948	2.3079	1.8209	0.8083	0.0002	.	.	.	.	.	.	0.112	1.04566	1.25584	1.07062	0.86959	0.77131	0.67477	0.82727	0.99179	1.07469
	Kenya	ICHEC_EC_EARTH_SMHI-RCA4	Central Unilever Tea Hospital, Kericho, Kenya	Kericho	RCP2.6	2016-2045	1	7	2034	2034-07-01	.	.	.	4.66452	.	.	0.4476	-0.30512	1.20032	.	0.38405	0.0258	0.112	1.9793	1.6762	0.515	0.0654	0.2799	0.0955	1.8948	2.3079	1.8209	0.8083	.	.	.	.	.	.	0.0258	0.06891	0.70571	0.94833	0.86166	0.72896	0.66481	0.59365	0.73822	0.89519
	Kenya	ICHEC_EC_EARTH_SMHI-RCA4	Central Unilever Tea Hospital, Kericho, Kenya	Kericho	RCP2.6	2016-2045	1	8	2034	2034-08-01	.	.	.	4.66452	.	.	0.33012	-0.4226	1.08284	.	0.38405	0.6107	0.0258	0.112	1.9793	1.6762	0.515	0.0654	0.2799	0.0955	1.8948	2.3079	1.8209	.	.	.	.	.	.	0.6107	0.31824	0.2495	0.68195	0.8808	0.81983	0.71206	0.65804	0.59554	0.72547
	Kenya	ICHEC_EC_EARTH_SMHI-RCA4	Central Unilever Tea Hospital, Kericho, Kenya	Kericho	RCP2.6	2016-2045	1	9	2034	2034-09-01	.	.	.	4.66452	.	.	0.51549	-0.23723	1.26821	.	0.38405	1.2439	0.6107	0.0258	0.112	1.9793	1.6762	0.515	0.0654	0.2799	0.0955	1.8948	2.3079	.	.	.	.	.	.	1.2439	0.9273	0.6268	0.4981	0.79435	0.94132	0.88041	0.77854	0.72314	0.66038
	Kenya	ICHEC_EC_EARTH_SMHI-RCA4	Central Unilever Tea Hospital, Kericho, Kenya	Kericho	RCP2.6	2016-2045	1	10	2034	2034-10-01	.	.	.	4.66452	.	.	0.6595	-0.09322	1.41222	.	0.38405	2.5293	1.2439	0.6107	0.0258	0.112	1.9793	1.6762	0.515	0.0654	0.2799	0.0955	1.8948	.	.	.	.	.	.	2.5293	1.88661	1.46129	1.10242	0.90434	1.0835	1.16817	1.08652	0.97307	0.90375
	Kenya	ICHEC_EC_EARTH_SMHI-RCA4	Central Unilever Tea Hospital, Kericho, Kenya	Kericho	RCP2.6	2016-2045	1	11	2034	2034-11-01	.	.	.	4.66452	.	.	0.56739	-0.18533	1.32012	.	0.38405	1.5591	2.5293	1.2439	0.6107	0.0258	0.112	1.9793	1.6762	0.515	0.0654	0.2799	0.0955	.	.	.	.	.	.	1.5591	2.04418	1.77743	1.48574	1.19375	1.01346	1.15144	1.21703	1.13903	1.03167
	Kenya	ICHEC_EC_EARTH_SMHI-RCA4	Central Unilever Tea Hospital, Kericho, Kenya	Kericho	RCP2.6	2016-2045	1	12	2034	2034-12-01	.	.	.	4.66452	.	.	0.42263	-0.33009	1.17535	.	0.38405	0.2912	1.5591	2.5293	1.2439	0.6107	0.0258	0.112	1.9793	1.6762	0.515	0.0654	0.2799	.	.	.	.	.	.	0.2912	0.92512	1.45984	1.40586	1.24682	1.04332	0.91028	1.04391	1.11416	1.05424
	Kenya	ICHEC_EC_EARTH_SMHI-RCA4	Central Unilever Tea Hospital, Kericho, Kenya	Kericho	RCP2.6	2016-2045	1	1	2035	2035-01-01	.	.	.	4.66452	.	.	0.44359	-0.30913	1.19631	.	0.38405	0.0284	0.2912	1.5591	2.5293	1.2439	0.6107	0.0258	0.112	1.9793	1.6762	0.515	0.0654	.	.	.	.	.	.	0.0284	0.15977	0.62621	1.10198	1.13037	1.04375	0.89833	0.80004	0.93107	1.00558
	Kenya	ICHEC_EC_EARTH_SMHI-RCA4	Central Unilever Tea Hospital, Kericho, Kenya	Kericho	RCP2.6	2016-2045	1	2	2035	2035-02-01	.	.	.	4.66452	.	.	0.48804	-0.26468	1.24076	.	0.38405	0.1346	0.0284	0.2912	1.5591	2.5293	1.2439	0.6107	0.0258	0.112	1.9793	1.6762	0.515	.	.	.	.	.	.	0.1346	0.08147	0.15137	0.50329	0.90849	0.9644	0.91387	0.80286	0.7261	0.85142
	Kenya	ICHEC_EC_EARTH_SMHI-RCA4	Central Unilever Tea Hospital, Kericho, Kenya	Kericho	RCP2.6	2016-2045	1	3	2035	2035-03-01	.	.	.	4.66452	.	.	0.71068	-0.04204	1.4634	.	0.38405	0.3305	0.1346	0.0284	0.2912	1.5591	2.5293	1.2439	0.6107	0.0258	0.112	1.9793	1.6762	.	.	.	.	.	.	0.3305	0.23252	0.16447	0.19614	0.46873	0.81216	0.87384	0.84094	0.75037	0.68654
	Kenya	ICHEC_EC_EARTH_SMHI-RCA4	Central Unilever Tea Hospital, Kericho, Kenya	Kericho	RCP2.6	2016-2045	1	4	2035	2035-04-01	.	.	.	4.66452	.	.	0.75073	-0.00199	1.50345	.	0.38405	2.2144	0.3305	0.1346	0.0284	0.2912	1.5591	2.5293	1.2439	0.6107	0.0258	0.112	1.9793	.	.	.	.	.	.	2.2144	1.27242	0.89313	0.67695	0.59979	0.75967	1.01247	1.0414	0.99354	0.89677
	Kenya	ICHEC_EC_EARTH_SMHI-RCA4	Central Unilever Tea Hospital, Kericho, Kenya	Kericho	RCP2.6	2016-2045	1	5	2035	2035-05-01	.	.	.	4.66452	.	.	0.50547	-0.24725	1.25819	.	0.38405	1.1627	2.2144	0.3305	0.1346	0.0284	0.2912	1.5591	2.5293	1.2439	0.6107	0.0258	0.112	.	.	.	.	.	.	1.1627	1.68855	1.23586	0.96053	0.77411	0.69361	0.81725	1.03126	1.05489	1.01046
	Kenya	ICHEC_EC_EARTH_SMHI-RCA4	Central Unilever Tea Hospital, Kericho, Kenya	Kericho	RCP2.6	2016-2045	1	6	2035	2035-06-01	.	.	.	4.66452	.	.	0.50646	-0.24627	1.25918	.	0.38405	0.2886	1.1627	2.2144	0.3305	0.1346	0.0284	0.2912	1.5591	2.5293	1.2439	0.6107	0.0258	.	.	.	.	.	.	0.2886	0.72568	1.22191	0.99905	0.82615	0.69319	0.63576	0.75117	0.94874	0.97826
	Kenya	ICHEC_EC_EARTH_SMHI-RCA4	Central Unilever Tea Hospital, Kericho, Kenya	Kericho	RCP2.6	2016-2045	1	7	2035	2035-07-01	.	.	.	4.66452	.	.	0.31877	-0.43395	1.07149	.	0.38405	0.0489	0.2886	1.1627	2.2144	0.3305	0.1346	0.0284	0.2912	1.5591	2.5293	1.2439	0.6107	.	.	.	.	.	.	0.0489	0.16876	0.50009	0.92866	0.80902	0.69661	0.60115	0.5624	0.67314	0.85876
	Kenya	ICHEC_EC_EARTH_SMHI-RCA4	Central Unilever Tea Hospital, Kericho, Kenya	Kericho	RCP2.6	2016-2045	1	8	2035	2035-08-01	.	.	.	4.66452	.	.	0.36844	-0.38429	1.12116	.	0.38405	0.2973	0.0489	0.2886	1.1627	2.2144	0.3305	0.1346	0.0284	0.2912	1.5591	2.5293	1.2439	.	.	.	.	.	.	0.2973	0.17308	0.21159	0.44938	0.80238	0.72373	0.63956	0.56316	0.53294	0.63555
	Kenya	ICHEC_EC_EARTH_SMHI-RCA4	Central Unilever Tea Hospital, Kericho, Kenya	Kericho	RCP2.6	2016-2045	1	9	2035	2035-09-01	.	.	.	4.66452	.	.	0.52377	-0.22895	1.27649	.	0.38405	1.7601	0.2973	0.0489	0.2886	1.1627	2.2144	0.3305	0.1346	0.0284	0.2912	1.5591	2.5293	.	.	.	.	.	.	1.7601	1.02869	0.70209	0.59873	0.71153	0.962	0.87178	0.77963	0.69616	0.65566
	Kenya	ICHEC_EC_EARTH_SMHI-RCA4	Central Unilever Tea Hospital, Kericho, Kenya	Kericho	RCP2.6	2016-2045	1	10	2035	2035-10-01	.	.	.	4.66452	.	.	0.63337	-0.11935	1.38609	.	0.38405	2.1938	1.7601	0.2973	0.0489	0.2886	1.1627	2.2144	0.3305	0.1346	0.0284	0.2912	1.5591	.	.	.	.	.	.	2.1938	1.97697	1.41707	1.07502	0.91775	0.95858	1.13798	1.03704	0.93676	0.84593
	Kenya	ICHEC_EC_EARTH_SMHI-RCA4	Central Unilever Tea Hospital, Kericho, Kenya	Kericho	RCP2.6	2016-2045	1	11	2035	2035-11-01	.	.	.	4.66452	.	.	0.50303	-0.24969	1.25575	.	0.38405	1.8967	2.1938	1.7601	0.2973	0.0489	0.2886	1.1627	2.2144	0.3305	0.1346	0.0284	0.2912	.	.	.	.	.	.	1.8967	2.04527	1.95022	1.53698	1.23936	1.08091	1.0926	1.23282	1.13256	1.03276
	Kenya	ICHEC_EC_EARTH_SMHI-RCA4	Central Unilever Tea Hospital, Kericho, Kenya	Kericho	RCP2.6	2016-2045	1	12	2035	2035-12-01	.	.	.	4.66452	.	.	0.4404	-0.31232	1.19312	.	0.38405	0.9594	1.8967	2.1938	1.7601	0.2973	0.0489	0.2886	1.1627	2.2144	0.3305	0.1346	0.0284	.	.	.	.	.	.	0.9594	1.42805	1.68331	1.70251	1.42146	1.1927	1.06355	1.07595	1.20244	1.11524
	Kenya	ICHEC_EC_EARTH_SMHI-RCA4	Central Unilever Tea Hospital, Kericho, Kenya	Kericho	RCP2.6	2036-2065	1	1	2036	2036-01-01	.	.	.	4.66452	.	.	0.37109	-0.38163	1.12381	.	0.38405	0.436	0.9594	1.8967	2.1938	1.7601	0.2973	0.0489	0.2886	1.1627	2.2144	0.3305	0.1346	.	.	.	.	.	.	0.436	0.6977	1.09737	1.37148	1.44921	1.25722	1.0846	0.9851	1.00484	1.12579
	Kenya	ICHEC_EC_EARTH_SMHI-RCA4	Central Unilever Tea Hospital, Kericho, Kenya	Kericho	RCP2.6	2036-2065	1	2	2036	2036-02-01	.	.	.	4.66452	.	.	0.56597	-0.18675	1.31869	.	0.38405	0.5157	0.436	0.9594	1.8967	2.1938	1.7601	0.2973	0.0489	0.2886	1.1627	2.2144	0.3305	.	.	.	.	.	.	0.5157	0.47584	0.63702	0.95195	1.20032	1.29362	1.15128	1.01349	0.93295	0.95592
	Kenya	ICHEC_EC_EARTH_SMHI-RCA4	Central Unilever Tea Hospital, Kericho, Kenya	Kericho	RCP2.6	2036-2065	1	3	2036	2036-03-01	.	.	.	4.66452	.	.	0.75394	0.00122	1.50666	.	0.38405	0.3419	0.5157	0.436	0.9594	1.8967	2.1938	1.7601	0.2973	0.0489	0.2886	1.1627	2.2144	.	.	.	.	.	.	0.3419	0.42878	0.43119	0.56324	0.82993	1.05725	1.15766	1.05011	0.93886	0.87384
	Kenya	ICHEC_EC_EARTH_SMHI-RCA4	Central Unilever Tea Hospital, Kericho, Kenya	Kericho	RCP2.6	2036-2065	1	4	2036	2036-04-01	.	.	.	4.66452	.	.	0.81724	0.06452	1.56996	.	0.38405	1.6363	0.3419	0.5157	0.436	0.9594	1.8967	2.1938	1.7601	0.2973	0.0489	0.2886	1.1627	.	.	.	.	.	.	1.6363	0.98908	0.83128	0.73246	0.77785	0.96433	1.13997	1.21749	1.11524	1.00861
	Kenya	ICHEC_EC_EARTH_SMHI-RCA4	Central Unilever Tea Hospital, Kericho, Kenya	Kericho	RCP2.6	2036-2065	1	5	2036	2036-05-01	.	.	.	4.66452	.	.	0.72162	-0.0311	1.47434	.	0.38405	2.249	1.6363	0.3419	0.5157	0.436	0.9594	1.8967	2.1938	1.7601	0.2973	0.0489	0.2886	.	.	.	.	.	.	2.249	1.94264	1.40905	1.18571	1.03577	1.02304	1.14785	1.2786	1.3321	1.22861
	Kenya	ICHEC_EC_EARTH_SMHI-RCA4	Central Unilever Tea Hospital, Kericho, Kenya	Kericho	RCP2.6	2036-2065	1	6	2036	2036-06-01	.	.	.	4.66452	.	.	0.63222	-0.1205	1.38494	.	0.38405	0.0002	2.249	1.6363	0.3419	0.5157	0.436	0.9594	1.8967	2.1938	1.7601	0.2973	0.0489	.	.	.	.	.	.	0.0002	1.12459	1.29515	1.05684	0.9486	0.86317	0.87692	1.00439	1.13655	1.19891
	Kenya	ICHEC_EC_EARTH_SMHI-RCA4	Central Unilever Tea Hospital, Kericho, Kenya	Kericho	RCP2.6	2036-2065	1	7	2036	2036-07-01	.	.	.	4.66452	.	.	0.57421	-0.17851	1.32693	.	0.38405	0.0151	0.0002	2.249	1.6363	0.3419	0.5157	0.436	0.9594	1.8967	2.1938	1.7601	0.2973	.	.	.	.	.	.	0.0151	0.00765	0.75476	0.97514	0.84849	0.79302	0.74202	0.76919	0.89447	1.02441
	Kenya	ICHEC_EC_EARTH_SMHI-RCA4	Central Unilever Tea Hospital, Kericho, Kenya	Kericho	RCP2.6	2036-2065	1	8	2036	2036-08-01	.	.	.	4.66452	.	.	0.44761	-0.30511	1.20033	.	0.38405	0.7409	0.0151	0.0002	2.249	1.6363	0.3419	0.5157	0.436	0.9594	1.8967	2.1938	1.7601	.	.	.	.	.	.	0.7409	0.37802	0.25207	0.7513	0.9283	0.83056	0.78558	0.74188	0.76605	0.87912
	Kenya	ICHEC_EC_EARTH_SMHI-RCA4	Central Unilever Tea Hospital, Kericho, Kenya	Kericho	RCP2.6	2036-2065	1	9	2036	2036-09-01	.	.	.	4.66452	.	.	0.57763	-0.17509	1.33035	.	0.38405	1.1475	0.7409	0.0151	0.0002	2.249	1.6363	0.3419	0.5157	0.436	0.9594	1.8967	2.1938	.	.	.	.	.	.	1.1475	0.9442	0.6345	0.47593	0.83054	0.96483	0.87584	0.83082	0.78695	0.80419
	Kenya	ICHEC_EC_EARTH_SMHI-RCA4	Central Unilever Tea Hospital, Kericho, Kenya	Kericho	RCP2.6	2036-2065	1	10	2036	2036-10-01	.	.	.	4.66452	.	.	0.81289	0.06017	1.56561	.	0.38405	2.0213	1.1475	0.7409	0.0151	0.0002	2.249	1.6363	0.3419	0.5157	0.436	0.9594	1.8967	.	.	.	.	.	.	2.0213	1.58442	1.30325	0.98122	0.78501	1.02901	1.11576	1.01903	0.9631	0.91039
	Kenya	ICHEC_EC_EARTH_SMHI-RCA4	Central Unilever Tea Hospital, Kericho, Kenya	Kericho	RCP2.6	2036-2065	1	11	2036	2036-11-01	.	.	.	4.66452	.	.	0.60584	-0.14688	1.35856	.	0.38405	1.8075	2.0213	1.1475	0.7409	0.0151	0.0002	2.249	1.6363	0.3419	0.5157	0.436	0.9594	.	.	.	.	.	.	1.8075	1.91443	1.65878	1.42931	1.14647	0.95543	1.14022	1.20223	1.10664	1.04754
	Kenya	ICHEC_EC_EARTH_SMHI-RCA4	Central Unilever Tea Hospital, Kericho, Kenya	Kericho	RCP2.6	2036-2065	1	12	2036	2036-12-01	.	.	.	4.66452	.	.	0.47414	-0.27858	1.22686	.	0.38405	0.2448	1.8075	2.0213	1.1475	0.7409	0.0151	0.0002	2.249	1.6363	0.3419	0.5157	0.436	.	.	.	.	.	.	0.2448	1.02614	1.35788	1.30528	1.19241	0.99619	0.85391	1.02829	1.09585	1.02045
	Kenya	ICHEC_EC_EARTH_SMHI-RCA4	Central Unilever Tea Hospital, Kericho, Kenya	Kericho	RCP2.6	2036-2065	1	1	2037	2037-01-01	.	.	.	4.66452	.	.	0.4998	-0.25292	1.25252	.	0.38405	0.0005	0.2448	1.8075	2.0213	1.1475	0.7409	0.0151	0.0002	2.249	1.6363	0.3419	0.5157	.	.	.	.	.	.	0.0005	0.12265	0.68427	1.01854	1.04433	0.99376	0.85395	0.74723	0.91409	0.98631
	Kenya	ICHEC_EC_EARTH_SMHI-RCA4	Central Unilever Tea Hospital, Kericho, Kenya	Kericho	RCP2.6	2036-2065	1	2	2037	2037-02-01	.	.	.	4.66452	.	.	0.46687	-0.28585	1.21959	.	0.38405	0.0031	0.0005	0.2448	1.8075	2.0213	1.1475	0.7409	0.0151	0.0002	2.249	1.6363	0.3419	.	.	.	.	.	.	0.0031	0.00182	0.0828	0.51398	0.81545	0.87079	0.85224	0.7476	0.66455	0.823
	Kenya	ICHEC_EC_EARTH_SMHI-RCA4	Central Unilever Tea Hospital, Kericho, Kenya	Kericho	RCP2.6	2036-2065	1	3	2037	2037-03-01	.	.	.	4.66452	.	.	0.61963	-0.1331	1.37235	.	0.38405	0.1695	0.0031	0.0005	0.2448	1.8075	2.0213	1.1475	0.7409	0.0151	0.0002	2.249	1.6363	.	.	.	.	.	.	0.1695	0.08628	0.0577	0.10447	0.44507	0.70779	0.7706	0.76689	0.68336	0.61504
	Kenya	ICHEC_EC_EARTH_SMHI-RCA4	Central Unilever Tea Hospital, Kericho, Kenya	Kericho	RCP2.6	2036-2065	1	4	2037	2037-04-01	.	.	.	4.66452	.	.	0.65697	-0.09575	1.40969	.	0.38405	2.5674	0.1695	0.0031	0.0005	0.2448	1.8075	2.0213	1.1475	0.7409	0.0151	0.0002	2.249	.	.	.	.	.	.	2.5674	1.3684	0.9133	0.68511	0.59704	0.79879	0.97344	0.99519	0.96694	0.87176
	Kenya	ICHEC_EC_EARTH_SMHI-RCA4	Central Unilever Tea Hospital, Kericho, Kenya	Kericho	RCP2.6	2036-2065	1	5	2037	2037-05-01	.	.	.	4.66452	.	.	0.47599	-0.27673	1.22871	.	0.38405	1.7703	2.5674	0.1695	0.0031	0.0005	0.2448	1.8075	2.0213	1.1475	0.7409	0.0151	0.0002	.	.	.	.	.	.	1.7703	2.16884	1.50238	1.12756	0.90215	0.79259	0.93758	1.07305	1.08132	1.04728
	Kenya	ICHEC_EC_EARTH_SMHI-RCA4	Central Unilever Tea Hospital, Kericho, Kenya	Kericho	RCP2.6	2036-2065	1	6	2037	2037-06-01	.	.	.	4.66452	.	.	0.47142	-0.2813	1.22414	.	0.38405	0.1322	1.7703	2.5674	0.1695	0.0031	0.0005	0.2448	1.8075	2.0213	1.1475	0.7409	0.0151	.	.	.	.	.	.	0.1322	0.95126	1.48996	1.15983	0.92849	0.77383	0.69825	0.83691	0.96851	0.98641
	Kenya	ICHEC_EC_EARTH_SMHI-RCA4	Central Unilever Tea Hospital, Kericho, Kenya	Kericho	RCP2.6	2036-2065	1	7	2037	2037-07-01	.	.	.	4.66452	.	.	0.31009	-0.44263	1.06281	.	0.38405	0.0248	0.1322	1.7703	2.5674	0.1695	0.0031	0.0005	0.2448	1.8075	2.0213	1.1475	0.7409	.	.	.	.	.	.	0.0248	0.07849	0.64243	1.12366	0.93282	0.77787	0.66682	0.61406	0.74667	0.87414
	Kenya	ICHEC_EC_EARTH_SMHI-RCA4	Central Unilever Tea Hospital, Kericho, Kenya	Kericho	RCP2.6	2036-2065	1	8	2037	2037-08-01	.	.	.	4.66452	.	.	0.30078	-0.45194	1.0535	.	0.38405	0.3128	0.0248	0.1322	1.7703	2.5674	0.1695	0.0031	0.0005	0.2448	1.8075	2.0213	1.1475	.	.	.	.	.	.	0.3128	0.16877	0.15658	0.56002	0.96148	0.82948	0.71143	0.62256	0.58059	0.70328
	Kenya	ICHEC_EC_EARTH_SMHI-RCA4	Central Unilever Tea Hospital, Kericho, Kenya	Kericho	RCP2.6	2036-2065	1	9	2037	2037-09-01	.	.	.	4.66452	.	.	0.57049	-0.18223	1.32321	.	0.38405	1.6935	0.3128	0.0248	0.1322	1.7703	2.5674	0.1695	0.0031	0.0005	0.2448	1.8075	2.0213	.	.	.	.	.	.	1.6935	1.00312	0.67701	0.5408	0.78671	1.08348	0.95291	0.83418	0.74155	0.69188
	Kenya	ICHEC_EC_EARTH_SMHI-RCA4	Central Unilever Tea Hospital, Kericho, Kenya	Kericho	RCP2.6	2036-2065	1	10	2037	2037-10-01	.	.	.	4.66452	.	.	0.7407	-0.01202	1.49342	.	0.38405	2.1038	1.6935	0.3128	0.0248	0.1322	1.7703	2.5674	0.1695	0.0031	0.0005	0.2448	1.8075	.	.	.	.	.	.	2.1038	1.89863	1.37001	1.0337	0.8534	1.00622	1.22924	1.09677	0.97525	0.87778
	Kenya	ICHEC_EC_EARTH_SMHI-RCA4	Central Unilever Tea Hospital, Kericho, Kenya	Kericho	RCP2.6	2036-2065	1	11	2037	2037-11-01	.	.	.	4.66452	.	.	0.59463	-0.15809	1.34735	.	0.38405	1.231	2.1038	1.6935	0.3128	0.0248	0.1322	1.7703	2.5674	0.1695	0.0031	0.0005	0.2448	.	.	.	.	.	.	1.231	1.6674	1.67609	1.33526	1.07316	0.91634	1.03833	1.22946	1.11168	1.00083
	Kenya	ICHEC_EC_EARTH_SMHI-RCA4	Central Unilever Tea Hospital, Kericho, Kenya	Kericho	RCP2.6	2036-2065	1	12	2037	2037-12-01	.	.	.	4.66452	.	.	0.47698	-0.27574	1.2297	.	0.38405	0.7499	1.231	2.1038	1.6935	0.3128	0.0248	0.1322	1.7703	2.5674	0.1695	0.0031	0.0005	.	.	.	.	.	.	0.7499	0.99043	1.36156	1.44453	1.21818	1.01928	0.89255	1.00228	1.17617	1.0755
	Kenya	ICHEC_EC_EARTH_SMHI-RCA4	Central Unilever Tea Hospital, Kericho, Kenya	Kericho	RCP2.6	2036-2065	1	1	2038	2038-01-01	.	.	.	4.66452	.	.	0.42029	-0.33244	1.17301	.	0.38405	0.0071	0.7499	1.231	2.1038	1.6935	0.3128	0.0248	0.1322	1.7703	2.5674	0.1695	0.0031	.	.	.	.	.	.	0.0071	0.37849	0.66266	1.02295	1.15705	1.01634	0.87469	0.78188	0.8917	1.05927
	Kenya	ICHEC_EC_EARTH_SMHI-RCA4	Central Unilever Tea Hospital, Kericho, Kenya	Kericho	RCP2.6	2036-2065	1	2	2038	2038-02-01	.	.	.	4.66452	.	.	0.57855	-0.17417	1.33127	.	0.38405	0.2876	0.0071	0.7499	1.231	2.1038	1.6935	0.3128	0.0248	0.1322	1.7703	2.5674	0.1695	.	.	.	.	.	.	0.2876	0.14736	0.3482	0.5689	0.87588	1.01214	0.91223	0.8013	0.72696	0.83129
	Kenya	ICHEC_EC_EARTH_SMHI-RCA4	Central Unilever Tea Hospital, Kericho, Kenya	Kericho	RCP2.6	2036-2065	1	3	2038	2038-03-01	.	.	.	4.66452	.	.	0.71567	-0.03705	1.46839	.	0.38405	1.3053	0.2876	0.0071	0.7499	1.231	2.1038	1.6935	0.3128	0.0248	0.1322	1.7703	2.5674	.	.	.	.	.	.	1.3053	0.79643	0.53333	0.58746	0.71617	0.94744	1.05402	0.96136	0.8573	0.78479
	Kenya	ICHEC_EC_EARTH_SMHI-RCA4	Central Unilever Tea Hospital, Kericho, Kenya	Kericho	RCP2.6	2036-2065	1	4	2038	2038-04-01	.	.	.	4.66452	.	.	0.70787	-0.04486	1.46059	.	0.38405	2.5144	1.3053	0.2876	0.0071	0.7499	1.231	2.1038	1.6935	0.3128	0.0248	0.1322	1.7703	.	.	.	.	.	.	2.5144	1.90981	1.36907	1.02859	0.97284	1.01587	1.17129	1.23656	1.13392	1.023
	Kenya	ICHEC_EC_EARTH_SMHI-RCA4	Central Unilever Tea Hospital, Kericho, Kenya	Kericho	RCP2.6	2036-2065	1	5	2038	2038-05-01	.	.	.	4.66452	.	.	0.65187	-0.10085	1.4046	.	0.38405	1.9971	2.5144	1.3053	0.2876	0.0071	0.7499	1.231	2.1038	1.6935	0.3128	0.0248	0.1322	.	.	.	.	.	.	1.9971	2.25575	1.93892	1.52609	1.2223	1.14356	1.15605	1.27452	1.32107	1.22024
	Kenya	ICHEC_EC_EARTH_SMHI-RCA4	Central Unilever Tea Hospital, Kericho, Kenya	Kericho	RCP2.6	2036-2065	1	6	2038	2038-06-01	.	.	.	4.66452	.	.	0.54624	-0.20648	1.29896	.	0.38405	0	1.9971	2.5144	1.3053	0.2876	0.0071	0.7499	1.231	2.1038	1.6935	0.3128	0.0248	.	.	.	.	.	.	0	0.99857	1.50383	1.45419	1.22087	1.01858	0.98019	1.01154	1.13291	1.18896
	Kenya	ICHEC_EC_EARTH_SMHI-RCA4	Central Unilever Tea Hospital, Kericho, Kenya	Kericho	RCP2.6	2036-2065	1	7	2038	2038-07-01	.	.	.	4.66452	.	.	0.48039	-0.27233	1.23311	.	0.38405	0.4081	0	1.9971	2.5144	1.3053	0.2876	0.0071	0.7499	1.231	2.1038	1.6935	0.3128	.	.	.	.	.	.	0.4081	0.20405	0.80175	1.2299	1.24497	1.08541	0.93137	0.90868	0.94449	1.06042
	Kenya	ICHEC_EC_EARTH_SMHI-RCA4	Central Unilever Tea Hospital, Kericho, Kenya	Kericho	RCP2.6	2036-2065	1	8	2038	2038-08-01	.	.	.	4.66452	.	.	0.54391	-0.20881	1.29663	.	0.38405	0	0.4081	0	1.9971	2.5144	1.3053	0.2876	0.0071	0.7499	1.231	2.1038	1.6935	.	.	.	.	.	.	0	0.20405	0.13603	0.60131	0.98392	1.03748	0.93035	0.81495	0.80772	0.85005
	Kenya	ICHEC_EC_EARTH_SMHI-RCA4	Central Unilever Tea Hospital, Kericho, Kenya	Kericho	RCP2.6	2036-2065	1	9	2038	2038-09-01	.	.	.	4.66452	.	.	0.82655	0.07383	1.57927	.	0.38405	1.9905	0	0.4081	0	1.9971	2.5144	1.3053	0.2876	0.0071	0.7499	1.231	2.1038	.	.	.	.	.	.	1.9905	0.99523	0.79952	0.59964	0.87914	1.15168	1.17362	1.06287	0.94556	0.92599
	Kenya	ICHEC_EC_EARTH_SMHI-RCA4	Central Unilever Tea Hospital, Kericho, Kenya	Kericho	RCP2.6	2036-2065	1	10	2038	2038-10-01	.	.	.	4.66452	.	.	0.84582	0.0931	1.59854	.	0.38405	2.5974	1.9905	0	0.4081	0	1.9971	2.5144	1.3053	0.2876	0.0071	0.7499	1.231	.	.	.	.	.	.	2.5974	2.29394	1.5293	1.249	0.9992	1.16552	1.35821	1.35159	1.23337	1.11075
	Kenya	ICHEC_EC_EARTH_SMHI-RCA4	Central Unilever Tea Hospital, Kericho, Kenya	Kericho	RCP2.6	2036-2065	1	11	2038	2038-11-01	.	.	.	4.66452	.	.	0.7406	-0.01212	1.49333	.	0.38405	1.9083	2.5974	1.9905	0	0.4081	0	1.9971	2.5144	1.3053	0.2876	0.0071	0.7499	.	.	.	.	.	.	1.9083	2.25285	2.16539	1.62404	1.38085	1.15071	1.27163	1.42697	1.41345	1.30086
	Kenya	ICHEC_EC_EARTH_SMHI-RCA4	Central Unilever Tea Hospital, Kericho, Kenya	Kericho	RCP2.6	2036-2065	1	12	2038	2038-12-01	.	.	.	4.66452	.	.	0.56837	-0.18435	1.32109	.	0.38405	1.4917	1.9083	2.5974	1.9905	0	0.4081	0	1.9971	2.5144	1.3053	0.2876	0.0071	.	.	.	.	.	.	1.4917	1.69998	1.99913	1.99696	1.59757	1.39932	1.19942	1.29914	1.43416	1.42127
	Kenya	ICHEC_EC_EARTH_SMHI-RCA4	Central Unilever Tea Hospital, Kericho, Kenya	Kericho	RCP2.6	2036-2065	1	1	2039	2039-01-01	.	.	.	4.66452	.	.	0.51621	-0.23651	1.26893	.	0.38405	0.0148	1.4917	1.9083	2.5974	1.9905	0	0.4081	0	1.9971	2.5144	1.3053	0.2876	.	.	.	.	.	.	0.0148	0.75323	1.13824	1.50304	1.60052	1.33377	1.20153	1.05134	1.15643	1.29222
	Kenya	ICHEC_EC_EARTH_SMHI-RCA4	Central Unilever Tea Hospital, Kericho, Kenya	Kericho	RCP2.6	2036-2065	1	2	2039	2039-02-01	.	.	.	4.66452	.	.	0.63986	-0.11286	1.39259	.	0.38405	0.1054	0.0148	1.4917	1.9083	2.5974	1.9905	0	0.4081	0	1.9971	2.5144	1.3053	.	.	.	.	.	.	0.1054	0.06009	0.53729	0.88004	1.22351	1.35134	1.15829	1.06452	0.94624	1.05133
	Kenya	ICHEC_EC_EARTH_SMHI-RCA4	Central Unilever Tea Hospital, Kericho, Kenya	Kericho	RCP2.6	2036-2065	1	3	2039	2039-03-01	.	.	.	4.66452	.	.	0.85971	0.10698	1.61243	.	0.38405	0.2833	0.1054	0.0148	1.4917	1.9083	2.5974	1.9905	0	0.4081	0	1.9971	2.5144	.	.	.	.	.	.	0.2833	0.19438	0.13451	0.47381	0.7607	1.06682	1.19877	1.04892	0.97772	0.87995
	Kenya	ICHEC_EC_EARTH_SMHI-RCA4	Central Unilever Tea Hospital, Kericho, Kenya	Kericho	RCP2.6	2036-2065	1	4	2039	2039-04-01	.	.	.	4.66452	.	.	0.85358	0.10086	1.6063	.	0.38405	1.2207	0.2833	0.1054	0.0148	1.4917	1.9083	2.5974	1.9905	0	0.4081	0	1.9971	.	.	.	.	.	.	1.2207	0.75201	0.53648	0.40605	0.62318	0.83736	1.0888	1.20151	1.06801	1.00201
	Kenya	ICHEC_EC_EARTH_SMHI-RCA4	Central Unilever Tea Hospital, Kericho, Kenya	Kericho	RCP2.6	2036-2065	1	5	2039	2039-05-01	.	.	.	4.66452	.	.	0.81668	0.06396	1.5694	.	0.38405	1.5811	1.2207	0.2833	0.1054	0.0148	1.4917	1.9083	2.5974	1.9905	0	0.4081	0	.	.	.	.	.	.	1.5811	1.4009	1.02839	0.79764	0.64107	0.78284	0.94361	1.15034	1.24369	1.11932
	Kenya	ICHEC_EC_EARTH_SMHI-RCA4	Central Unilever Tea Hospital, Kericho, Kenya	Kericho	RCP2.6	2036-2065	1	6	2039	2039-06-01	.	.	.	4.66452	.	.	0.63393	-0.11879	1.38665	.	0.38405	0.0541	1.5811	1.2207	0.2833	0.1054	0.0148	1.4917	1.9083	2.5974	1.9905	0	0.4081	.	.	.	.	.	.	0.0541	0.81762	0.95197	0.78482	0.64894	0.54324	0.67873	0.83243	1.02854	1.12473
	Kenya	ICHEC_EC_EARTH_SMHI-RCA4	Central Unilever Tea Hospital, Kericho, Kenya	Kericho	RCP2.6	2036-2065	1	7	2039	2039-07-01	.	.	.	4.66452	.	.	0.4829	-0.26982	1.23562	.	0.38405	0.0068	0.0541	1.5811	1.2207	0.2833	0.1054	0.0148	1.4917	1.9083	2.5974	1.9905	0	.	.	.	.	.	.	0.0068	0.03044	0.54734	0.71567	0.62921	0.54191	0.4666	0.59474	0.74069	0.92636
	Kenya	ICHEC_EC_EARTH_SMHI-RCA4	Central Unilever Tea Hospital, Kericho, Kenya	Kericho	RCP2.6	2036-2065	1	8	2039	2039-08-01	.	.	.	4.66452	.	.	0.36938	-0.38334	1.12211	.	0.38405	0.1819	0.0068	0.0541	1.5811	1.2207	0.2833	0.1054	0.0148	1.4917	1.9083	2.5974	1.9905	.	.	.	.	.	.	0.1819	0.09434	0.08093	0.45598	0.60892	0.55466	0.49048	0.43102	0.54887	0.68481
	Kenya	ICHEC_EC_EARTH_SMHI-RCA4	Central Unilever Tea Hospital, Kericho, Kenya	Kericho	RCP2.6	2036-2065	1	9	2039	2039-09-01	.	.	.	4.66452	.	.	0.43062	-0.3221	1.18334	.	0.38405	1.3175	0.1819	0.0068	0.0541	1.5811	1.2207	0.2833	0.1054	0.0148	1.4917	1.9083	2.5974	.	.	.	.	.	.	1.3175	0.74973	0.50208	0.39008	0.62829	0.72702	0.66364	0.59386	0.52952	0.62574
	Kenya	ICHEC_EC_EARTH_SMHI-RCA4	Central Unilever Tea Hospital, Kericho, Kenya	Kericho	RCP2.6	2036-2065	1	10	2039	2039-10-01	.	.	.	4.66452	.	.	0.53625	-0.21647	1.28898	.	0.38405	2.2155	1.3175	0.1819	0.0068	0.0541	1.5811	1.2207	0.2833	0.1054	0.0148	1.4917	1.9083	.	.	.	.	.	.	2.2155	1.76653	1.23833	0.93043	0.75517	0.89283	0.93966	0.85763	0.77405	0.69812
	Kenya	ICHEC_EC_EARTH_SMHI-RCA4	Central Unilever Tea Hospital, Kericho, Kenya	Kericho	RCP2.6	2036-2065	1	11	2039	2039-11-01	.	.	.	4.66452	.	.	0.44914	-0.30358	1.20186	.	0.38405	1.8396	2.2155	1.3175	0.1819	0.0068	0.0541	1.5811	1.2207	0.2833	0.1054	0.0148	1.4917	.	.	.	.	.	.	1.8396	2.02757	1.7909	1.38865	1.11227	0.93591	1.02809	1.05216	0.96674	0.88061
	Kenya	ICHEC_EC_EARTH_SMHI-RCA4	Central Unilever Tea Hospital, Kericho, Kenya	Kericho	RCP2.6	2036-2065	1	12	2039	2039-12-01	.	.	.	4.66452	.	.	0.33113	-0.4216	1.08385	.	0.38405	0.2223	1.8396	2.2155	1.3175	0.1819	0.0068	0.0541	1.5811	1.2207	0.2833	0.1054	0.0148	.	.	.	.	.	.	0.2223	1.03098	1.42583	1.39876	1.15539	0.96395	0.83397	0.92737	0.95996	0.8923
	Kenya	ICHEC_EC_EARTH_SMHI-RCA4	Central Unilever Tea Hospital, Kericho, Kenya	Kericho	RCP2.6	2036-2065	1	1	2040	2040-01-01	.	.	.	4.66452	.	.	0.33384	-0.41888	1.08656	.	0.38405	0.2456	0.2223	1.8396	2.2155	1.3175	0.1819	0.0068	0.0541	1.5811	1.2207	0.2833	0.1054	.	.	.	.	.	.	0.2456	0.23397	0.76919	1.13077	1.16813	1.00376	0.86133	0.76043	0.85162	0.88852
	Kenya	ICHEC_EC_EARTH_SMHI-RCA4	Central Unilever Tea Hospital, Kericho, Kenya	Kericho	RCP2.6	2036-2065	1	2	2040	2040-02-01	.	.	.	4.66452	.	.	0.38512	-0.3676	1.13785	.	0.38405	0.6664	0.2456	0.2223	1.8396	2.2155	1.3175	0.1819	0.0068	0.0541	1.5811	1.2207	0.2833	.	.	.	.	.	.	0.6664	0.45599	0.3781	0.74349	1.03789	1.0845	0.95556	0.83696	0.74998	0.83309
	Kenya	ICHEC_EC_EARTH_SMHI-RCA4	Central Unilever Tea Hospital, Kericho, Kenya	Kericho	RCP2.6	2036-2065	1	3	2040	2040-03-01	.	.	.	4.66452	.	.	0.64612	-0.1066	1.39885	.	0.38405	1.2752	0.6664	0.2456	0.2223	1.8396	2.2155	1.3175	0.1819	0.0068	0.0541	1.5811	1.2207	.	.	.	.	.	.	1.2752	0.9708	0.72907	0.60238	0.84983	1.07745	1.11175	0.99552	0.88566	0.8025
	Kenya	ICHEC_EC_EARTH_SMHI-RCA4	Central Unilever Tea Hospital, Kericho, Kenya	Kericho	RCP2.6	2036-2065	1	4	2040	2040-04-01	.	.	.	4.66452	.	.	0.76484	0.01211	1.51756	.	0.38405	2.4639	1.2752	0.6664	0.2456	0.2223	1.8396	2.2155	1.3175	0.1819	0.0068	0.0541	1.5811	.	.	.	.	.	.	2.4639	1.86955	1.46849	1.16277	0.97468	1.11884	1.27551	1.28076	1.15867	1.04348
	Kenya	ICHEC_EC_EARTH_SMHI-RCA4	Central Unilever Tea Hospital, Kericho, Kenya	Kericho	RCP2.6	2036-2065	1	5	2040	2040-05-01	.	.	.	4.66452	.	.	0.59533	-0.1574	1.34805	.	0.38405	2.1353	2.4639	1.2752	0.6664	0.2456	0.2223	1.8396	2.2155	1.3175	0.1819	0.0068	0.0541	.	.	.	.	.	.	2.1353	2.29958	1.95813	1.63519	1.35727	1.16812	1.26405	1.38298	1.37571	1.25633
	Kenya	ICHEC_EC_EARTH_SMHI-RCA4	Central Unilever Tea Hospital, Kericho, Kenya	Kericho	RCP2.6	2036-2065	1	6	2040	2040-06-01	.	.	.	4.66452	.	.	0.53723	-0.21549	1.28995	.	0.38405	0.3273	2.1353	2.4639	1.2752	0.6664	0.2456	0.2223	1.8396	2.2155	1.3175	0.1819	0.0068	.	.	.	.	.	.	0.3273	1.23129	1.64215	1.55042	1.37361	1.18561	1.048	1.14695	1.26568	1.27087
	Kenya	ICHEC_EC_EARTH_SMHI-RCA4	Central Unilever Tea Hospital, Kericho, Kenya	Kericho	RCP2.6	2036-2065	1	7	2040	2040-07-01	.	.	.	4.66452	.	.	0.52051	-0.23221	1.27323	.	0.38405	0.7994	0.3273	2.1353	2.4639	1.2752	0.6664	0.2456	0.2223	1.8396	2.2155	1.3175	0.1819	.	.	.	.	.	.	0.7994	0.56335	1.08733	1.43146	1.40022	1.27791	1.13044	1.01692	1.10834	1.21905
	Kenya	ICHEC_EC_EARTH_SMHI-RCA4	Central Unilever Tea Hospital, Kericho, Kenya	Kericho	RCP2.6	2036-2065	1	8	2040	2040-08-01	.	.	.	4.66452	.	.	0.6199	-0.13282	1.37262	.	0.38405	0.529	0.7994	0.3273	2.1353	2.4639	1.2752	0.6664	0.2456	0.2223	1.8396	2.2155	1.3175	.	.	.	.	.	.	0.529	0.66419	0.55189	0.94774	1.25097	1.25501	1.17092	1.05526	0.96271	1.0504
	Kenya	ICHEC_EC_EARTH_SMHI-RCA4	Central Unilever Tea Hospital, Kericho, Kenya	Kericho	RCP2.6	2036-2065	1	9	2040	2040-09-01	.	.	.	4.66452	.	.	0.84772	0.095	1.60044	.	0.38405	2.1435	0.529	0.7994	0.3273	2.1353	2.4639	1.2752	0.6664	0.2456	0.2223	1.8396	2.2155	.	.	.	.	.	.	2.1435	1.33622	1.15728	0.94978	1.18689	1.39972	1.38193	1.29249	1.17617	1.08078
	Kenya	ICHEC_EC_EARTH_SMHI-RCA4	Central Unilever Tea Hospital, Kericho, Kenya	Kericho	RCP2.6	2036-2065	1	10	2040	2040-10-01	.	.	.	4.66452	.	.	0.96461	0.21189	1.71733	.	0.38405	2.502	2.1435	0.529	0.7994	0.3273	2.1353	2.4639	1.2752	0.6664	0.2456	0.2223	1.8396	.	.	.	.	.	.	2.502	2.32274	1.72482	1.49346	1.26023	1.40607	1.55719	1.52194	1.42688	1.30875
	Kenya	ICHEC_EC_EARTH_SMHI-RCA4	Central Unilever Tea Hospital, Kericho, Kenya	Kericho	RCP2.6	2036-2065	1	11	2040	2040-11-01	.	.	.	4.66452	.	.	0.83497	0.08225	1.58769	.	0.38405	1.2663	2.502	2.1435	0.529	0.7994	0.3273	2.1353	2.4639	1.2752	0.6664	0.2456	0.2223	.	.	.	.	.	.	1.2663	1.88418	1.97061	1.6102	1.44804	1.26125	1.38611	1.52083	1.49354	1.41083
	Kenya	ICHEC_EC_EARTH_SMHI-RCA4	Central Unilever Tea Hospital, Kericho, Kenya	Kericho	RCP2.6	2036-2065	1	12	2040	2040-12-01	.	.	.	4.66452	.	.	0.73021	-0.02251	1.48293	.	0.38405	0.4269	1.2663	2.502	2.1435	0.529	0.7994	0.3273	2.1353	2.4639	1.2752	0.6664	0.2456	.	.	.	.	.	.	0.4269	0.84664	1.39843	1.58469	1.37355	1.27786	1.14206	1.26622	1.39929	1.38688
	Kenya	ICHEC_EC_EARTH_SMHI-RCA4	Central Unilever Tea Hospital, Kericho, Kenya	Kericho	RCP2.6	2036-2065	1	1	2041	2041-01-01	.	.	.	4.66452	.	.	0.67533	-0.07739	1.42806	.	0.38405	0.3798	0.4269	1.2663	2.502	2.1435	0.529	0.7994	0.3273	2.1353	2.4639	1.2752	0.6664	.	.	.	.	.	.	0.3798	0.40338	0.69104	1.14378	1.34372	1.20793	1.14957	1.04678	1.16773	1.29734
	Kenya	ICHEC_EC_EARTH_SMHI-RCA4	Central Unilever Tea Hospital, Kericho, Kenya	Kericho	RCP2.6	2036-2065	1	2	2041	2041-02-01	.	.	.	4.66452	.	.	0.78927	0.03655	1.54199	.	0.38405	0.4985	0.3798	0.4269	1.2663	2.502	2.1435	0.529	0.7994	0.3273	2.1353	2.4639	1.2752	.	.	.	.	.	.	0.4985	0.43918	0.4351	0.64291	1.01473	1.20285	1.10659	1.06819	0.98587	1.10081
	Kenya	ICHEC_EC_EARTH_SMHI-RCA4	Central Unilever Tea Hospital, Kericho, Kenya	Kericho	RCP2.6	2036-2065	1	3	2041	2041-03-01	.	.	.	4.66452	.	.	0.99752	0.2448	1.75024	.	0.38405	1.5668	0.4985	0.3798	0.4269	1.2663	2.502	2.1435	0.529	0.7994	0.3273	2.1353	2.4639	.	.	.	.	.	.	1.5668	1.03266	0.81505	0.71802	0.82769	1.10674	1.25484	1.16411	1.12359	1.04396
	Kenya	ICHEC_EC_EARTH_SMHI-RCA4	Central Unilever Tea Hospital, Kericho, Kenya	Kericho	RCP2.6	2036-2065	1	4	2041	2041-04-01	.	.	.	4.66452	.	.	0.87017	0.11745	1.62289	.	0.38405	2.7408	1.5668	0.4985	0.3798	0.4269	1.2663	2.502	2.1435	0.529	0.7994	0.3273	2.1353	.	.	.	.	.	.	2.7408	2.15378	1.60203	1.29648	1.12257	1.14653	1.34017	1.44058	1.33929	1.2853
	Kenya	ICHEC_EC_EARTH_SMHI-RCA4	Central Unilever Tea Hospital, Kericho, Kenya	Kericho	RCP2.6	2036-2065	1	5	2041	2041-05-01	.	.	.	4.66452	.	.	0.7834	0.03068	1.53612	.	0.38405	1.6273	2.7408	1.5668	0.4985	0.3798	0.4269	1.2663	2.502	2.1435	0.529	0.7994	0.3273	.	.	.	.	.	.	1.6273	2.18401	1.97827	1.60834	1.36264	1.20669	1.21521	1.37606	1.46133	1.36809
	Kenya	ICHEC_EC_EARTH_SMHI-RCA4	Central Unilever Tea Hospital, Kericho, Kenya	Kericho	RCP2.6	2036-2065	1	6	2041	2041-06-01	.	.	.	4.66452	.	.	0.63876	-0.11396	1.39148	.	0.38405	0.139	1.6273	2.7408	1.5668	0.4985	0.3798	0.4269	1.2663	2.502	2.1435	0.529	0.7994	.	.	.	.	.	.	0.139	0.88311	1.50233	1.51844	1.31446	1.15869	1.05415	1.08068	1.2386	1.32909
	Kenya	ICHEC_EC_EARTH_SMHI-RCA4	Central Unilever Tea Hospital, Kericho, Kenya	Kericho	RCP2.6	2036-2065	1	7	2041	2041-07-01	.	.	.	4.66452	.	.	0.60845	-0.14427	1.36117	.	0.38405	0.1656	0.139	1.6273	2.7408	1.5668	0.4985	0.3798	0.4269	1.2663	2.502	2.1435	0.529	.	.	.	.	.	.	0.1656	0.15228	0.64394	1.16815	1.24788	1.12298	1.01682	0.94308	0.979	1.1313
	Kenya	ICHEC_EC_EARTH_SMHI-RCA4	Central Unilever Tea Hospital, Kericho, Kenya	Kericho	RCP2.6	2036-2065	1	8	2041	2041-08-01	.	.	.	4.66452	.	.	0.68957	-0.06315	1.44229	.	0.38405	0.835	0.1656	0.139	1.6273	2.7408	1.5668	0.4985	0.3798	0.4269	1.2663	2.502	2.1435	.	.	.	.	.	.	0.835	0.50031	0.37985	0.69171	1.10152	1.17906	1.08184	0.99409	0.93108	0.9646
	Kenya	ICHEC_EC_EARTH_SMHI-RCA4	Central Unilever Tea Hospital, Kericho, Kenya	Kericho	RCP2.6	2036-2065	1	9	2041	2041-09-01	.	.	.	4.66452	.	.	0.9477	0.19498	1.70042	.	0.38405	0.5944	0.835	0.1656	0.139	1.6273	2.7408	1.5668	0.4985	0.3798	0.4269	1.2663	2.502	.	.	.	.	.	.	0.5944	0.7147	0.53166	0.43349	0.67224	1.017	1.09554	1.02091	0.94968	0.89741
	Kenya	ICHEC_EC_EARTH_SMHI-RCA4	Central Unilever Tea Hospital, Kericho, Kenya	Kericho	RCP2.6	2036-2065	1	10	2041	2041-10-01	.	.	.	4.66452	.	.	0.96771	0.21499	1.72044	.	0.38405	2.1129	0.5944	0.835	0.1656	0.139	1.6273	2.7408	1.5668	0.4985	0.3798	0.4269	1.2663	.	.	.	.	.	.	2.1129	1.35363	1.18075	0.92697	0.76936	0.91235	1.17355	1.2227	1.14224	1.066
	Kenya	ICHEC_EC_EARTH_SMHI-RCA4	Central Unilever Tea Hospital, Kericho, Kenya	Kericho	RCP2.6	2036-2065	1	11	2041	2041-11-01	.	.	.	4.66452	.	.	0.72881	-0.02391	1.48153	.	0.38405	2.479	2.1129	0.5944	0.835	0.1656	0.139	1.6273	2.7408	1.5668	0.4985	0.3798	0.4269	.	.	.	.	.	.	2.479	2.29592	1.72874	1.50531	1.23737	1.0543	1.13615	1.33673	1.36229	1.27591
	Kenya	ICHEC_EC_EARTH_SMHI-RCA4	Central Unilever Tea Hospital, Kericho, Kenya	Kericho	RCP2.6	2036-2065	1	12	2041	2041-12-01	.	.	.	4.66452	.	.	0.61977	-0.13295	1.37249	.	0.38405	0.3503	2.479	2.1129	0.5944	0.835	0.1656	0.139	1.6273	2.7408	1.5668	0.4985	0.3798	.	.	.	.	.	.	0.3503	1.41464	1.64739	1.38413	1.27431	1.08952	0.95373	1.03792	1.22713	1.26109
	Kenya	ICHEC_EC_EARTH_SMHI-RCA4	Central Unilever Tea Hospital, Kericho, Kenya	Kericho	RCP2.6	2036-2065	1	1	2042	2042-01-01	.	.	.	4.66452	.	.	0.61127	-0.14145	1.36399	.	0.38405	0.3281	0.3503	2.479	2.1129	0.5944	0.835	0.1656	0.139	1.6273	2.7408	1.5668	0.4985	.	.	.	.	.	.	0.3281	0.33921	1.05246	1.31756	1.17293	1.11661	0.98075	0.87552	0.95905	1.13722
	Kenya	ICHEC_EC_EARTH_SMHI-RCA4	Central Unilever Tea Hospital, Kericho, Kenya	Kericho	RCP2.6	2036-2065	1	2	2042	2042-02-01	.	.	.	4.66452	.	.	0.50692	-0.2458	1.25964	.	0.38405	0.1066	0.3281	0.3503	2.479	2.1129	0.5944	0.835	0.1656	0.139	1.6273	2.7408	1.5668	.	.	.	.	.	.	0.1066	0.21736	0.26168	0.816	1.07538	0.99521	0.97232	0.87148	0.79009	0.87381
	Kenya	ICHEC_EC_EARTH_SMHI-RCA4	Central Unilever Tea Hospital, Kericho, Kenya	Kericho	RCP2.6	2036-2065	1	3	2042	2042-03-01	.	.	.	4.66452	.	.	0.68892	-0.0638	1.44164	.	0.38405	0.7152	0.1066	0.3281	0.3503	2.479	2.1129	0.5944	0.835	0.1656	0.139	1.6273	2.7408	.	.	.	.	.	.	0.7152	0.41094	0.38332	0.37507	0.79585	1.01535	0.95522	0.94019	0.85412	0.78261
	Kenya	ICHEC_EC_EARTH_SMHI-RCA4	Central Unilever Tea Hospital, Kericho, Kenya	Kericho	RCP2.6	2036-2065	1	4	2042	2042-04-01	.	.	.	4.66452	.	.	0.82536	0.07264	1.57808	.	0.38405	1.9917	0.7152	0.1066	0.3281	0.3503	2.479	2.1129	0.5944	0.835	0.1656	0.139	1.6273	.	.	.	.	.	.	1.9917	1.35347	0.93786	0.78542	0.6984	0.99516	1.15483	1.08477	1.05702	0.96788
	Kenya	ICHEC_EC_EARTH_SMHI-RCA4	Central Unilever Tea Hospital, Kericho, Kenya	Kericho	RCP2.6	2036-2065	1	5	2042	2042-05-01	.	.	.	4.66452	.	.	0.7004	-0.05232	1.45312	.	0.38405	1.7597	1.9917	0.7152	0.1066	0.3281	0.3503	2.479	2.1129	0.5944	0.835	0.1656	0.139	.	.	.	.	.	.	1.7597	1.87569	1.48888	1.14332	0.98027	0.87528	1.10438	1.23044	1.15977	1.12729
	Kenya	ICHEC_EC_EARTH_SMHI-RCA4	Central Unilever Tea Hospital, Kericho, Kenya	Kericho	RCP2.6	2036-2065	1	6	2042	2042-06-01	.	.	.	4.66452	.	.	0.56521	-0.18751	1.31793	.	0.38405	0.0162	1.7597	1.9917	0.7152	0.1066	0.3281	0.3503	2.479	2.1129	0.5944	0.835	0.1656	.	.	.	.	.	.	0.0162	0.88794	1.25586	1.1207	0.91789	0.81959	0.75255	0.96835	1.09552	1.04541
	Kenya	ICHEC_EC_EARTH_SMHI-RCA4	Central Unilever Tea Hospital, Kericho, Kenya	Kericho	RCP2.6	2036-2065	1	7	2042	2042-07-01	.	.	.	4.66452	.	.	0.51083	-0.24189	1.26355	.	0.38405	0.0307	0.0162	1.7597	1.9917	0.7152	0.1066	0.3281	0.3503	2.479	2.1129	0.5944	0.835	.	.	.	.	.	.	0.0307	0.02342	0.60218	0.94956	0.9027	0.77002	0.70689	0.66232	0.86417	0.98904
	Kenya	ICHEC_EC_EARTH_SMHI-RCA4	Central Unilever Tea Hospital, Kericho, Kenya	Kericho	RCP2.6	2036-2065	1	8	2042	2042-08-01	.	.	.	4.66452	.	.	0.40532	-0.3474	1.15804	.	0.38405	0.6971	0.0307	0.0162	1.7597	1.9917	0.7152	0.1066	0.3281	0.3503	2.479	2.1129	0.5944	.	.	.	.	.	.	0.6971	0.36389	0.24799	0.62591	0.89907	0.86843	0.7596	0.70566	0.66618	0.84746
	Kenya	ICHEC_EC_EARTH_SMHI-RCA4	Central Unilever Tea Hospital, Kericho, Kenya	Kericho	RCP2.6	2036-2065	1	9	2042	2042-09-01	.	.	.	4.66452	.	.	0.64784	-0.10488	1.40056	.	0.38405	2.2505	0.6971	0.0307	0.0162	1.7597	1.9917	0.7152	0.1066	0.3281	0.3503	2.479	2.1129	.	.	.	.	.	.	2.2505	1.47379	0.99275	0.74861	0.95083	1.1243	1.06587	0.94596	0.87731	0.82461
	Kenya	ICHEC_EC_EARTH_SMHI-RCA4	Central Unilever Tea Hospital, Kericho, Kenya	Kericho	RCP2.6	2036-2065	1	10	2042	2042-10-01	.	.	.	4.66452	.	.	0.71047	-0.04226	1.46319	.	0.38405	3.7559	2.2505	0.6971	0.0307	0.0162	1.7597	1.9917	0.7152	0.1066	0.3281	0.3503	2.479	.	.	.	.	.	.	3.7559	3.0032	2.23451	1.68355	1.35007	1.41834	1.50025	1.40212	1.25818	1.16517
	Kenya	ICHEC_EC_EARTH_SMHI-RCA4	Central Unilever Tea Hospital, Kericho, Kenya	Kericho	RCP2.6	2036-2065	1	11	2042	2042-11-01	.	.	.	4.66452	.	.	0.64852	-0.1042	1.40124	.	0.38405	3.2968	3.7559	2.2505	0.6971	0.0307	0.0162	1.7597	1.9917	0.7152	0.1066	0.3281	0.3503	.	.	.	.	.	.	3.2968	3.52637	3.10108	2.50008	2.0062	1.67453	1.6867	1.72482	1.61265	1.46204
	Kenya	ICHEC_EC_EARTH_SMHI-RCA4	Central Unilever Tea Hospital, Kericho, Kenya	Kericho	RCP2.6	2036-2065	1	12	2042	2042-12-01	.	.	.	4.66452	.	.	0.45555	-0.29717	1.20827	.	0.38405	1.668	3.2968	3.7559	2.2505	0.6971	0.0307	0.0162	1.7597	1.9917	0.7152	0.1066	0.3281	.	.	.	.	.	.	1.668	2.4824	2.90691	2.7428	2.33366	1.94983	1.6736	1.68436	1.71851	1.61818
	Kenya	ICHEC_EC_EARTH_SMHI-RCA4	Central Unilever Tea Hospital, Kericho, Kenya	Kericho	RCP2.6	2036-2065	1	1	2043	2043-01-01	.	.	.	4.66452	.	.	0.5789	-0.17383	1.33162	.	0.38405	0.362	1.668	3.2968	3.7559	2.2505	0.6971	0.0307	0.0162	1.7597	1.9917	0.7152	0.1066	.	.	.	.	.	.	0.362	1.01501	1.77561	2.27069	2.26665	2.00506	1.723	1.50965	1.53743	1.58286
	Kenya	ICHEC_EC_EARTH_SMHI-RCA4	Central Unilever Tea Hospital, Kericho, Kenya	Kericho	RCP2.6	2036-2065	1	2	2043	2043-02-01	.	.	.	4.66452	.	.	0.78189	0.02917	1.53461	.	0.38405	0.5485	0.362	1.668	3.2968	3.7559	2.2505	0.6971	0.0307	0.0162	1.7597	1.9917	0.7152	.	.	.	.	.	.	0.5485	0.45525	0.8595	1.46883	1.92625	1.98029	1.79697	1.57619	1.40285	1.43854
	Kenya	ICHEC_EC_EARTH_SMHI-RCA4	Central Unilever Tea Hospital, Kericho, Kenya	Kericho	RCP2.6	2036-2065	1	3	2043	2043-03-01	.	.	.	4.66452	.	.	1.18506	0.43233	1.93778	.	0.38405	1.3082	0.5485	0.362	1.668	3.2968	3.7559	2.2505	0.6971	0.0307	0.0162	1.7597	1.9917	.	.	.	.	.	.	1.3082	0.92836	0.73958	0.97168	1.43671	1.82325	1.88428	1.73588	1.54641	1.39339
	Kenya	ICHEC_EC_EARTH_SMHI-RCA4	Central Unilever Tea Hospital, Kericho, Kenya	Kericho	RCP2.6	2036-2065	1	4	2043	2043-04-01	.	.	.	4.66452	.	.	1.38113	0.62841	2.13385	.	0.38405	1.9594	1.3082	0.5485	0.362	1.668	3.2968	3.7559	2.2505	0.6971	0.0307	0.0162	1.7597	.	.	.	.	.	.	1.9594	1.63382	1.27203	1.04454	1.16922	1.52382	1.8427	1.89367	1.76072	1.58771
	Kenya	ICHEC_EC_EARTH_SMHI-RCA4	Central Unilever Tea Hospital, Kericho, Kenya	Kericho	RCP2.6	2036-2065	1	5	2043	2043-05-01	.	.	.	4.66452	.	.	1.28956	0.53684	2.04228	.	0.38405	2.1799	1.9594	1.3082	0.5485	0.362	1.668	3.2968	3.7559	2.2505	0.6971	0.0307	0.0162	.	.	.	.	.	.	2.1799	2.06965	1.81585	1.49901	1.27161	1.33767	1.61755	1.88485	1.92547	1.80264
	Kenya	ICHEC_EC_EARTH_SMHI-RCA4	Central Unilever Tea Hospital, Kericho, Kenya	Kericho	RCP2.6	2036-2065	1	6	2043	2043-06-01	.	.	.	4.66452	.	.	1.03632	0.2836	1.78904	.	0.38405	0.2075	2.1799	1.9594	1.3082	0.5485	0.362	1.668	3.2968	3.7559	2.2505	0.6971	0.0307	.	.	.	.	.	.	0.2075	1.19372	1.44894	1.41377	1.24071	1.09426	1.17622	1.4413	1.69848	1.75368
	Kenya	ICHEC_EC_EARTH_SMHI-RCA4	Central Unilever Tea Hospital, Kericho, Kenya	Kericho	RCP2.6	2036-2065	1	7	2043	2043-07-01	.	.	.	4.66452	.	.	0.86996	0.11724	1.62268	.	0.38405	0.0559	0.2075	2.1799	1.9594	1.3082	0.5485	0.362	1.668	3.2968	3.7559	2.2505	0.6971	.	.	.	.	.	.	0.0559	0.13169	0.81443	1.10067	1.14218	1.04323	0.94592	1.03618	1.28736	1.53422
	Kenya	ICHEC_EC_EARTH_SMHI-RCA4	Central Unilever Tea Hospital, Kericho, Kenya	Kericho	RCP2.6	2036-2065	1	8	2043	2043-08-01	.	.	.	4.66452	.	.	0.84046	0.08774	1.59318	.	0.38405	0.0143	0.0559	0.2075	2.1799	1.9594	1.3082	0.5485	0.362	1.668	3.2968	3.7559	2.2505	.	.	.	.	.	.	0.0143	0.03506	0.09254	0.61439	0.88339	0.9542	0.89624	0.82946	0.92263	1.16005
	Kenya	ICHEC_EC_EARTH_SMHI-RCA4	Central Unilever Tea Hospital, Kericho, Kenya	Kericho	RCP2.6	2036-2065	1	9	2043	2043-09-01	.	.	.	4.66452	.	.	0.90046	0.14774	1.65318	.	0.38405	1.4519	0.0143	0.0559	0.2075	2.1799	1.9594	1.3082	0.5485	0.362	1.668	3.2968	3.7559	.	.	.	.	.	.	1.4519	0.73308	0.50734	0.43238	0.78189	0.97814	1.0253	0.96569	0.89862	0.97556
	Kenya	ICHEC_EC_EARTH_SMHI-RCA4	Central Unilever Tea Hospital, Kericho, Kenya	Kericho	RCP2.6	2036-2065	1	10	2043	2043-10-01	.	.	.	4.66452	.	.	0.97778	0.22506	1.7305	.	0.38405	1.8567	1.4519	0.0143	0.0559	0.2075	2.1799	1.9594	1.3082	0.5485	0.362	1.668	3.2968	.	.	.	.	.	.	1.8567	1.6543	1.10762	0.84468	0.71725	0.96102	1.10365	1.12922	1.06469	0.99443
	Kenya	ICHEC_EC_EARTH_SMHI-RCA4	Central Unilever Tea Hospital, Kericho, Kenya	Kericho	RCP2.6	2036-2065	1	11	2043	2043-11-01	.	.	.	4.66452	.	.	0.8024	0.04968	1.55512	.	0.38405	1.9229	1.8567	1.4519	0.0143	0.0559	0.2075	2.1799	1.9594	1.3082	0.5485	0.362	1.668	.	.	.	.	.	.	1.9229	1.88979	1.74383	1.31144	1.06032	0.91819	1.09843	1.20605	1.21741	1.15051
	Kenya	ICHEC_EC_EARTH_SMHI-RCA4	Central Unilever Tea Hospital, Kericho, Kenya	Kericho	RCP2.6	2036-2065	1	12	2043	2043-12-01	.	.	.	4.66452	.	.	0.59316	-0.15956	1.34588	.	0.38405	0.5142	1.9229	1.8567	1.4519	0.0143	0.0559	0.2075	2.1799	1.9594	1.3082	0.5485	0.362	.	.	.	.	.	.	0.5142	1.21853	1.43126	1.43642	1.15199	0.9693	0.86047	1.0254	1.12918	1.14709
	Kenya	ICHEC_EC_EARTH_SMHI-RCA4	Central Unilever Tea Hospital, Kericho, Kenya	Kericho	RCP2.6	2036-2065	1	1	2044	2044-01-01	.	.	.	4.66452	.	.	0.50256	-0.25016	1.25529	.	0.38405	0.2015	0.5142	1.9229	1.8567	1.4519	0.0143	0.0559	0.2075	2.1799	1.9594	1.3082	0.5485	.	.	.	.	.	.	0.2015	0.35785	0.87953	1.12382	1.18944	0.99358	0.85961	0.7781	0.93386	1.03641
	Kenya	ICHEC_EC_EARTH_SMHI-RCA4	Central Unilever Tea Hospital, Kericho, Kenya	Kericho	RCP2.6	2036-2065	1	2	2044	2044-02-01	.	.	.	4.66452	.	.	0.53831	-0.21441	1.29103	.	0.38405	0.2016	0.2015	0.5142	1.9229	1.8567	1.4519	0.0143	0.0559	0.2075	2.1799	1.9594	1.3082	.	.	.	.	.	.	0.2016	0.20156	0.30577	0.71005	0.93938	1.0248	0.88044	0.77736	0.71405	0.86063
	Kenya	ICHEC_EC_EARTH_SMHI-RCA4	Central Unilever Tea Hospital, Kericho, Kenya	Kericho	RCP2.6	2036-2065	1	3	2044	2044-03-01	.	.	.	4.66452	.	.	0.67515	-0.07757	1.42787	.	0.38405	0.454	0.2016	0.2015	0.5142	1.9229	1.8567	1.4519	0.0143	0.0559	0.2075	2.1799	1.9594	.	.	.	.	.	.	0.454	0.3278	0.2857	0.34283	0.65884	0.85848	0.94325	0.82713	0.74143	0.68804
	Kenya	ICHEC_EC_EARTH_SMHI-RCA4	Central Unilever Tea Hospital, Kericho, Kenya	Kericho	RCP2.6	2036-2065	1	4	2044	2044-04-01	.	.	.	4.66452	.	.	0.75606	0.00334	1.50878	.	0.38405	1.8459	0.454	0.2016	0.2015	0.5142	1.9229	1.8567	1.4519	0.0143	0.0559	0.2075	2.1799	.	.	.	.	.	.	1.8459	1.14997	0.83384	0.67576	0.64345	0.85669	0.99955	1.05609	0.94033	0.85188
	Kenya	ICHEC_EC_EARTH_SMHI-RCA4	Central Unilever Tea Hospital, Kericho, Kenya	Kericho	RCP2.6	2036-2065	1	5	2044	2044-05-01	.	.	.	4.66452	.	.	0.60429	-0.14843	1.35702	.	0.38405	1.9381	1.8459	0.454	0.2016	0.2015	0.5142	1.9229	1.8567	1.4519	0.0143	0.0559	0.2075	.	.	.	.	.	.	1.9381	1.89201	1.41267	1.1099	0.92823	0.85922	1.01117	1.11686	1.15409	1.04011
	Kenya	ICHEC_EC_EARTH_SMHI-RCA4	Central Unilever Tea Hospital, Kericho, Kenya	Kericho	RCP2.6	2036-2065	1	6	2044	2044-06-01	.	.	.	4.66452	.	.	0.53751	-0.21521	1.29023	.	0.38405	0.0109	1.9381	1.8459	0.454	0.2016	0.2015	0.5142	1.9229	1.8567	1.4519	0.0143	0.0559	.	.	.	.	.	.	0.0109	0.97449	1.26497	1.06223	0.8901	0.77534	0.73803	0.88614	0.99398	1.03977
	Kenya	ICHEC_EC_EARTH_SMHI-RCA4	Central Unilever Tea Hospital, Kericho, Kenya	Kericho	RCP2.6	2036-2065	1	7	2044	2044-07-01	.	.	.	4.66452	.	.	0.4469	-0.30582	1.19962	.	0.38405	0.2062	0.0109	1.9381	1.8459	0.454	0.2016	0.2015	0.5142	1.9229	1.8567	1.4519	0.0143	.	.	.	.	.	.	0.2062	0.10855	0.7184	1.00028	0.89102	0.77612	0.69403	0.67155	0.81059	0.9152
	Kenya	ICHEC_EC_EARTH_SMHI-RCA4	Central Unilever Tea Hospital, Kericho, Kenya	Kericho	RCP2.6	2036-2065	1	8	2044	2044-08-01	.	.	.	4.66452	.	.	0.38231	-0.37041	1.13503	.	0.38405	0.0717	0.2062	0.0109	1.9381	1.8459	0.454	0.2016	0.2015	0.5142	1.9229	1.8567	1.4519	.	.	.	.	.	.	0.0717	0.13895	0.09626	0.55672	0.81456	0.75447	0.67548	0.61624	0.6049	0.7367
	Kenya	ICHEC_EC_EARTH_SMHI-RCA4	Central Unilever Tea Hospital, Kericho, Kenya	Kericho	RCP2.6	2036-2065	1	9	2044	2044-09-01	.	.	.	4.66452	.	.	0.5756	-0.17712	1.32832	.	0.38405	2.2771	0.0717	0.2062	0.0109	1.9381	1.8459	0.454	0.2016	0.2015	0.5142	1.9229	1.8567	.	.	.	.	.	.	2.2771	1.17439	0.85167	0.64147	0.9008	1.05832	0.97199	0.87569	0.80078	0.77212
	Kenya	ICHEC_EC_EARTH_SMHI-RCA4	Central Unilever Tea Hospital, Kericho, Kenya	Kericho	RCP2.6	2036-2065	1	10	2044	2044-10-01	.	.	.	4.66452	.	.	0.67986	-0.07286	1.43258	.	0.38405	2.5947	2.2771	0.0717	0.2062	0.0109	1.9381	1.8459	0.454	0.2016	0.2015	0.5142	1.9229	.	.	.	.	.	.	2.5947	2.43589	1.64782	1.28742	1.03211	1.18311	1.2778	1.17482	1.06669	0.98017
	Kenya	ICHEC_EC_EARTH_SMHI-RCA4	Central Unilever Tea Hospital, Kericho, Kenya	Kericho	RCP2.6	2036-2065	1	11	2044	2044-11-01	.	.	.	4.66452	.	.	0.61466	-0.13806	1.36738	.	0.38405	1.5238	2.5947	2.2771	0.0717	0.2062	0.0109	1.9381	1.8459	0.454	0.2016	0.2015	0.5142	.	.	.	.	.	.	1.5238	2.05922	2.13185	1.61681	1.33469	1.11406	1.23177	1.30854	1.21359	1.11239
	Kenya	ICHEC_EC_EARTH_SMHI-RCA4	Central Unilever Tea Hospital, Kericho, Kenya	Kericho	RCP2.6	2036-2065	1	12	2044	2044-12-01	.	.	.	4.66452	.	.	0.46077	-0.29196	1.21349	.	0.38405	0.7217	1.5238	2.5947	2.2771	0.0717	0.2062	0.0109	1.9381	1.8459	0.454	0.2016	0.2015	.	.	.	.	.	.	0.7217	1.12273	1.61337	1.77931	1.43778	1.23252	1.058	1.16801	1.24334	1.1644
	Kenya	ICHEC_EC_EARTH_SMHI-RCA4	Central Unilever Tea Hospital, Kericho, Kenya	Kericho	RCP2.6	2036-2065	1	1	2045	2045-01-01	.	.	.	4.66452	.	.	0.46189	-0.29083	1.21461	.	0.38405	0.0402	0.7217	1.5238	2.5947	2.2771	0.0717	0.2062	0.0109	1.9381	1.8459	0.454	0.2016	.	.	.	.	.	.	0.0402	0.38095	0.7619	1.22009	1.43149	1.20486	1.06219	0.93078	1.0427	1.12303
	Kenya	ICHEC_EC_EARTH_SMHI-RCA4	Central Unilever Tea Hospital, Kericho, Kenya	Kericho	RCP2.6	2036-2065	1	2	2045	2045-02-01	.	.	.	4.66452	.	.	0.60114	-0.15158	1.35387	.	0.38405	0.2506	0.0402	0.7217	1.5238	2.5947	2.2771	0.0717	0.2062	0.0109	1.9381	1.8459	0.454	.	.	.	.	.	.	0.2506	0.14539	0.33749	0.63406	1.02618	1.23467	1.06853	0.96074	0.8552	0.96349
	Kenya	ICHEC_EC_EARTH_SMHI-RCA4	Central Unilever Tea Hospital, Kericho, Kenya	Kericho	RCP2.6	2036-2065	1	3	2045	2045-03-01	.	.	.	4.66452	.	.	0.89386	0.14114	1.64658	.	0.38405	0.8721	0.2506	0.0402	0.7217	1.5238	2.5947	2.2771	0.0717	0.2062	0.0109	1.9381	1.8459	.	.	.	.	.	.	0.8721	0.56134	0.38764	0.47115	0.68167	1.00051	1.18288	1.04398	0.95089	0.85689
	Kenya	ICHEC_EC_EARTH_SMHI-RCA4	Central Unilever Tea Hospital, Kericho, Kenya	Kericho	RCP2.6	2036-2065	1	4	2045	2045-04-01	.	.	.	4.66452	.	.	0.77968	0.02696	1.5324	.	0.38405	1.3264	0.8721	0.2506	0.0402	0.7217	1.5238	2.5947	2.2771	0.0717	0.2062	0.0109	1.9381	.	.	.	.	.	.	1.3264	1.09929	0.81638	0.62234	0.64221	0.78914	1.04707	1.20082	1.07536	0.98845
	Kenya	ICHEC_EC_EARTH_SMHI-RCA4	Central Unilever Tea Hospital, Kericho, Kenya	Kericho	RCP2.6	2036-2065	1	5	2045	2045-05-01	.	.	.	4.66452	.	.	0.72951	-0.02321	1.48223	.	0.38405	1.3464	1.3264	0.8721	0.2506	0.0402	0.7217	1.5238	2.5947	2.2771	0.0717	0.2062	0.0109	.	.	.	.	.	.	1.3464	1.33644	1.18167	0.94889	0.76716	0.75958	0.86875	1.08449	1.217	1.10247
	Kenya	ICHEC_EC_EARTH_SMHI-RCA4	Central Unilever Tea Hospital, Kericho, Kenya	Kericho	RCP2.6	2036-2065	1	6	2045	2045-06-01	.	.	.	4.66452	.	.	0.52152	-0.2312	1.27424	.	0.38405	0.0363	1.3464	1.3264	0.8721	0.2506	0.0402	0.7217	1.5238	2.5947	2.2771	0.0717	0.2062	.	.	.	.	.	.	0.0363	0.69135	0.90305	0.89532	0.76637	0.64534	0.65625	0.76469	0.96802	1.09893
	Kenya	ICHEC_EC_EARTH_SMHI-RCA4	Central Unilever Tea Hospital, Kericho, Kenya	Kericho	RCP2.6	2036-2065	1	7	2045	2045-07-01	.	.	.	4.66452	.	.	0.46903	-0.28369	1.22175	.	0.38405	0.2442	0.0363	1.3464	1.3264	0.8721	0.2506	0.0402	0.7217	1.5238	2.5947	2.2771	0.0717	.	.	.	.	.	.	0.2442	0.14025	0.54231	0.73834	0.7651	0.67934	0.58804	0.60475	0.70686	0.89564
	Kenya	ICHEC_EC_EARTH_SMHI-RCA4	Central Unilever Tea Hospital, Kericho, Kenya	Kericho	RCP2.6	2036-2065	1	8	2045	2045-08-01	.	.	.	4.66452	.	.	0.40481	-0.34791	1.15753	.	0.38405	0.7234	0.2442	0.0363	1.3464	1.3264	0.8721	0.2506	0.0402	0.7217	1.5238	2.5947	2.2771	.	.	.	.	.	.	0.7234	0.48383	0.33465	0.58759	0.73536	0.75816	0.68564	0.60497	0.61793	0.70852
	Kenya	ICHEC_EC_EARTH_SMHI-RCA4	Central Unilever Tea Hospital, Kericho, Kenya	Kericho	RCP2.6	2036-2065	1	9	2045	2045-09-01	.	.	.	4.66452	.	.	0.54521	-0.20751	1.29793	.	0.38405	1.5977	0.7234	0.2442	0.0363	1.3464	1.3264	0.8721	0.2506	0.0402	0.7217	1.5238	2.5947	.	.	.	.	.	.	1.5977	1.16057	0.85512	0.65041	0.78961	0.87909	0.87809	0.79965	0.71527	0.71591
	Kenya	ICHEC_EC_EARTH_SMHI-RCA4	Central Unilever Tea Hospital, Kericho, Kenya	Kericho	RCP2.6	2036-2065	1	10	2045	2045-10-01	.	.	.	4.66452	.	.	0.56388	-0.18884	1.3166	.	0.38405	2.6866	1.5977	0.7234	0.2442	0.0363	1.3464	1.3264	0.8721	0.2506	0.0402	0.7217	1.5238	.	.	.	.	.	.	2.6866	2.14215	1.66925	1.31299	1.05765	1.10578	1.1373	1.10416	1.00931	0.9124
	Kenya	ICHEC_EC_EARTH_SMHI-RCA4	Central Unilever Tea Hospital, Kericho, Kenya	Kericho	RCP2.6	2036-2065	1	11	2045	2045-11-01	.	.	.	4.66452	.	.	0.49898	-0.25374	1.25171	.	0.38405	4.0323	2.6866	1.5977	0.7234	0.2442	0.0363	1.3464	1.3264	0.8721	0.2506	0.0402	0.7217	.	.	.	.	.	.	4.0323	3.35943	2.77219	2.26	1.85684	1.55342	1.52385	1.49917	1.4295	1.31161
	Kenya	ICHEC_EC_EARTH_SMHI-RCA4	Central Unilever Tea Hospital, Kericho, Kenya	Kericho	RCP2.6	2036-2065	1	12	2045	2045-12-01	.	.	.	4.66452	.	.	0.41775	-0.33497	1.17048	.	0.38405	1.1735	4.0323	2.6866	1.5977	0.7234	0.2442	0.0363	1.3464	1.3264	0.8721	0.2506	0.0402	.	.	.	.	.	.	1.1735	2.60287	2.63078	2.37251	2.0427	1.74295	1.49914	1.48005	1.46298	1.4039
	Kenya	ICHEC_EC_EARTH_SMHI-RCA4	Central Unilever Tea Hospital, Kericho, Kenya	Kericho	RCP2.6	2036-2065	1	1	2046	2046-01-01	.	.	.	4.66452	.	.	0.53479	-0.21793	1.28751	.	0.38405	0.237	1.1735	4.0323	2.6866	1.5977	0.7234	0.2442	0.0363	1.3464	1.3264	0.8721	0.2506	.	.	.	.	.	.	0.237	0.70526	1.81426	2.03235	1.94542	1.74175	1.52782	1.34138	1.34194	1.34039
	Kenya	ICHEC_EC_EARTH_SMHI-RCA4	Central Unilever Tea Hospital, Kericho, Kenya	Kericho	RCP2.6	2036-2065	1	2	2046	2046-02-01	.	.	.	4.66452	.	.	0.63134	-0.12138	1.38406	.	0.38405	0.5195	0.237	1.1735	4.0323	2.6866	1.5977	0.7234	0.2442	0.0363	1.3464	1.3264	0.8721	.	.	.	.	.	.	0.5195	0.37826	0.64333	1.49056	1.72977	1.70776	1.56714	1.40178	1.25005	1.25969
	Kenya	ICHEC_EC_EARTH_SMHI-RCA4	Central Unilever Tea Hospital, Kericho, Kenya	Kericho	RCP2.6	2036-2065	1	3	2046	2046-03-01	.	.	.	4.66452	.	.	0.88532	0.1326	1.63804	.	0.38405	1.5905	0.5195	0.237	1.1735	4.0323	2.6866	1.5977	0.7234	0.2442	0.0363	1.3464	1.3264	.	.	.	.	.	.	1.5905	1.05499	0.78234	0.88013	1.51055	1.70656	1.69101	1.57006	1.42275	1.2841
	Kenya	ICHEC_EC_EARTH_SMHI-RCA4	Central Unilever Tea Hospital, Kericho, Kenya	Kericho	RCP2.6	2036-2065	1	4	2046	2046-04-01	.	.	.	4.66452	.	.	1.26177	0.50904	2.01449	.	0.38405	1.9265	1.5905	0.5195	0.237	1.1735	4.0323	2.6866	1.5977	0.7234	0.2442	0.0363	1.3464	.	.	.	.	.	.	1.9265	1.75853	1.34551	1.06839	1.08941	1.57988	1.73799	1.72045	1.60967	1.47313
	Kenya	ICHEC_EC_EARTH_SMHI-RCA4	Central Unilever Tea Hospital, Kericho, Kenya	Kericho	RCP2.6	2036-2065	1	5	2046	2046-05-01	.	.	.	4.66452	.	.	1.19774	0.44502	1.95047	.	0.38405	1.3775	1.9265	1.5905	0.5195	0.237	1.1735	4.0323	2.6866	1.5977	0.7234	0.2442	0.0363	.	.	.	.	.	.	1.3775	1.65204	1.63153	1.35352	1.13022	1.13743	1.55098	1.69293	1.68235	1.58646
	Kenya	ICHEC_EC_EARTH_SMHI-RCA4	Central Unilever Tea Hospital, Kericho, Kenya	Kericho	RCP2.6	2036-2065	1	6	2046	2046-06-01	.	.	.	4.66452	.	.	0.8909	0.13818	1.64362	.	0.38405	0.2187	1.3775	1.9265	1.5905	0.5195	0.237	1.1735	4.0323	2.6866	1.5977	0.7234	0.2442	.	.	.	.	.	.	0.2187	0.79811	1.17426	1.27832	1.12655	0.9783	1.00618	1.38444	1.52913	1.53598
	Kenya	ICHEC_EC_EARTH_SMHI-RCA4	Central Unilever Tea Hospital, Kericho, Kenya	Kericho	RCP2.6	2036-2065	1	7	2046	2046-07-01	.	.	.	4.66452	.	.	0.78708	0.03436	1.53981	.	0.38405	0.004	0.2187	1.3775	1.9265	1.5905	0.5195	0.237	1.1735	4.0323	2.6866	1.5977	0.7234	.	.	.	.	.	.	0.004	0.11133	0.5334	0.88168	1.02345	0.93945	0.83911	0.88091	1.23106	1.37661
	Kenya	ICHEC_EC_EARTH_SMHI-RCA4	Central Unilever Tea Hospital, Kericho, Kenya	Kericho	RCP2.6	2036-2065	1	8	2046	2046-08-01	.	.	.	4.66452	.	.	0.77473	0.02201	1.52745	.	0.38405	0.7158	0.004	0.2187	1.3775	1.9265	1.5905	0.5195	0.237	1.1735	4.0323	2.6866	1.5977	.	.	.	.	.	.	0.7158	0.35991	0.31283	0.57901	0.84852	0.97218	0.90751	0.8237	0.86257	1.17953
	Kenya	ICHEC_EC_EARTH_SMHI-RCA4	Central Unilever Tea Hospital, Kericho, Kenya	Kericho	RCP2.6	2036-2065	1	9	2046	2046-09-01	.	.	.	4.66452	.	.	0.90035	0.14763	1.65308	.	0.38405	1.7745	0.7158	0.004	0.2187	1.3775	1.9265	1.5905	0.5195	0.237	1.1735	4.0323	2.6866	.	.	.	.	.	.	1.7745	1.24519	0.83145	0.67826	0.81811	1.00285	1.0868	1.01589	0.92935	0.95376
	Kenya	ICHEC_EC_EARTH_SMHI-RCA4	Central Unilever Tea Hospital, Kericho, Kenya	Kericho	RCP2.6	2036-2065	1	10	2046	2046-10-01	.	.	.	4.66452	.	.	0.84234	0.08962	1.59506	.	0.38405	2.252	1.7745	0.7158	0.004	0.2187	1.3775	1.9265	1.5905	0.5195	0.237	1.1735	4.0323	.	.	.	.	.	.	2.252	2.01327	1.58079	1.18659	0.99301	1.0571	1.1813	1.23245	1.15323	1.06161
	Kenya	ICHEC_EC_EARTH_SMHI-RCA4	Central Unilever Tea Hospital, Kericho, Kenya	Kericho	RCP2.6	2036-2065	1	11	2046	2046-11-01	.	.	.	4.66452	.	.	0.71348	-0.03924	1.4662	.	0.38405	1.227	2.252	1.7745	0.7158	0.004	0.2187	1.3775	1.9265	1.5905	0.5195	0.237	1.1735	.	.	.	.	.	.	1.227	1.73953	1.75119	1.49236	1.19468	1.03201	1.08137	1.18702	1.23185	1.16061
	Kenya	ICHEC_EC_EARTH_SMHI-RCA4	Central Unilever Tea Hospital, Kericho, Kenya	Kericho	RCP2.6	2036-2065	1	12	2046	2046-12-01	.	.	.	4.66452	.	.	0.49653	-0.2562	1.24925	.	0.38405	0.6548	1.227	2.252	1.7745	0.7158	0.004	0.2187	1.3775	1.9265	1.5905	0.5195	0.237	.	.	.	.	.	.	0.6548	0.94092	1.37795	1.4771	1.32485	1.1047	0.97813	1.02805	1.12789	1.17415
	Kenya	ICHEC_EC_EARTH_SMHI-RCA4	Central Unilever Tea Hospital, Kericho, Kenya	Kericho	RCP2.6	2036-2065	1	1	2047	2047-01-01	.	.	.	4.66452	.	.	0.55428	-0.19844	1.307	.	0.38405	0.2984	0.6548	1.227	2.252	1.7745	0.7158	0.004	0.2187	1.3775	1.9265	1.5905	0.5195	.	.	.	.	.	.	0.2984	0.47663	0.72677	1.10808	1.24137	1.15378	0.98952	0.89317	0.94699	1.04494
	Kenya	ICHEC_EC_EARTH_SMHI-RCA4	Central Unilever Tea Hospital, Kericho, Kenya	Kericho	RCP2.6	2036-2065	1	2	2047	2047-02-01	.	.	.	4.66452	.	.	0.62082	-0.1319	1.37354	.	0.38405	0.1585	0.2984	0.6548	1.227	2.252	1.7745	0.7158	0.004	0.2187	1.3775	1.9265	1.5905	.	.	.	.	.	.	0.1585	0.22845	0.37057	0.58469	0.91815	1.06088	1.01159	0.88564	0.81153	0.86813
	Kenya	ICHEC_EC_EARTH_SMHI-RCA4	Central Unilever Tea Hospital, Kericho, Kenya	Kericho	RCP2.6	2036-2065	1	3	2047	2047-03-01	.	.	.	4.66452	.	.	0.83344	0.08072	1.58616	.	0.38405	1.0975	0.1585	0.2984	0.6548	1.227	2.252	1.7745	0.7158	0.004	0.2187	1.3775	1.9265	.	.	.	.	.	.	1.0975	0.62799	0.51814	0.55231	0.68725	0.94805	1.06612	1.02233	0.90918	0.84013
	Kenya	ICHEC_EC_EARTH_SMHI-RCA4	Central Unilever Tea Hospital, Kericho, Kenya	Kericho	RCP2.6	2036-2065	1	4	2047	2047-04-01	.	.	.	4.66452	.	.	0.70131	-0.05141	1.45403	.	0.38405	1.9583	1.0975	0.1585	0.2984	0.6548	1.227	2.252	1.7745	0.7158	0.004	0.2187	1.3775	.	.	.	.	.	.	1.9583	1.5279	1.07142	0.87818	0.8335	0.89909	1.09237	1.17764	1.12633	1.01409
	Kenya	ICHEC_EC_EARTH_SMHI-RCA4	Central Unilever Tea Hospital, Kericho, Kenya	Kericho	RCP2.6	2036-2065	1	5	2047	2047-05-01	.	.	.	4.66452	.	.	0.70036	-0.05236	1.45308	.	0.38405	1.4274	1.9583	1.0975	0.1585	0.2984	0.6548	1.227	2.252	1.7745	0.7158	0.004	0.2187	.	.	.	.	.	.	1.4274	1.69282	1.49438	1.1604	0.98801	0.93248	0.97456	1.13424	1.20538	1.15643
	Kenya	ICHEC_EC_EARTH_SMHI-RCA4	Central Unilever Tea Hospital, Kericho, Kenya	Kericho	RCP2.6	2036-2065	1	6	2047	2047-06-01	.	.	.	4.66452	.	.	0.54738	-0.20534	1.3001	.	0.38405	0.1654	1.4274	1.9583	1.0975	0.1585	0.2984	0.6548	1.227	2.252	1.7745	0.7158	0.004	.	.	.	.	.	.	0.1654	0.79638	1.18368	1.16214	0.96141	0.85091	0.8229	0.87342	1.02659	1.10139
	Kenya	ICHEC_EC_EARTH_SMHI-RCA4	Central Unilever Tea Hospital, Kericho, Kenya	Kericho	RCP2.6	2036-2065	1	7	2047	2047-07-01	.	.	.	4.66452	.	.	0.50748	-0.24524	1.2602	.	0.38405	0.0345	0.1654	1.4274	1.9583	1.0975	0.1585	0.2984	0.6548	1.227	2.252	1.7745	0.7158	.	.	.	.	.	.	0.0345	0.09996	0.54242	0.89639	0.93661	0.80692	0.73428	0.72435	0.7802	0.92738
	Kenya	ICHEC_EC_EARTH_SMHI-RCA4	Central Unilever Tea Hospital, Kericho, Kenya	Kericho	RCP2.6	2036-2065	1	8	2047	2047-08-01	.	.	.	4.66452	.	.	0.49771	-0.25502	1.25043	.	0.38405	0.0161	0.0345	0.1654	1.4274	1.9583	1.0975	0.1585	0.2984	0.6548	1.227	2.252	1.7745	.	.	.	.	.	.	0.0161	0.02528	0.07199	0.41083	0.72032	0.78319	0.69394	0.6445	0.64565	0.70379
	Kenya	ICHEC_EC_EARTH_SMHI-RCA4	Central Unilever Tea Hospital, Kericho, Kenya	Kericho	RCP2.6	2036-2065	1	9	2047	2047-09-01	.	.	.	4.66452	.	.	0.70761	-0.04511	1.46033	.	0.38405	1.9163	0.0161	0.0345	0.1654	1.4274	1.9583	1.0975	0.1585	0.2984	0.6548	1.227	2.252	.	.	.	.	.	.	1.9163	0.96621	0.65564	0.53308	0.71194	0.91966	0.94507	0.84674	0.78582	0.77272
	Kenya	ICHEC_EC_EARTH_SMHI-RCA4	Central Unilever Tea Hospital, Kericho, Kenya	Kericho	RCP2.6	2036-2065	1	10	2047	2047-10-01	.	.	.	4.66452	.	.	0.68433	-0.06839	1.43705	.	0.38405	2.4979	1.9163	0.0161	0.0345	0.1654	1.4274	1.9583	1.0975	0.1585	0.2984	0.6548	1.227	.	.	.	.	.	.	2.4979	2.20713	1.47678	1.11621	0.92605	1.0096	1.14513	1.13917	1.03021	0.95703
	Kenya	ICHEC_EC_EARTH_SMHI-RCA4	Central Unilever Tea Hospital, Kericho, Kenya	Kericho	RCP2.6	2036-2065	1	11	2047	2047-11-01	.	.	.	4.66452	.	.	0.62579	-0.12693	1.37851	.	0.38405	1.2099	2.4979	1.9163	0.0161	0.0345	0.1654	1.4274	1.9583	1.0975	0.1585	0.2984	0.6548	.	.	.	.	.	.	1.2099	1.85392	1.87473	1.41006	1.13495	0.97336	1.03822	1.15322	1.14704	1.04818
	Kenya	ICHEC_EC_EARTH_SMHI-RCA4	Central Unilever Tea Hospital, Kericho, Kenya	Kericho	RCP2.6	2036-2065	1	12	2047	2047-12-01	.	.	.	4.66452	.	.	0.4625	-0.29022	1.21522	.	0.38405	0.2649	1.2099	2.4979	1.9163	0.0161	0.0345	0.1654	1.4274	1.9583	1.0975	0.1585	0.2984	.	.	.	.	.	.	0.2649	0.73743	1.32426	1.47228	1.18104	0.98995	0.87216	0.94156	1.05453	1.05882
	Kenya	ICHEC_EC_EARTH_SMHI-RCA4	Central Unilever Tea Hospital, Kericho, Kenya	Kericho	RCP2.6	2036-2065	1	1	2048	2048-01-01	.	.	.	4.66452	.	.	0.38457	-0.36815	1.1373	.	0.38405	0.4096	0.2649	1.2099	2.4979	1.9163	0.0161	0.0345	0.1654	1.4274	1.9583	1.0975	0.1585	.	.	.	.	.	.	0.4096	0.33726	0.62815	1.09559	1.25974	1.05246	0.90704	0.81433	0.88245	0.99003
	Kenya	ICHEC_EC_EARTH_SMHI-RCA4	Central Unilever Tea Hospital, Kericho, Kenya	Kericho	RCP2.6	2036-2065	1	2	2048	2048-02-01	.	.	.	4.66452	.	.	0.53132	-0.2214	1.28404	.	0.38405	0.0324	0.4096	0.2649	1.2099	2.4979	1.9163	0.0161	0.0345	0.1654	1.4274	1.9583	1.0975	.	.	.	.	.	.	0.0324	0.22101	0.23565	0.47922	0.88296	1.05519	0.90674	0.79771	0.72746	0.79745
	Kenya	ICHEC_EC_EARTH_SMHI-RCA4	Central Unilever Tea Hospital, Kericho, Kenya	Kericho	RCP2.6	2036-2065	1	3	2048	2048-03-01	.	.	.	4.66452	.	.	0.82018	0.06746	1.57291	.	0.38405	0.5952	0.0324	0.4096	0.2649	1.2099	2.4979	1.9163	0.0161	0.0345	0.1654	1.4274	1.9583	.	.	.	.	.	.	0.5952	0.31381	0.34573	0.32553	0.50241	0.835	0.98947	0.8678	0.77521	0.71423
	Kenya	ICHEC_EC_EARTH_SMHI-RCA4	Central Unilever Tea Hospital, Kericho, Kenya	Kericho	RCP2.6	2036-2065	1	4	2048	2048-04-01	.	.	.	4.66452	.	.	0.68518	-0.06754	1.4379	.	0.38405	2.4466	0.5952	0.0324	0.4096	0.2649	1.2099	2.4979	1.9163	0.0161	0.0345	0.1654	1.4274	.	.	.	.	.	.	2.4466	1.52088	1.02473	0.87094	0.74974	0.82644	1.06522	1.17161	1.04322	0.94235
	Kenya	ICHEC_EC_EARTH_SMHI-RCA4	Central Unilever Tea Hospital, Kericho, Kenya	Kericho	RCP2.6	2036-2065	1	5	2048	2048-05-01	.	.	.	4.66452	.	.	0.55325	-0.19947	1.30597	.	0.38405	1.5489	2.4466	0.5952	0.0324	0.4096	0.2649	1.2099	2.4979	1.9163	0.0161	0.0345	0.1654	.	.	.	.	.	.	1.5489	1.99773	1.53021	1.15577	1.00653	0.88293	0.92964	1.12568	1.21353	1.09378
	Kenya	ICHEC_EC_EARTH_SMHI-RCA4	Central Unilever Tea Hospital, Kericho, Kenya	Kericho	RCP2.6	2036-2065	1	6	2048	2048-06-01	.	.	.	4.66452	.	.	0.52762	-0.22511	1.28034	.	0.38405	0.2246	1.5489	2.4466	0.5952	0.0324	0.4096	0.2649	1.2099	2.4979	1.9163	0.0161	0.0345	.	.	.	.	.	.	0.2246	0.88673	1.40668	1.2038	0.96953	0.87621	0.78888	0.84151	1.02556	1.11464
	Kenya	ICHEC_EC_EARTH_SMHI-RCA4	Central Unilever Tea Hospital, Kericho, Kenya	Kericho	RCP2.6	2036-2065	1	7	2048	2048-07-01	.	.	.	4.66452	.	.	0.39582	-0.3569	1.14855	.	0.38405	0.0716	0.2246	1.5489	2.4466	0.5952	0.0324	0.4096	0.2649	1.2099	2.4979	1.9163	0.0161	.	.	.	.	.	.	0.0716	0.14807	0.61501	1.0729	0.97735	0.81987	0.76126	0.69922	0.75596	0.93016
	Kenya	ICHEC_EC_EARTH_SMHI-RCA4	Central Unilever Tea Hospital, Kericho, Kenya	Kericho	RCP2.6	2036-2065	1	8	2048	2048-08-01	.	.	.	4.66452	.	.	0.4072	-0.34552	1.15992	.	0.38405	0.4521	0.0716	0.2246	1.5489	2.4466	0.5952	0.0324	0.4096	0.2649	1.2099	2.4979	1.9163	.	.	.	.	.	.	0.4521	0.26182	0.24941	0.57428	0.94874	0.88981	0.76733	0.72261	0.67176	0.72557
	Kenya	ICHEC_EC_EARTH_SMHI-RCA4	Central Unilever Tea Hospital, Kericho, Kenya	Kericho	RCP2.6	2036-2065	1	9	2048	2048-09-01	.	.	.	4.66452	.	.	0.63282	-0.1199	1.38554	.	0.38405	1.4529	0.4521	0.0716	0.2246	1.5489	2.4466	0.5952	0.0324	0.4096	0.2649	1.2099	2.4979	.	.	.	.	.	.	1.4529	0.95251	0.65886	0.55029	0.75001	1.03277	0.97026	0.85303	0.80376	0.74987
	Kenya	ICHEC_EC_EARTH_SMHI-RCA4	Central Unilever Tea Hospital, Kericho, Kenya	Kericho	RCP2.6	2036-2065	1	10	2048	2048-10-01	.	.	.	4.66452	.	.	0.75715	0.00443	1.50987	.	0.38405	2.4637	1.4529	0.4521	0.0716	0.2246	1.5489	2.4466	0.5952	0.0324	0.4096	0.2649	1.2099	.	.	.	.	.	.	2.4637	1.95832	1.45624	1.11007	0.93297	1.03562	1.23719	1.15694	1.03199	0.96975
	Kenya	ICHEC_EC_EARTH_SMHI-RCA4	Central Unilever Tea Hospital, Kericho, Kenya	Kericho	RCP2.6	2036-2065	1	11	2048	2048-11-01	.	.	.	4.66452	.	.	0.59009	-0.16263	1.34281	.	0.38405	1.4792	2.4637	1.4529	0.4521	0.0716	0.2246	1.5489	2.4466	0.5952	0.0324	0.4096	0.2649	.	.	.	.	.	.	1.4792	1.97144	1.79861	1.46198	1.18389	1.02401	1.09899	1.26744	1.19274	1.07671
	Kenya	ICHEC_EC_EARTH_SMHI-RCA4	Central Unilever Tea Hospital, Kericho, Kenya	Kericho	RCP2.6	2036-2065	1	12	2048	2048-12-01	.	.	.	4.66452	.	.	0.51428	-0.23844	1.267	.	0.38405	0.6282	1.4792	2.4637	1.4529	0.4521	0.0716	0.2246	1.5489	2.4466	0.5952	0.0324	0.4096	.	.	.	.	.	.	0.6282	1.05368	1.52369	1.506	1.29522	1.09127	0.96746	1.04014	1.19641	1.13629
	Kenya	ICHEC_EC_EARTH_SMHI-RCA4	Central Unilever Tea Hospital, Kericho, Kenya	Kericho	RCP2.6	2036-2065	1	1	2049	2049-01-01	.	.	.	4.66452	.	.	0.44477	-0.30795	1.19749	.	0.38405	0.0064	0.6282	1.4792	2.4637	1.4529	0.4521	0.0716	0.2246	1.5489	2.4466	0.5952	0.0324	.	.	.	.	.	.	0.0064	0.31731	0.7046	1.14437	1.20609	1.08042	0.9363	0.84733	0.92528	1.07741
	Kenya	ICHEC_EC_EARTH_SMHI-RCA4	Central Unilever Tea Hospital, Kericho, Kenya	Kericho	RCP2.6	2036-2065	1	2	2049	2049-02-01	.	.	.	4.66452	.	.	0.59661	-0.15611	1.34933	.	0.38405	0.1172	0.0064	0.6282	1.4792	2.4637	1.4529	0.4521	0.0716	0.2246	1.5489	2.4466	0.5952	.	.	.	.	.	.	0.1172	0.06183	0.25061	0.55775	0.93894	1.02461	0.94282	0.83391	0.76621	0.84448
	Kenya	ICHEC_EC_EARTH_SMHI-RCA4	Central Unilever Tea Hospital, Kericho, Kenya	Kericho	RCP2.6	2036-2065	1	3	2049	2049-03-01	.	.	.	4.66452	.	.	0.74039	-0.01233	1.49311	.	0.38405	1.4193	0.1172	0.0064	0.6282	1.4792	2.4637	1.4529	0.4521	0.0716	0.2246	1.5489	2.4466	.	.	.	.	.	.	1.4193	0.76824	0.51431	0.54277	0.73006	1.019	1.08099	1.00238	0.89895	0.83151
	Kenya	ICHEC_EC_EARTH_SMHI-RCA4	Central Unilever Tea Hospital, Kericho, Kenya	Kericho	RCP2.6	2036-2065	1	4	2049	2049-04-01	.	.	.	4.66452	.	.	0.76546	0.01274	1.51818	.	0.38405	2.113	1.4193	0.1172	0.0064	0.6282	1.4792	2.4637	1.4529	0.4521	0.0716	0.2246	1.5489	.	.	.	.	.	.	2.113	1.76615	1.21651	0.91399	0.85683	0.96055	1.17529	1.20999	1.12578	1.02036
	Kenya	ICHEC_EC_EARTH_SMHI-RCA4	Central Unilever Tea Hospital, Kericho, Kenya	Kericho	RCP2.6	2036-2065	1	5	2049	2049-05-01	.	.	.	4.66452	.	.	0.67346	-0.07926	1.42618	.	0.38405	1.5034	2.113	1.4193	0.1172	0.0064	0.6282	1.4792	2.4637	1.4529	0.4521	0.0716	0.2246	.	.	.	.	.	.	1.5034	1.80821	1.67856	1.28823	1.03187	0.96459	1.0381	1.2163	1.24259	1.16354
	Kenya	ICHEC_EC_EARTH_SMHI-RCA4	Central Unilever Tea Hospital, Kericho, Kenya	Kericho	RCP2.6	2036-2065	1	6	2049	2049-06-01	.	.	.	4.66452	.	.	0.54177	-0.21095	1.29449	.	0.38405	0.3664	1.5034	2.113	1.4193	0.1172	0.0064	0.6282	1.4792	2.4637	1.4529	0.4521	0.0716	.	.	.	.	.	.	0.3664	0.93491	1.32762	1.35053	1.10387	0.92096	0.87914	0.95414	1.12187	1.15498
	Kenya	ICHEC_EC_EARTH_SMHI-RCA4	Central Unilever Tea Hospital, Kericho, Kenya	Kericho	RCP2.6	2036-2065	1	7	2049	2049-07-01	.	.	.	4.66452	.	.	0.46719	-0.28554	1.21991	.	0.38405	0.0818	0.3664	1.5034	2.113	1.4193	0.1172	0.0064	0.6282	1.4792	2.4637	1.4529	0.4521	.	.	.	.	.	.	0.0818	0.22413	0.65055	1.01617	1.09679	0.93353	0.80109	0.77947	0.85722	1.01787
	Kenya	ICHEC_EC_EARTH_SMHI-RCA4	Central Unilever Tea Hospital, Kericho, Kenya	Kericho	RCP2.6	2036-2065	1	8	2049	2049-08-01	.	.	.	4.66452	.	.	0.54946	-0.20326	1.30219	.	0.38405	0.0991	0.0818	0.3664	1.5034	2.113	1.4193	0.1172	0.0064	0.6282	1.4792	2.4637	1.4529	.	.	.	.	.	.	0.0991	0.09048	0.18247	0.5127	0.83277	0.93052	0.81433	0.71334	0.70388	0.78141
	Kenya	ICHEC_EC_EARTH_SMHI-RCA4	Central Unilever Tea Hospital, Kericho, Kenya	Kericho	RCP2.6	2036-2065	1	9	2049	2049-09-01	.	.	.	4.66452	.	.	0.74195	-0.01077	1.49467	.	0.38405	1.3692	0.0991	0.0818	0.3664	1.5034	2.113	1.4193	0.1172	0.0064	0.6282	1.4792	2.4637	.	.	.	.	.	.	1.3692	0.73415	0.51671	0.47914	0.68399	0.92217	0.99318	0.88368	0.78621	0.77041
	Kenya	ICHEC_EC_EARTH_SMHI-RCA4	Central Unilever Tea Hospital, Kericho, Kenya	Kericho	RCP2.6	2036-2065	1	10	2049	2049-10-01	.	.	.	4.66452	.	.	0.76155	0.00883	1.51427	.	0.38405	2.969	1.3692	0.0991	0.0818	0.3664	1.5034	2.113	1.4193	0.1172	0.0064	0.6282	1.4792	.	.	.	.	.	.	2.969	2.16907	1.4791	1.12978	0.97711	1.06482	1.21457	1.24016	1.11538	1.00449
	Kenya	ICHEC_EC_EARTH_SMHI-RCA4	Central Unilever Tea Hospital, Kericho, Kenya	Kericho	RCP2.6	2036-2065	1	11	2049	2049-11-01	.	.	.	4.66452	.	.	0.64555	-0.10717	1.39828	.	0.38405	2.2544	2.969	1.3692	0.0991	0.0818	0.3664	1.5034	2.113	1.4193	0.1172	0.0064	0.6282	.	.	.	.	.	.	2.2544	2.61168	2.19751	1.67292	1.3547	1.18999	1.23476	1.34454	1.35285	1.22928
	Kenya	ICHEC_EC_EARTH_SMHI-RCA4	Central Unilever Tea Hospital, Kericho, Kenya	Kericho	RCP2.6	2036-2065	1	12	2049	2049-12-01	.	.	.	4.66452	.	.	0.56413	-0.18859	1.31685	.	0.38405	1.0812	2.2544	2.969	1.3692	0.0991	0.0818	0.3664	1.5034	2.113	1.4193	0.1172	0.0064	.	.	.	.	.	.	1.0812	1.66781	2.10153	1.91844	1.55458	1.30912	1.17445	1.21557	1.31529	1.32569
	Kenya	ICHEC_EC_EARTH_SMHI-RCA4	Central Unilever Tea Hospital, Kericho, Kenya	Kericho	RCP2.6	2036-2065	1	1	2050	2050-01-01	.	.	.	4.66452	.	.	0.4577	-0.29502	1.21042	.	0.38405	0.3246	1.0812	2.2544	2.969	1.3692	0.0991	0.0818	0.3664	1.5034	2.113	1.4193	0.1172	.	.	.	.	.	.	0.3246	0.70292	1.22007	1.6573	1.59967	1.34958	1.16848	1.06822	1.11657	1.21622
	Kenya	ICHEC_EC_EARTH_SMHI-RCA4	Central Unilever Tea Hospital, Kericho, Kenya	Kericho	RCP2.6	2036-2065	1	2	2050	2050-02-01	.	.	.	4.66452	.	.	0.56333	-0.18939	1.31605	.	0.38405	0.4135	0.3246	1.0812	2.2544	2.969	1.3692	0.0991	0.0818	0.3664	1.5034	2.113	1.4193	.	.	.	.	.	.	0.4135	0.36905	0.60645	1.01843	1.40854	1.40198	1.21586	1.0741	0.99547	1.04626
	Kenya	ICHEC_EC_EARTH_SMHI-RCA4	Central Unilever Tea Hospital, Kericho, Kenya	Kericho	RCP2.6	2036-2065	1	3	2050	2050-03-01	.	.	.	4.66452	.	.	0.87285	0.12013	1.62557	.	0.38405	0.9799	0.4135	0.3246	1.0812	2.2544	2.969	1.3692	0.0991	0.0818	0.3664	1.5034	2.113	.	.	.	.	.	.	0.9799	0.69669	0.57266	0.69981	1.01072	1.3371	1.34168	1.18636	1.06363	0.99391
	Kenya	ICHEC_EC_EARTH_SMHI-RCA4	Central Unilever Tea Hospital, Kericho, Kenya	Kericho	RCP2.6	2036-2065	1	4	2050	2050-04-01	.	.	.	4.66452	.	.	0.96391	0.21119	1.71663	.	0.38405	2.2481	0.9799	0.4135	0.3246	1.0812	2.2544	2.969	1.3692	0.0991	0.0818	0.3664	1.5034	.	.	.	.	.	.	2.2481	1.61402	1.21384	0.99153	1.00947	1.21696	1.46725	1.45499	1.30434	1.18209
	Kenya	ICHEC_EC_EARTH_SMHI-RCA4	Central Unilever Tea Hospital, Kericho, Kenya	Kericho	RCP2.6	2036-2065	1	5	2050	2050-05-01	.	.	.	4.66452	.	.	0.91348	0.16076	1.6662	.	0.38405	1.8116	2.2481	0.9799	0.4135	0.3246	1.0812	2.2544	2.969	1.3692	0.0991	0.0818	0.3664	.	.	.	.	.	.	1.8116	2.02988	1.67988	1.36328	1.15555	1.14316	1.30191	1.51029	1.49461	1.35506
	Kenya	ICHEC_EC_EARTH_SMHI-RCA4	Central Unilever Tea Hospital, Kericho, Kenya	Kericho	RCP2.6	2036-2065	1	6	2050	2050-06-01	.	.	.	4.66452	.	.	0.74005	-0.01267	1.49277	.	0.38405	0.3399	1.8116	2.2481	0.9799	0.4135	0.3246	1.0812	2.2544	2.969	1.3692	0.0991	0.0818	.	.	.	.	.	.	0.3399	1.07578	1.46657	1.3449	1.15862	1.01961	1.02842	1.18166	1.38025	1.37914
	Kenya	ICHEC_EC_EARTH_SMHI-RCA4	Central Unilever Tea Hospital, Kericho, Kenya	Kericho	RCP2.6	2036-2065	1	7	2050	2050-07-01	.	.	.	4.66452	.	.	0.64079	-0.11193	1.39351	.	0.38405	0.0011	0.3399	1.8116	2.2481	0.9799	0.4135	0.3246	1.0812	2.2544	2.969	1.3692	0.0991	.	.	.	.	.	.	0.0011	0.1705	0.71754	1.10019	1.07613	0.96569	0.87411	0.9	1.05048	1.24233
	Kenya	ICHEC_EC_EARTH_SMHI-RCA4	Central Unilever Tea Hospital, Kericho, Kenya	Kericho	RCP2.6	2036-2065	1	8	2050	2050-08-01	.	.	.	4.66452	.	.	0.64251	-0.11021	1.39523	.	0.38405	0.192	0.0011	0.3399	1.8116	2.2481	0.9799	0.4135	0.3246	1.0812	2.2544	2.969	1.3692	.	.	.	.	.	.	0.192	0.09652	0.17766	0.58615	0.91855	0.92877	0.85516	0.78884	0.82133	0.96463
	Kenya	ICHEC_EC_EARTH_SMHI-RCA4	Central Unilever Tea Hospital, Kericho, Kenya	Kericho	RCP2.6	2036-2065	1	9	2050	2050-09-01	.	.	.	4.66452	.	.	0.80287	0.05014	1.55559	.	0.38405	1.3122	0.192	0.0011	0.3399	1.8116	2.2481	0.9799	0.4135	0.3246	1.0812	2.2544	2.969	.	.	.	.	.	.	1.3122	0.75209	0.50175	0.46129	0.73136	0.98416	0.98355	0.91229	0.84699	0.87042
	Kenya	ICHEC_EC_EARTH_SMHI-RCA4	Central Unilever Tea Hospital, Kericho, Kenya	Kericho	RCP2.6	2036-2065	1	10	2050	2050-10-01	.	.	.	4.66452	.	.	0.87272	0.12	1.62544	.	0.38405	2.0453	1.3122	0.192	0.0011	0.3399	1.8116	2.2481	0.9799	0.4135	0.3246	1.0812	2.2544	.	.	.	.	.	.	2.0453	1.67876	1.18317	0.88764	0.7781	0.95035	1.13575	1.11627	1.03818	0.96682
	Kenya	ICHEC_EC_EARTH_SMHI-RCA4	Central Unilever Tea Hospital, Kericho, Kenya	Kericho	RCP2.6	2036-2065	1	11	2050	2050-11-01	.	.	.	4.66452	.	.	0.70727	-0.04545	1.45999	.	0.38405	1.4416	2.0453	1.3122	0.192	0.0011	0.3399	1.8116	2.2481	0.9799	0.4135	0.3246	1.0812	.	.	.	.	.	.	1.4416	1.74347	1.59971	1.24778	0.99843	0.88868	1.02053	1.17398	1.15242	1.07852
	Kenya	ICHEC_EC_EARTH_SMHI-RCA4	Central Unilever Tea Hospital, Kericho, Kenya	Kericho	RCP2.6	2036-2065	1	12	2050	2050-12-01	.	.	.	4.66452	.	.	0.57123	-0.18149	1.32395	.	0.38405	0.6554	1.4416	2.0453	1.3122	0.192	0.0011	0.3399	1.8116	2.2481	0.9799	0.4135	0.3246	.	.	.	.	.	.	0.6554	1.04852	1.38079	1.36364	1.12931	0.94127	0.85536	0.9749	1.11637	1.10272
	Kenya	ICHEC_EC_EARTH_SMHI-RCA4	Central Unilever Tea Hospital, Kericho, Kenya	Kericho	RCP2.6	2036-2065	1	1	2051	2051-01-01	.	.	.	4.66452	.	.	0.46604	-0.28668	1.21876	.	0.38405	0.1192	0.6554	1.4416	2.0453	1.3122	0.192	0.0011	0.3399	1.8116	2.2481	0.9799	0.4135	.	.	.	.	.	.	0.1192	0.38731	0.73874	1.06539	1.11475	0.96095	0.82383	0.76334	0.87982	1.01665
	Kenya	ICHEC_EC_EARTH_SMHI-RCA4	Central Unilever Tea Hospital, Kericho, Kenya	Kericho	RCP2.6	2036-2065	1	2	2051	2051-02-01	.	.	.	4.66452	.	.	0.54063	-0.2121	1.29335	.	0.38405	1.0188	0.1192	0.6554	1.4416	2.0453	1.3122	0.192	0.0011	0.3399	1.8116	2.2481	0.9799	.	.	.	.	.	.	1.0188	0.569	0.59782	0.80876	1.05608	1.09876	0.96922	0.8482	0.79173	0.89372
	Kenya	ICHEC_EC_EARTH_SMHI-RCA4	Central Unilever Tea Hospital, Kericho, Kenya	Kericho	RCP2.6	2036-2065	1	3	2051	2051-03-01	.	.	.	4.66452	.	.	0.6816	-0.07112	1.43432	.	0.38405	0.38	1.0188	0.1192	0.6554	1.4416	2.0453	1.3122	0.192	0.0011	0.3399	1.8116	2.2481	.	.	.	.	.	.	0.38	0.69941	0.506	0.54336	0.72301	0.94339	0.99608	0.89557	0.79618	0.75055
	Kenya	ICHEC_EC_EARTH_SMHI-RCA4	Central Unilever Tea Hospital, Kericho, Kenya	Kericho	RCP2.6	2036-2065	1	4	2051	2051-04-01	.	.	.	4.66452	.	.	0.76743	0.01471	1.52015	.	0.38405	1.0567	0.38	1.0188	0.1192	0.6554	1.4416	2.0453	1.3122	0.192	0.0011	0.3399	1.8116	.	.	.	.	.	.	1.0567	0.71834	0.81851	0.64367	0.64603	0.77862	0.95958	1.00366	0.91347	0.82223
	Kenya	ICHEC_EC_EARTH_SMHI-RCA4	Central Unilever Tea Hospital, Kericho, Kenya	Kericho	RCP2.6	2036-2065	1	5	2051	2051-05-01	.	.	.	4.66452	.	.	0.5556	-0.19713	1.30832	.	0.38405	1.6427	1.0567	0.38	1.0188	0.1192	0.6554	1.4416	2.0453	1.3122	0.192	0.0011	0.3399	.	.	.	.	.	.	1.6427	1.34971	1.02647	1.02456	0.84348	0.81214	0.90207	1.04497	1.07467	0.9864
	Kenya	ICHEC_EC_EARTH_SMHI-RCA4	Central Unilever Tea Hospital, Kericho, Kenya	Kericho	RCP2.6	2036-2065	1	6	2051	2051-06-01	.	.	.	4.66452	.	.	0.51461	-0.23812	1.26733	.	0.38405	0.2114	1.6427	1.0567	0.38	1.0188	0.1192	0.6554	1.4416	2.0453	1.3122	0.192	0.0011	.	.	.	.	.	.	0.2114	0.92708	0.97029	0.82271	0.86194	0.73814	0.72633	0.81574	0.95236	0.98834
	Kenya	ICHEC_EC_EARTH_SMHI-RCA4	Central Unilever Tea Hospital, Kericho, Kenya	Kericho	RCP2.6	2036-2065	1	7	2051	2051-07-01	.	.	.	4.66452	.	.	0.51323	-0.23949	1.26595	.	0.38405	0.0336	0.2114	1.6427	1.0567	0.38	1.0188	0.1192	0.6554	1.4416	2.0453	1.3122	0.192	.	.	.	.	.	.	0.0336	0.12253	0.62926	0.73612	0.66489	0.72388	0.6375	0.63974	0.72884	0.86049
	Kenya	ICHEC_EC_EARTH_SMHI-RCA4	Central Unilever Tea Hospital, Kericho, Kenya	Kericho	RCP2.6	2036-2065	1	8	2051	2051-08-01	.	.	.	4.66452	.	.	0.47778	-0.27494	1.2305	.	0.38405	0.6397	0.0336	0.2114	1.6427	1.0567	0.38	1.0188	0.1192	0.6554	1.4416	2.0453	1.3122	.	.	.	.	.	.	0.6397	0.33667	0.29493	0.63188	0.71684	0.6607	0.71186	0.63778	0.63974	0.71993
	Kenya	ICHEC_EC_EARTH_SMHI-RCA4	Central Unilever Tea Hospital, Kericho, Kenya	Kericho	RCP2.6	2036-2065	1	9	2051	2051-09-01	.	.	.	4.66452	.	.	0.4411	-0.31162	1.19382	.	0.38405	1.6389	0.6397	0.0336	0.2114	1.6427	1.0567	0.38	1.0188	0.1192	0.6554	1.4416	2.0453	.	.	.	.	.	.	1.6389	1.13931	0.77075	0.63092	0.83328	0.87052	0.80044	0.82774	0.74901	0.73965
	Kenya	ICHEC_EC_EARTH_SMHI-RCA4	Central Unilever Tea Hospital, Kericho, Kenya	Kericho	RCP2.6	2036-2065	1	10	2051	2051-10-01	.	.	.	4.66452	.	.	0.62144	-0.13128	1.37416	.	0.38405	1.6646	1.6389	0.6397	0.0336	0.2114	1.6427	1.0567	0.38	1.0188	0.1192	0.6554	1.4416	.	.	.	.	.	.	1.6646	1.65177	1.31442	0.99422	0.83766	0.97184	0.98396	0.90847	0.92073	0.84057
	Kenya	ICHEC_EC_EARTH_SMHI-RCA4	Central Unilever Tea Hospital, Kericho, Kenya	Kericho	RCP2.6	2036-2065	1	11	2051	2051-11-01	.	.	.	4.66452	.	.	0.50734	-0.24538	1.26006	.	0.38405	1.4193	1.6646	1.6389	0.6397	0.0336	0.2114	1.6427	1.0567	0.38	1.0188	0.1192	0.6554	.	.	.	.	.	.	1.4193	1.54194	1.57426	1.34063	1.07923	0.9346	1.03576	1.03837	0.96522	0.97058
	Kenya	ICHEC_EC_EARTH_SMHI-RCA4	Central Unilever Tea Hospital, Kericho, Kenya	Kericho	RCP2.6	2036-2065	1	12	2051	2051-12-01	.	.	.	4.66452	.	.	0.38139	-0.37133	1.13411	.	0.38405	0.1256	1.4193	1.6646	1.6389	0.6397	0.0336	0.2114	1.6427	1.0567	0.38	1.0188	0.1192	.	.	.	.	.	.	0.1256	0.77241	1.06982	1.21209	1.09762	0.92028	0.81902	0.92198	0.93695	0.88125
	Kenya	ICHEC_EC_EARTH_SMHI-RCA4	Central Unilever Tea Hospital, Kericho, Kenya	Kericho	RCP2.6	2036-2065	1	1	2052	2052-01-01	.	.	.	4.66452	.	.	0.39377	-0.35895	1.14649	.	0.38405	0.1657	0.1256	1.4193	1.6646	1.6389	0.6397	0.0336	0.2114	1.6427	1.0567	0.38	1.0188	.	.	.	.	.	.	0.1657	0.14563	0.57017	0.84378	1.00281	0.94229	0.81248	0.73735	0.83795	0.85982
	Kenya	ICHEC_EC_EARTH_SMHI-RCA4	Central Unilever Tea Hospital, Kericho, Kenya	Kericho	RCP2.6	2036-2065	1	2	2052	2052-02-01	.	.	.	4.66452	.	.	0.47339	-0.27933	1.22611	.	0.38405	0.2924	0.1657	0.1256	1.4193	1.6646	1.6389	0.6397	0.0336	0.2114	1.6427	1.0567	0.38	.	.	.	.	.	.	0.2924	0.22905	0.19455	0.50073	0.73351	0.88441	0.84945	0.74747	0.68791	0.7834
	Kenya	ICHEC_EC_EARTH_SMHI-RCA4	Central Unilever Tea Hospital, Kericho, Kenya	Kericho	RCP2.6	2036-2065	1	3	2052	2052-03-01	.	.	.	4.66452	.	.	0.62661	-0.12611	1.37933	.	0.38405	0.5061	0.2924	0.1657	0.1256	1.4193	1.6646	1.6389	0.6397	0.0336	0.2114	1.6427	1.0567	.	.	.	.	.	.	0.5061	0.39925	0.3214	0.27244	0.5018	0.69561	0.83036	0.80653	0.72065	0.66973
	Kenya	ICHEC_EC_EARTH_SMHI-RCA4	Central Unilever Tea Hospital, Kericho, Kenya	Kericho	RCP2.6	2036-2065	1	4	2052	2052-04-01	.	.	.	4.66452	.	.	0.59607	-0.15665	1.34879	.	0.38405	1.7072	0.5061	0.2924	0.1657	0.1256	1.4193	1.6646	1.6389	0.6397	0.0336	0.2114	1.6427	.	.	.	.	.	.	1.7072	1.10664	0.83523	0.66784	0.55939	0.7027	0.84012	0.93996	0.90661	0.81931
	Kenya	ICHEC_EC_EARTH_SMHI-RCA4	Central Unilever Tea Hospital, Kericho, Kenya	Kericho	RCP2.6	2036-2065	1	5	2052	2052-05-01	.	.	.	4.66452	.	.	0.46348	-0.28924	1.2162	.	0.38405	1.4304	1.7072	0.5061	0.2924	0.1657	0.1256	1.4193	1.6646	1.6389	0.6397	0.0336	0.2114	.	.	.	.	.	.	1.4304	1.56881	1.21457	0.98403	0.82036	0.70456	0.80666	0.91391	0.99446	0.95899
	Kenya	ICHEC_EC_EARTH_SMHI-RCA4	Central Unilever Tea Hospital, Kericho, Kenya	Kericho	RCP2.6	2036-2065	1	6	2052	2052-06-01	.	.	.	4.66452	.	.	0.39304	-0.35968	1.14577	.	0.38405	0.2354	1.4304	1.7072	0.5061	0.2924	0.1657	0.1256	1.4193	1.6646	1.6389	0.6397	0.0336	.	.	.	.	.	.	0.2354	0.83291	1.12433	0.96977	0.8343	0.72286	0.63754	0.73525	0.83852	0.91855
	Kenya	ICHEC_EC_EARTH_SMHI-RCA4	Central Unilever Tea Hospital, Kericho, Kenya	Kericho	RCP2.6	2036-2065	1	7	2052	2052-07-01	.	.	.	4.66452	.	.	0.36663	-0.38609	1.11935	.	0.38405	0.1379	0.2354	1.4304	1.7072	0.5061	0.2924	0.1657	0.1256	1.4193	1.6646	1.6389	0.6397	.	.	.	.	.	.	0.1379	0.18665	0.60125	0.87773	0.8034	0.71824	0.6393	0.57508	0.66888	0.76846
	Kenya	ICHEC_EC_EARTH_SMHI-RCA4	Central Unilever Tea Hospital, Kericho, Kenya	Kericho	RCP2.6	2036-2065	1	8	2052	2052-08-01	.	.	.	4.66452	.	.	0.34111	-0.41161	1.09383	.	0.38405	0.086	0.1379	0.2354	1.4304	1.7072	0.5061	0.2924	0.1657	0.1256	1.4193	1.6646	1.6389	.	.	.	.	.	.	0.086	0.11198	0.15311	0.47244	0.71939	0.68384	0.62792	0.57014	0.52075	0.6106
	Kenya	ICHEC_EC_EARTH_SMHI-RCA4	Central Unilever Tea Hospital, Kericho, Kenya	Kericho	RCP2.6	2036-2065	1	9	2052	2052-09-01	.	.	.	4.66452	.	.	0.48106	-0.27166	1.23378	.	0.38405	0.8046	0.086	0.1379	0.2354	1.4304	1.7072	0.5061	0.2924	0.1657	0.1256	1.4193	1.6646	.	.	.	.	.	.	0.8046	0.44533	0.34286	0.31599	0.53888	0.7336	0.7011	0.65001	0.5962	0.54913
	Kenya	ICHEC_EC_EARTH_SMHI-RCA4	Central Unilever Tea Hospital, Kericho, Kenya	Kericho	RCP2.6	2036-2065	1	10	2052	2052-10-01	.	.	.	4.66452	.	.	0.57316	-0.17957	1.32588	.	0.38405	2.1312	0.8046	0.086	0.1379	0.2354	1.4304	1.7072	0.5061	0.2924	0.1657	0.1256	1.4193	.	.	.	.	.	.	2.1312	1.46791	1.00728	0.78994	0.67903	0.80427	0.93325	0.87986	0.81459	0.7497
	Kenya	ICHEC_EC_EARTH_SMHI-RCA4	Central Unilever Tea Hospital, Kericho, Kenya	Kericho	RCP2.6	2036-2065	1	11	2052	2052-11-01	.	.	.	4.66452	.	.	0.46256	-0.29016	1.21528	.	0.38405	1.0887	2.1312	0.8046	0.086	0.1379	0.2354	1.4304	1.7072	0.5061	0.2924	0.1657	0.1256	.	.	.	.	.	.	1.0887	1.60994	1.3415	1.02763	0.84969	0.74731	0.8449	0.95268	0.90306	0.842
	Kenya	ICHEC_EC_EARTH_SMHI-RCA4	Central Unilever Tea Hospital, Kericho, Kenya	Kericho	RCP2.6	2036-2065	1	12	2052	2052-12-01	.	.	.	4.66452	.	.	0.39676	-0.35596	1.14948	.	0.38405	0.6509	1.0887	2.1312	0.8046	0.086	0.1379	0.2354	1.4304	1.7072	0.5061	0.2924	0.1657	.	.	.	.	.	.	0.6509	0.8698	1.29026	1.16885	0.95229	0.81656	0.73354	0.82065	0.91915	0.87785
	Kenya	ICHEC_EC_EARTH_SMHI-RCA4	Central Unilever Tea Hospital, Kericho, Kenya	Kericho	RCP2.6	2036-2065	1	1	2053	2053-01-01	.	.	.	4.66452	.	.	0.30155	-0.45117	1.05428	.	0.38405	0.1123	0.6509	1.0887	2.1312	0.8046	0.086	0.1379	0.2354	1.4304	1.7072	0.5061	0.2924	.	.	.	.	.	.	0.1123	0.3816	0.6173	0.99577	0.95754	0.81229	0.71595	0.65588	0.74194	0.83847
	Kenya	ICHEC_EC_EARTH_SMHI-RCA4	Central Unilever Tea Hospital, Kericho, Kenya	Kericho	RCP2.6	2036-2065	1	2	2053	2053-02-01	.	.	.	4.66452	.	.	0.34869	-0.40403	1.10141	.	0.38405	0.1112	0.1123	0.6509	1.0887	2.1312	0.8046	0.086	0.1379	0.2354	1.4304	1.7072	0.5061	.	.	.	.	.	.	0.1112	0.11174	0.29147	0.49077	0.81886	0.81648	0.71213	0.64036	0.59536	0.67887
	Kenya	ICHEC_EC_EARTH_SMHI-RCA4	Central Unilever Tea Hospital, Kericho, Kenya	Kericho	RCP2.6	2036-2065	1	3	2053	2053-03-01	.	.	.	4.66452	.	.	0.52827	-0.22445	1.281	.	0.38405	0.9721	0.1112	0.1123	0.6509	1.0887	2.1312	0.8046	0.086	0.1379	0.2354	1.4304	1.7072	.	.	.	.	.	.	0.9721	0.54166	0.39854	0.46163	0.58704	0.8444	0.83872	0.74463	0.67722	0.63304
	Kenya	ICHEC_EC_EARTH_SMHI-RCA4	Central Unilever Tea Hospital, Kericho, Kenya	Kericho	RCP2.6	2036-2065	1	4	2053	2053-04-01	.	.	.	4.66452	.	.	0.53165	-0.22107	1.28437	.	0.38405	2.7628	0.9721	0.1112	0.1123	0.6509	1.0887	2.1312	0.8046	0.086	0.1379	0.2354	1.4304	.	.	.	.	.	.	2.7628	1.86749	1.28206	0.98962	0.92188	0.94968	1.11846	1.07924	0.96888	0.88578
	Kenya	ICHEC_EC_EARTH_SMHI-RCA4	Central Unilever Tea Hospital, Kericho, Kenya	Kericho	RCP2.6	2036-2065	1	5	2053	2053-05-01	.	.	.	4.66452	.	.	0.47281	-0.27991	1.22553	.	0.38405	1.9668	2.7628	0.9721	0.1112	0.1123	0.6509	1.0887	2.1312	0.8046	0.086	0.1379	0.2354	.	.	.	.	.	.	1.9668	2.36483	1.9006	1.45325	1.18506	1.09603	1.09498	1.22451	1.17786	1.06867
	Kenya	ICHEC_EC_EARTH_SMHI-RCA4	Central Unilever Tea Hospital, Kericho, Kenya	Kericho	RCP2.6	2036-2065	1	6	2053	2053-06-01	.	.	.	4.66452	.	.	0.44395	-0.30877	1.19667	.	0.38405	0.1742	1.9668	2.7628	0.9721	0.1112	0.1123	0.6509	1.0887	2.1312	0.8046	0.086	0.1379	.	.	.	.	.	.	0.1742	1.07051	1.63462	1.469	1.19744	1.01658	0.96434	0.97989	1.10781	1.07749
	Kenya	ICHEC_EC_EARTH_SMHI-RCA4	Central Unilever Tea Hospital, Kericho, Kenya	Kericho	RCP2.6	2036-2065	1	7	2053	2053-07-01	.	.	.	4.66452	.	.	0.34991	-0.40281	1.10263	.	0.38405	0.0044	0.1742	1.9668	2.7628	0.9721	0.1112	0.1123	0.6509	1.0887	2.1312	0.8046	0.086	.	.	.	.	.	.	0.0044	0.08928	0.71513	1.22706	1.17607	0.99859	0.87198	0.84435	0.87149	0.99746
	Kenya	ICHEC_EC_EARTH_SMHI-RCA4	Central Unilever Tea Hospital, Kericho, Kenya	Kericho	RCP2.6	2036-2065	1	8	2053	2053-08-01	.	.	.	4.66452	.	.	0.42597	-0.32675	1.17869	.	0.38405	0.3247	0.0044	0.1742	1.9668	2.7628	0.9721	0.1112	0.1123	0.6509	1.0887	2.1312	0.8046	.	.	.	.	.	.	0.3247	0.16451	0.16775	0.61751	1.04658	1.03417	0.90232	0.80357	0.7866	0.81681
	Kenya	ICHEC_EC_EARTH_SMHI-RCA4	Central Unilever Tea Hospital, Kericho, Kenya	Kericho	RCP2.6	2036-2065	1	9	2053	2053-09-01	.	.	.	4.66452	.	.	0.71193	-0.04079	1.46466	.	0.38405	1.9384	0.3247	0.0044	0.1742	1.9668	2.7628	0.9721	0.1112	0.1123	0.6509	1.0887	2.1312	.	.	.	.	.	.	1.9384	1.13154	0.75582	0.61041	0.88169	1.19522	1.16335	1.03183	0.92966	0.90178
	Kenya	ICHEC_EC_EARTH_SMHI-RCA4	Central Unilever Tea Hospital, Kericho, Kenya	Kericho	RCP2.6	2036-2065	1	10	2053	2053-10-01	.	.	.	4.66452	.	.	0.84813	0.09541	1.60085	.	0.38405	2.303	1.9384	0.3247	0.0044	0.1742	1.9668	2.7628	0.9721	0.1112	0.1123	0.6509	1.0887	.	.	.	.	.	.	2.303	2.12073	1.52204	1.14262	0.94894	1.11859	1.35348	1.30581	1.17308	1.067
	Kenya	ICHEC_EC_EARTH_SMHI-RCA4	Central Unilever Tea Hospital, Kericho, Kenya	Kericho	RCP2.6	2036-2065	1	11	2053	2053-11-01	.	.	.	4.66452	.	.	0.70822	-0.0445	1.46094	.	0.38405	1.0199	2.303	1.9384	0.3247	0.0044	0.1742	1.9668	2.7628	0.9721	0.1112	0.1123	0.6509	.	.	.	.	.	.	1.0199	1.66148	1.75379	1.39651	1.11808	0.96077	1.10449	1.31178	1.27405	1.15776
	Kenya	ICHEC_EC_EARTH_SMHI-RCA4	Central Unilever Tea Hospital, Kericho, Kenya	Kericho	RCP2.6	2036-2065	1	12	2053	2053-12-01	.	.	.	4.66452	.	.	0.52578	-0.22694	1.2785	.	0.38405	1.1507	1.0199	2.303	1.9384	0.3247	0.0044	0.1742	1.9668	2.7628	0.9721	0.1112	0.1123	.	.	.	.	.	.	1.1507	1.08533	1.49123	1.60303	1.34736	1.12352	0.98791	1.11027	1.29389	1.26172
	Kenya	ICHEC_EC_EARTH_SMHI-RCA4	Central Unilever Tea Hospital, Kericho, Kenya	Kericho	RCP2.6	2036-2065	1	1	2054	2054-01-01	.	.	.	4.66452	.	.	0.44706	-0.30566	1.19978	.	0.38405	0.4919	1.1507	1.0199	2.303	1.9384	0.3247	0.0044	0.1742	1.9668	2.7628	0.9721	0.1112	.	.	.	.	.	.	0.4919	0.82134	0.88753	1.24141	1.38081	1.20479	1.0333	0.92591	1.04157	1.2137
	Kenya	ICHEC_EC_EARTH_SMHI-RCA4	Central Unilever Tea Hospital, Kericho, Kenya	Kericho	RCP2.6	2036-2065	1	2	2054	2054-02-01	.	.	.	4.66452	.	.	0.64179	-0.11093	1.39451	.	0.38405	0.1906	0.4919	1.1507	1.0199	2.303	1.9384	0.3247	0.0044	0.1742	1.9668	2.7628	0.9721	.	.	.	.	.	.	0.1906	0.34126	0.61109	0.7133	1.03125	1.18244	1.0599	0.92796	0.84421	0.95647
	Kenya	ICHEC_EC_EARTH_SMHI-RCA4	Central Unilever Tea Hospital, Kericho, Kenya	Kericho	RCP2.6	2036-2065	1	3	2054	2054-03-01	.	.	.	4.66452	.	.	0.82119	0.06847	1.57391	.	0.38405	0.4599	0.1906	0.4919	1.1507	1.0199	2.303	1.9384	0.3247	0.0044	0.1742	1.9668	2.7628	.	.	.	.	.	.	0.4599	0.32526	0.38082	0.5733	0.66262	0.93603	1.07923	0.98491	0.87596	0.80578
	Kenya	ICHEC_EC_EARTH_SMHI-RCA4	Central Unilever Tea Hospital, Kericho, Kenya	Kericho	RCP2.6	2036-2065	1	4	2054	2054-04-01	.	.	.	4.66452	.	.	0.73269	-0.02003	1.48541	.	0.38405	1.1662	0.4599	0.1906	0.4919	1.1507	1.0199	2.303	1.9384	0.3247	0.0044	0.1742	1.9668	.	.	.	.	.	.	1.1662	0.81305	0.60556	0.57716	0.69187	0.74655	0.9689	1.09009	1.00505	0.90498
	Kenya	ICHEC_EC_EARTH_SMHI-RCA4	Central Unilever Tea Hospital, Kericho, Kenya	Kericho	RCP2.6	2036-2065	1	5	2054	2054-05-01	.	.	.	4.66452	.	.	0.62495	-0.12777	1.37768	.	0.38405	1.8318	1.1662	0.4599	0.1906	0.4919	1.1507	1.0199	2.303	1.9384	0.3247	0.0044	0.1742	.	.	.	.	.	.	1.8318	1.49897	1.15262	0.91211	0.82808	0.88185	0.90158	1.07676	1.1725	1.08772
	Kenya	ICHEC_EC_EARTH_SMHI-RCA4	Central Unilever Tea Hospital, Kericho, Kenya	Kericho	RCP2.6	2036-2065	1	6	2054	2054-06-01	.	.	.	4.66452	.	.	0.63095	-0.12177	1.38367	.	0.38405	0.0185	1.8318	1.1662	0.4599	0.1906	0.4919	1.1507	1.0199	2.303	1.9384	0.3247	0.0044	.	.	.	.	.	.	0.0185	0.92512	1.00547	0.86908	0.73338	0.69314	0.75851	0.79119	0.95917	1.0571
	Kenya	ICHEC_EC_EARTH_SMHI-RCA4	Central Unilever Tea Hospital, Kericho, Kenya	Kericho	RCP2.6	2036-2065	1	7	2054	2054-07-01	.	.	.	4.66452	.	.	0.47146	-0.28126	1.22418	.	0.38405	0.0017	0.0185	1.8318	1.1662	0.4599	0.1906	0.4919	1.1507	1.0199	2.303	1.9384	0.3247	.	.	.	.	.	.	0.0017	0.01011	0.61733	0.75454	0.69562	0.61144	0.59437	0.66392	0.70347	0.86343
	Kenya	ICHEC_EC_EARTH_SMHI-RCA4	Central Unilever Tea Hospital, Kericho, Kenya	Kericho	RCP2.6	2036-2065	1	8	2054	2054-08-01	.	.	.	4.66452	.	.	0.41778	-0.33494	1.1705	.	0.38405	0.4079	0.0017	0.0185	1.8318	1.1662	0.4599	0.1906	0.4919	1.1507	1.0199	2.303	1.9384	.	.	.	.	.	.	0.4079	0.20481	0.1427	0.56497	0.68521	0.64766	0.58236	0.57106	0.63547	0.67391
	Kenya	ICHEC_EC_EARTH_SMHI-RCA4	Central Unilever Tea Hospital, Kericho, Kenya	Kericho	RCP2.6	2036-2065	1	9	2054	2054-09-01	.	.	.	4.66452	.	.	0.4355	-0.31722	1.18823	.	0.38405	2.0871	0.4079	0.0017	0.0185	1.8318	1.1662	0.4599	0.1906	0.4919	1.1507	1.0199	2.303	.	.	.	.	.	.	2.0871	1.2475	0.83225	0.62881	0.8694	0.91886	0.8533	0.77046	0.73951	0.78064
	Kenya	ICHEC_EC_EARTH_SMHI-RCA4	Central Unilever Tea Hospital, Kericho, Kenya	Kericho	RCP2.6	2036-2065	1	10	2054	2054-10-01	.	.	.	4.66452	.	.	0.61787	-0.13486	1.37059	.	0.38405	1.9246	2.0871	0.4079	0.0017	0.0185	1.8318	1.1662	0.4599	0.1906	0.4919	1.1507	1.0199	.	.	.	.	.	.	1.9246	2.00586	1.4732	1.10533	0.88796	1.04526	1.06254	0.98721	0.8987	0.85802
	Kenya	ICHEC_EC_EARTH_SMHI-RCA4	Central Unilever Tea Hospital, Kericho, Kenya	Kericho	RCP2.6	2036-2065	1	11	2054	2054-11-01	.	.	.	4.66452	.	.	0.51525	-0.23747	1.26797	.	0.38405	1.9192	1.9246	2.0871	0.4079	0.0017	0.0185	1.8318	1.1662	0.4599	0.1906	0.4919	1.1507	.	.	.	.	.	.	1.9192	1.92187	1.97696	1.58469	1.2681	1.05983	1.17011	1.16961	1.09076	1.00074
	Kenya	ICHEC_EC_EARTH_SMHI-RCA4	Central Unilever Tea Hospital, Kericho, Kenya	Kericho	RCP2.6	2036-2065	1	12	2054	2054-12-01	.	.	.	4.66452	.	.	0.37662	-0.3761	1.12934	.	0.38405	0.6961	1.9192	1.9246	2.0871	0.4079	0.0017	0.0185	1.8318	1.1662	0.4599	0.1906	0.4919	.	.	.	.	.	.	0.6961	1.30765	1.5133	1.65676	1.40698	1.17277	1.00787	1.11086	1.11701	1.0513
	Kenya	ICHEC_EC_EARTH_SMHI-RCA4	Central Unilever Tea Hospital, Kericho, Kenya	Kericho	RCP2.6	2055-2085	1	1	2055	2055-01-01	.	.	.	4.66452	.	.	0.42017	-0.33255	1.17289	.	0.38405	0.1796	0.6961	1.9192	1.9246	2.0871	0.4079	0.0017	0.0185	1.8318	1.1662	0.4599	0.1906	.	.	.	.	.	.	0.1796	0.43788	0.93164	1.17988	1.36133	1.20242	1.03089	0.90434	1.00739	1.02327
	Kenya	ICHEC_EC_EARTH_SMHI-RCA4	Central Unilever Tea Hospital, Kericho, Kenya	Kericho	RCP2.6	2055-2085	1	2	2055	2055-02-01	.	.	.	4.66452	.	.	0.5985	-0.15422	1.35122	.	0.38405	0.0293	0.1796	0.6961	1.9192	1.9246	2.0871	0.4079	0.0017	0.0185	1.8318	1.1662	0.4599	.	.	.	.	.	.	0.0293	0.10446	0.30169	0.70606	0.94977	1.13933	1.03483	0.9057	0.80712	0.90958
	Kenya	ICHEC_EC_EARTH_SMHI-RCA4	Central Unilever Tea Hospital, Kericho, Kenya	Kericho	RCP2.6	2055-2085	1	3	2055	2055-03-01	.	.	.	4.66452	.	.	0.74156	-0.01116	1.49428	.	0.38405	1.4408	0.0293	0.1796	0.6961	1.9192	1.9246	2.0871	0.4079	0.0017	0.0185	1.8318	1.1662	.	.	.	.	.	.	1.4408	0.73506	0.54991	0.58647	0.85301	1.0316	1.18239	1.08558	0.96515	0.87048
	Kenya	ICHEC_EC_EARTH_SMHI-RCA4	Central Unilever Tea Hospital, Kericho, Kenya	Kericho	RCP2.6	2055-2085	1	4	2055	2055-04-01	.	.	.	4.66452	.	.	0.71585	-0.03687	1.46857	.	0.38405	2.5386	1.4408	0.0293	0.1796	0.6961	1.9192	1.9246	2.0871	0.4079	0.0017	0.0185	1.8318	.	.	.	.	.	.	2.5386	1.98968	1.33623	1.04707	0.97689	1.13393	1.24688	1.35191	1.24702	1.12249
	Kenya	ICHEC_EC_EARTH_SMHI-RCA4	Central Unilever Tea Hospital, Kericho, Kenya	Kericho	RCP2.6	2055-2085	1	5	2055	2055-05-01	.	.	.	4.66452	.	.	0.76124	0.00852	1.51396	.	0.38405	1.1526	2.5386	1.4408	0.0293	0.1796	0.6961	1.9192	1.9246	2.0871	0.4079	0.0017	0.0185	.	.	.	.	.	.	1.1526	1.8456	1.71067	1.29033	1.06819	1.00618	1.1366	1.2351	1.32977	1.23758
	Kenya	ICHEC_EC_EARTH_SMHI-RCA4	Central Unilever Tea Hospital, Kericho, Kenya	Kericho	RCP2.6	2055-2085	1	6	2055	2055-06-01	.	.	.	4.66452	.	.	0.55562	-0.1971	1.30834	.	0.38405	0.0546	1.1526	2.5386	1.4408	0.0293	0.1796	0.6961	1.9192	1.9246	2.0871	0.4079	0.0017	.	.	.	.	.	.	0.0546	0.60362	1.2486	1.29665	1.04319	0.89926	0.87024	1.00136	1.10394	1.20226
	Kenya	ICHEC_EC_EARTH_SMHI-RCA4	Central Unilever Tea Hospital, Kericho, Kenya	Kericho	RCP2.6	2055-2085	1	7	2055	2055-07-01	.	.	.	4.66452	.	.	0.47507	-0.27765	1.22779	.	0.38405	0	0.0546	1.1526	2.5386	1.4408	0.0293	0.1796	0.6961	1.9192	1.9246	2.0871	0.4079	.	.	.	.	.	.	0	0.0273	0.40241	0.93645	1.03732	0.86932	0.77079	0.76146	0.89009	0.99354
	Kenya	ICHEC_EC_EARTH_SMHI-RCA4	Central Unilever Tea Hospital, Kericho, Kenya	Kericho	RCP2.6	2055-2085	1	8	2055	2055-08-01	.	.	.	4.66452	.	.	0.49745	-0.25527	1.25017	.	0.38405	0.2913	0	0.0546	1.1526	2.5386	1.4408	0.0293	0.1796	0.6961	1.9192	1.9246	2.0871	.	.	.	.	.	.	0.2913	0.14565	0.1153	0.37464	0.80742	0.91299	0.78675	0.71086	0.70922	0.83021
	Kenya	ICHEC_EC_EARTH_SMHI-RCA4	Central Unilever Tea Hospital, Kericho, Kenya	Kericho	RCP2.6	2055-2085	1	9	2055	2055-09-01	.	.	.	4.66452	.	.	0.80885	0.05613	1.56157	.	0.38405	1.7735	0.2913	0	0.0546	1.1526	2.5386	1.4408	0.0293	0.1796	0.6961	1.9192	1.9246	.	.	.	.	.	.	1.7735	1.03242	0.68828	0.52986	0.65442	0.96844	1.03592	0.9101	0.82893	0.81565
	Kenya	ICHEC_EC_EARTH_SMHI-RCA4	Central Unilever Tea Hospital, Kericho, Kenya	Kericho	RCP2.6	2055-2085	1	10	2055	2055-10-01	.	.	.	4.66452	.	.	0.69986	-0.05286	1.45258	.	0.38405	2.1821	1.7735	0.2913	0	0.0546	1.1526	2.5386	1.4408	0.0293	0.1796	0.6961	1.9192	.	.	.	.	.	.	2.1821	1.97783	1.41566	1.06174	0.86032	0.90904	1.14183	1.1792	1.05143	0.96425
	Kenya	ICHEC_EC_EARTH_SMHI-RCA4	Central Unilever Tea Hospital, Kericho, Kenya	Kericho	RCP2.6	2055-2085	1	11	2055	2055-11-01	.	.	.	4.66452	.	.	0.64556	-0.10716	1.39828	.	0.38405	1.8189	2.1821	1.7735	0.2913	0	0.0546	1.1526	2.5386	1.4408	0.0293	0.1796	0.6961	.	.	.	.	.	.	1.8189	2.00052	1.92486	1.51647	1.21318	1.02008	1.03902	1.22646	1.25028	1.12818
	Kenya	ICHEC_EC_EARTH_SMHI-RCA4	Central Unilever Tea Hospital, Kericho, Kenya	Kericho	RCP2.6	2055-2085	1	12	2055	2055-12-01	.	.	.	4.66452	.	.	0.4055	-0.34722	1.15823	.	0.38405	0.4124	1.8189	2.1821	1.7735	0.2913	0	0.0546	1.1526	2.5386	1.4408	0.0293	0.1796	.	.	.	.	.	.	0.4124	1.11565	1.47114	1.54674	1.29565	1.07971	0.93327	0.96069	1.13601	1.16649
	Kenya	ICHEC_EC_EARTH_SMHI-RCA4	Central Unilever Tea Hospital, Kericho, Kenya	Kericho	RCP2.6	2055-2085	1	1	2056	2056-01-01	.	.	.	4.66452	.	.	0.45124	-0.30148	1.20396	.	0.38405	0.043	0.4124	1.8189	2.1821	1.7735	0.2913	0	0.0546	1.1526	2.5386	1.4408	0.0293	.	.	.	.	.	.	0.043	0.2277	0.7581	1.11411	1.24599	1.08688	0.93161	0.82198	0.85872	1.02671
	Kenya	ICHEC_EC_EARTH_SMHI-RCA4	Central Unilever Tea Hospital, Kericho, Kenya	Kericho	RCP2.6	2055-2085	1	2	2056	2056-02-01	.	.	.	4.66452	.	.	0.5257	-0.22702	1.27842	.	0.38405	0.2952	0.043	0.4124	1.8189	2.1821	1.7735	0.2913	0	0.0546	1.1526	2.5386	1.4408	.	.	.	.	.	.	0.2952	0.16911	0.2502	0.64238	0.95033	1.08753	0.97378	0.85206	0.76346	0.80237
	Kenya	ICHEC_EC_EARTH_SMHI-RCA4	Central Unilever Tea Hospital, Kericho, Kenya	Kericho	RCP2.6	2055-2085	1	3	2056	2056-03-01	.	.	.	4.66452	.	.	0.73485	-0.01788	1.48757	.	0.38405	1.1352	0.2952	0.043	0.4124	1.8189	2.1821	1.7735	0.2913	0	0.0546	1.1526	2.5386	.	.	.	.	.	.	1.1352	0.71522	0.49115	0.47146	0.74095	0.98115	1.09434	0.99397	0.88352	0.80063
	Kenya	ICHEC_EC_EARTH_SMHI-RCA4	Central Unilever Tea Hospital, Kericho, Kenya	Kericho	RCP2.6	2055-2085	1	4	2056	2056-04-01	.	.	.	4.66452	.	.	0.75358	0.00086	1.5063	.	0.38405	1.5583	1.1352	0.2952	0.043	0.4124	1.8189	2.1821	1.7735	0.2913	0	0.0546	1.1526	.	.	.	.	.	.	1.5583	1.34679	0.99627	0.75795	0.68884	0.87718	1.0636	1.15235	1.05667	0.95101
	Kenya	ICHEC_EC_EARTH_SMHI-RCA4	Central Unilever Tea Hospital, Kericho, Kenya	Kericho	RCP2.6	2055-2085	1	5	2056	2056-05-01	.	.	.	4.66452	.	.	0.63723	-0.1155	1.38995	.	0.38405	2.4586	1.5583	1.1352	0.2952	0.043	0.4124	1.8189	2.1821	1.7735	0.2913	0	0.0546	.	.	.	.	.	.	2.4586	2.00847	1.71739	1.36185	1.09808	0.9838	1.1031	1.23798	1.29748	1.19687
	Kenya	ICHEC_EC_EARTH_SMHI-RCA4	Central Unilever Tea Hospital, Kericho, Kenya	Kericho	RCP2.6	2055-2085	1	6	2056	2056-06-01	.	.	.	4.66452	.	.	0.49404	-0.25868	1.24676	.	0.38405	0.5196	2.4586	1.5583	1.1352	0.2952	0.043	0.4124	1.8189	2.1821	1.7735	0.2913	0	.	.	.	.	.	.	0.5196	1.48912	1.5122	1.41796	1.19341	1.00167	0.91749	1.03017	1.15816	1.2197
	Kenya	ICHEC_EC_EARTH_SMHI-RCA4	Central Unilever Tea Hospital, Kericho, Kenya	Kericho	RCP2.6	2055-2085	1	7	2056	2056-07-01	.	.	.	4.66452	.	.	0.45466	-0.29806	1.20739	.	0.38405	0.0008	0.5196	2.4586	1.5583	1.1352	0.2952	0.043	0.4124	1.8189	2.1821	1.7735	0.2913	.	.	.	.	.	.	0.0008	0.26021	0.99301	1.13434	1.13452	0.99464	0.85869	0.8029	0.91579	1.04242
	Kenya	ICHEC_EC_EARTH_SMHI-RCA4	Central Unilever Tea Hospital, Kericho, Kenya	Kericho	RCP2.6	2055-2085	1	8	2056	2056-08-01	.	.	.	4.66452	.	.	0.49603	-0.25669	1.24875	.	0.38405	0.1136	0.0008	0.5196	2.4586	1.5583	1.1352	0.2952	0.043	0.4124	1.8189	2.1821	1.7735	.	.	.	.	.	.	0.1136	0.05717	0.21133	0.77315	0.93019	0.96436	0.86877	0.76555	0.72631	0.83557
	Kenya	ICHEC_EC_EARTH_SMHI-RCA4	Central Unilever Tea Hospital, Kericho, Kenya	Kericho	RCP2.6	2055-2085	1	9	2056	2056-09-01	.	.	.	4.66452	.	.	0.60669	-0.14603	1.35941	.	0.38405	0.9482	0.1136	0.0008	0.5196	2.4586	1.5583	1.1352	0.2952	0.043	0.4124	1.8189	2.1821	.	.	.	.	.	.	0.9482	0.53089	0.35418	0.39555	0.80816	0.93319	0.96205	0.8787	0.78584	0.7485
	Kenya	ICHEC_EC_EARTH_SMHI-RCA4	Central Unilever Tea Hospital, Kericho, Kenya	Kericho	RCP2.6	2055-2085	1	10	2056	2056-10-01	.	.	.	4.66452	.	.	0.77579	0.02306	1.52851	.	0.38405	2.6116	0.9482	0.1136	0.0008	0.5196	2.4586	1.5583	1.1352	0.2952	0.043	0.4124	1.8189	.	.	.	.	.	.	2.6116	1.77991	1.22446	0.91854	0.83876	1.10873	1.17296	1.16825	1.07124	0.96842
	Kenya	ICHEC_EC_EARTH_SMHI-RCA4	Central Unilever Tea Hospital, Kericho, Kenya	Kericho	RCP2.6	2055-2085	1	11	2056	2056-11-01	.	.	.	4.66452	.	.	0.69437	-0.05835	1.44709	.	0.38405	2.8409	2.6116	0.9482	0.1136	0.0008	0.5196	2.4586	1.5583	1.1352	0.2952	0.043	0.4124	.	.	.	.	.	.	2.8409	2.72623	2.13356	1.62856	1.303	1.17244	1.35618	1.38145	1.35409	1.24821
	Kenya	ICHEC_EC_EARTH_SMHI-RCA4	Central Unilever Tea Hospital, Kericho, Kenya	Kericho	RCP2.6	2055-2085	1	12	2056	2056-12-01	.	.	.	4.66452	.	.	0.5405	-0.21222	1.29322	.	0.38405	1.418	2.8409	2.6116	0.9482	0.1136	0.0008	0.5196	2.4586	1.5583	1.1352	0.2952	0.043	.	.	.	.	.	.	1.418	2.12942	2.29015	1.95467	1.58645	1.32217	1.20752	1.36391	1.38551	1.36048
	Kenya	ICHEC_EC_EARTH_SMHI-RCA4	Central Unilever Tea Hospital, Kericho, Kenya	Kericho	RCP2.6	2055-2085	1	1	2057	2057-01-01	.	.	.	4.66452	.	.	0.47224	-0.28048	1.22496	.	0.38405	0.2488	1.418	2.8409	2.6116	0.9482	0.1136	0.0008	0.5196	2.4586	1.5583	1.1352	0.2952	.	.	.	.	.	.	0.2488	0.83337	1.50253	1.7798	1.61348	1.3635	1.16882	1.08768	1.24	1.27184
	Kenya	ICHEC_EC_EARTH_SMHI-RCA4	Central Unilever Tea Hospital, Kericho, Kenya	Kericho	RCP2.6	2055-2085	1	2	2057	2057-02-01	.	.	.	4.66452	.	.	0.48529	-0.26743	1.23801	.	0.38405	0.4527	0.2488	1.418	2.8409	2.6116	0.9482	0.1136	0.0008	0.5196	2.4586	1.5583	1.1352	.	.	.	.	.	.	0.4527	0.35072	0.70647	1.24007	1.51438	1.42002	1.23338	1.07931	1.01712	1.16127
	Kenya	ICHEC_EC_EARTH_SMHI-RCA4	Central Unilever Tea Hospital, Kericho, Kenya	Kericho	RCP2.6	2055-2085	1	3	2057	2057-03-01	.	.	.	4.66452	.	.	0.73102	-0.0217	1.48374	.	0.38405	0.7435	0.4527	0.2488	1.418	2.8409	2.6116	0.9482	0.1136	0.0008	0.5196	2.4586	1.5583	.	.	.	.	.	.	0.7435	0.59811	0.48166	0.71574	1.14076	1.3859	1.32338	1.17215	1.042	0.98976
	Kenya	ICHEC_EC_EARTH_SMHI-RCA4	Central Unilever Tea Hospital, Kericho, Kenya	Kericho	RCP2.6	2055-2085	1	4	2057	2057-04-01	.	.	.	4.66452	.	.	0.9651	0.21238	1.71782	.	0.38405	2.3623	0.7435	0.4527	0.2488	1.418	2.8409	2.6116	0.9482	0.1136	0.0008	0.5196	2.4586	.	.	.	.	.	.	2.3623	1.55292	1.18617	0.95182	1.04505	1.34435	1.52539	1.45324	1.30439	1.17403
	Kenya	ICHEC_EC_EARTH_SMHI-RCA4	Central Unilever Tea Hospital, Kericho, Kenya	Kericho	RCP2.6	2055-2085	1	5	2057	2057-05-01	.	.	.	4.66452	.	.	0.92414	0.17141	1.67686	.	0.38405	1.2379	2.3623	0.7435	0.4527	0.2488	1.418	2.8409	2.6116	0.9482	0.1136	0.0008	0.5196	.	.	.	.	.	.	1.2379	1.8001	1.44791	1.1991	1.00904	1.07719	1.32915	1.48945	1.42932	1.29774
	Kenya	ICHEC_EC_EARTH_SMHI-RCA4	Central Unilever Tea Hospital, Kericho, Kenya	Kericho	RCP2.6	2055-2085	1	6	2057	2057-06-01	.	.	.	4.66452	.	.	0.7833	0.03058	1.53603	.	0.38405	0.3325	1.2379	2.3623	0.7435	0.4527	0.2488	1.418	2.8409	2.6116	0.9482	0.1136	0.0008	.	.	.	.	.	.	0.3325	0.7852	1.3109	1.16906	1.02578	0.89628	0.97081	1.20456	1.3609	1.31963
	Kenya	ICHEC_EC_EARTH_SMHI-RCA4	Central Unilever Tea Hospital, Kericho, Kenya	Kericho	RCP2.6	2055-2085	1	7	2057	2057-07-01	.	.	.	4.66452	.	.	0.61421	-0.13851	1.36693	.	0.38405	0.0435	0.3325	1.2379	2.3623	0.7435	0.4527	0.2488	1.418	2.8409	2.6116	0.9482	0.1136	.	.	.	.	.	.	0.0435	0.18801	0.53798	0.99406	0.94395	0.86207	0.77446	0.8549	1.07556	1.22917
	Kenya	ICHEC_EC_EARTH_SMHI-RCA4	Central Unilever Tea Hospital, Kericho, Kenya	Kericho	RCP2.6	2055-2085	1	8	2057	2057-08-01	.	.	.	4.66452	.	.	0.58758	-0.16514	1.3403	.	0.38405	0.5198	0.0435	0.3325	1.2379	2.3623	0.7435	0.4527	0.2488	1.418	2.8409	2.6116	0.9482	.	.	.	.	.	.	0.5198	0.28166	0.2986	0.53343	0.8992	0.87326	0.81317	0.74262	0.81766	1.01998
	Kenya	ICHEC_EC_EARTH_SMHI-RCA4	Central Unilever Tea Hospital, Kericho, Kenya	Kericho	RCP2.6	2055-2085	1	9	2057	2057-09-01	.	.	.	4.66452	.	.	0.73079	-0.02193	1.48351	.	0.38405	1.938	0.5198	0.0435	0.3325	1.2379	2.3623	0.7435	0.4527	0.2488	1.418	2.8409	2.6116	.	.	.	.	.	.	1.938	1.2289	0.83378	0.70846	0.81435	1.07234	1.02537	0.95378	0.87544	0.9297
	Kenya	ICHEC_EC_EARTH_SMHI-RCA4	Central Unilever Tea Hospital, Kericho, Kenya	Kericho	RCP2.6	2055-2085	1	10	2057	2057-10-01	.	.	.	4.66452	.	.	0.79057	0.03785	1.54329	.	0.38405	2.202	1.938	0.5198	0.0435	0.3325	1.2379	2.3623	0.7435	0.4527	0.2488	1.418	2.8409	.	.	.	.	.	.	2.202	2.07001	1.55327	1.17583	1.00717	1.04562	1.23372	1.17245	1.09247	1.0081
	Kenya	ICHEC_EC_EARTH_SMHI-RCA4	Central Unilever Tea Hospital, Kericho, Kenya	Kericho	RCP2.6	2055-2085	1	11	2057	2057-11-01	.	.	.	4.66452	.	.	0.63654	-0.11618	1.38927	.	0.38405	1.0714	2.202	1.938	0.5198	0.0435	0.3325	1.2379	2.3623	0.7435	0.4527	0.2488	1.418	.	.	.	.	.	.	1.0714	1.63669	1.73714	1.4328	1.15494	1.01787	1.0493	1.21343	1.16122	1.09036
	Kenya	ICHEC_EC_EARTH_SMHI-RCA4	Central Unilever Tea Hospital, Kericho, Kenya	Kericho	RCP2.6	2055-2085	1	12	2057	2057-12-01	.	.	.	4.66452	.	.	0.52795	-0.22477	1.28067	.	0.38405	0.2315	1.0714	2.202	1.938	0.5198	0.0435	0.3325	1.2379	2.3623	0.7435	0.4527	0.2488	.	.	.	.	.	.	0.2315	0.65144	1.16829	1.36072	1.19253	1.00103	0.90553	0.94708	1.10432	1.06824
	Kenya	ICHEC_EC_EARTH_SMHI-RCA4	Central Unilever Tea Hospital, Kericho, Kenya	Kericho	RCP2.6	2055-2085	1	1	2058	2058-01-01	.	.	.	4.66452	.	.	0.47851	-0.27421	1.23123	.	0.38405	0.027	0.2315	1.0714	2.202	1.938	0.5198	0.0435	0.3325	1.2379	2.3623	0.7435	0.4527	.	.	.	.	.	.	0.027	0.12925	0.44329	0.88297	1.09398	0.99828	0.86189	0.79571	0.84485	0.99659
	Kenya	ICHEC_EC_EARTH_SMHI-RCA4	Central Unilever Tea Hospital, Kericho, Kenya	Kericho	RCP2.6	2055-2085	1	2	2058	2058-02-01	.	.	.	4.66452	.	.	0.66205	-0.09067	1.41477	.	0.38405	0.8343	0.027	0.2315	1.0714	2.202	1.938	0.5198	0.0435	0.3325	1.2379	2.3623	0.7435	.	.	.	.	.	.	0.8343	0.43066	0.36427	0.54105	0.87324	1.0507	0.97486	0.85844	0.8	0.84379
	Kenya	ICHEC_EC_EARTH_SMHI-RCA4	Central Unilever Tea Hospital, Kericho, Kenya	Kericho	RCP2.6	2055-2085	1	3	2058	2058-03-01	.	.	.	4.66452	.	.	0.78039	0.02767	1.53311	.	0.38405	1.3536	0.8343	0.027	0.2315	1.0714	2.202	1.938	0.5198	0.0435	0.3325	1.2379	2.3623	.	.	.	.	.	.	1.3536	1.09396	0.73831	0.6116	0.70356	0.9533	1.09398	1.0222	0.91346	0.85536
	Kenya	ICHEC_EC_EARTH_SMHI-RCA4	Central Unilever Tea Hospital, Kericho, Kenya	Kericho	RCP2.6	2055-2085	1	4	2058	2058-04-01	.	.	.	4.66452	.	.	0.80302	0.0503	1.55574	.	0.38405	1.3176	1.3536	0.8343	0.027	0.2315	1.0714	2.202	1.938	0.5198	0.0435	0.3325	1.2379	.	.	.	.	.	.	1.3176	1.33561	1.16851	0.88314	0.75281	0.8059	1.00535	1.12193	1.05502	0.95388
	Kenya	ICHEC_EC_EARTH_SMHI-RCA4	Central Unilever Tea Hospital, Kericho, Kenya	Kericho	RCP2.6	2055-2085	1	5	2058	2058-05-01	.	.	.	4.66452	.	.	0.59231	-0.16041	1.34503	.	0.38405	1.7323	1.3176	1.3536	0.8343	0.027	0.2315	1.0714	2.202	1.938	0.5198	0.0435	0.3325	.	.	.	.	.	.	1.7323	1.52496	1.46784	1.30946	1.05297	0.91606	0.93825	1.09622	1.18975	1.12275
	Kenya	ICHEC_EC_EARTH_SMHI-RCA4	Central Unilever Tea Hospital, Kericho, Kenya	Kericho	RCP2.6	2055-2085	1	6	2058	2058-06-01	.	.	.	4.66452	.	.	0.47689	-0.27583	1.22961	.	0.38405	0.0423	1.7323	1.3176	1.3536	0.8343	0.027	0.2315	1.0714	2.202	1.938	0.5198	0.0435	.	.	.	.	.	.	0.0423	0.88729	1.03073	1.11145	1.05603	0.88452	0.79123	0.82625	0.97911	1.075
	Kenya	ICHEC_EC_EARTH_SMHI-RCA4	Central Unilever Tea Hospital, Kericho, Kenya	Kericho	RCP2.6	2055-2085	1	7	2058	2058-07-01	.	.	.	4.66452	.	.	0.50935	-0.24337	1.26207	.	0.38405	0.057	0.0423	1.7323	1.3176	1.3536	0.8343	0.027	0.2315	1.0714	2.202	1.938	0.5198	.	.	.	.	.	.	0.057	0.04965	0.61053	0.7873	0.90056	0.88952	0.76631	0.69945	0.74078	0.8869
	Kenya	ICHEC_EC_EARTH_SMHI-RCA4	Central Unilever Tea Hospital, Kericho, Kenya	Kericho	RCP2.6	2055-2085	1	8	2058	2058-08-01	.	.	.	4.66452	.	.	0.58272	-0.17001	1.33544	.	0.38405	1.1326	0.057	0.0423	1.7323	1.3176	1.3536	0.8343	0.027	0.2315	1.0714	2.202	1.938	.	.	.	.	.	.	1.1326	0.59483	0.41064	0.74106	0.85637	0.93924	0.92425	0.8121	0.74759	0.77997
	Kenya	ICHEC_EC_EARTH_SMHI-RCA4	Central Unilever Tea Hospital, Kericho, Kenya	Kericho	RCP2.6	2055-2085	1	9	2058	2058-09-01	.	.	.	4.66452	.	.	0.61234	-0.14038	1.36507	.	0.38405	1.6893	1.1326	0.057	0.0423	1.7323	1.3176	1.3536	0.8343	0.027	0.2315	1.0714	2.202	.	.	.	.	.	.	1.6893	1.41097	0.95965	0.73031	0.93071	0.99519	1.04639	1.01988	0.90956	0.84176
	Kenya	ICHEC_EC_EARTH_SMHI-RCA4	Central Unilever Tea Hospital, Kericho, Kenya	Kericho	RCP2.6	2055-2085	1	10	2058	2058-10-01	.	.	.	4.66452	.	.	0.73412	-0.0186	1.48684	.	0.38405	2.2465	1.6893	1.1326	0.057	0.0423	1.7323	1.3176	1.3536	0.8343	0.027	0.2315	1.0714	.	.	.	.	.	.	2.2465	1.96789	1.68947	1.28136	1.03354	1.15	1.17395	1.19641	1.15617	1.04326
	Kenya	ICHEC_EC_EARTH_SMHI-RCA4	Central Unilever Tea Hospital, Kericho, Kenya	Kericho	RCP2.6	2055-2085	1	11	2058	2058-11-01	.	.	.	4.66452	.	.	0.58746	-0.16526	1.34018	.	0.38405	1.8761	2.2465	1.6893	1.1326	0.057	0.0423	1.7323	1.3176	1.3536	0.8343	0.027	0.2315	.	.	.	.	.	.	1.8761	2.06131	1.93731	1.73614	1.40031	1.17398	1.25374	1.26172	1.27193	1.22817
	Kenya	ICHEC_EC_EARTH_SMHI-RCA4	Central Unilever Tea Hospital, Kericho, Kenya	Kericho	RCP2.6	2055-2085	1	12	2058	2058-12-01	.	.	.	4.66452	.	.	0.46356	-0.28916	1.21628	.	0.38405	0.3828	1.8761	2.2465	1.6893	1.1326	0.057	0.0423	1.7323	1.3176	1.3536	0.8343	0.027	.	.	.	.	.	.	0.3828	1.12947	1.50181	1.54868	1.46547	1.23073	1.06095	1.14487	1.16406	1.18302
	Kenya	ICHEC_EC_EARTH_SMHI-RCA4	Central Unilever Tea Hospital, Kericho, Kenya	Kericho	RCP2.6	2055-2085	1	1	2059	2059-01-01	.	.	.	4.66452	.	.	0.56778	-0.18494	1.3205	.	0.38405	0.1305	0.3828	1.8761	2.2465	1.6893	1.1326	0.057	0.0423	1.7323	1.3176	1.3536	0.8343	.	.	.	.	.	.	0.1305	0.25663	0.79646	1.15897	1.26503	1.24297	1.07355	0.94464	1.03216	1.0607
	Kenya	ICHEC_EC_EARTH_SMHI-RCA4	Central Unilever Tea Hospital, Kericho, Kenya	Kericho	RCP2.6	2055-2085	1	2	2059	2059-02-01	.	.	.	4.66452	.	.	0.64984	-0.10288	1.40256	.	0.38405	0.464	0.1305	0.3828	1.8761	2.2465	1.6893	1.1326	0.057	0.0423	1.7323	1.3176	1.3536	.	.	.	.	.	.	0.464	0.29724	0.32576	0.71335	1.01998	1.13153	1.13169	0.99736	0.89124	0.97534
	Kenya	ICHEC_EC_EARTH_SMHI-RCA4	Central Unilever Tea Hospital, Kericho, Kenya	Kericho	RCP2.6	2055-2085	1	3	2059	2059-03-01	.	.	.	4.66452	.	.	0.78943	0.03671	1.54215	.	0.38405	1.1754	0.464	0.1305	0.3828	1.8761	2.2465	1.6893	1.1326	0.057	0.0423	1.7323	1.3176	.	.	.	.	.	.	1.1754	0.8197	0.58995	0.53817	0.80576	1.04588	1.1378	1.13715	1.01714	0.91965
	Kenya	ICHEC_EC_EARTH_SMHI-RCA4	Central Unilever Tea Hospital, Kericho, Kenya	Kericho	RCP2.6	2055-2085	1	4	2059	2059-04-01	.	.	.	4.66452	.	.	0.88016	0.12744	1.63289	.	0.38405	2.1552	1.1754	0.464	0.1305	0.3828	1.8761	2.2465	1.6893	1.1326	0.057	0.0423	1.7323	.	.	.	.	.	.	2.1552	1.66528	1.26486	0.98126	0.86156	1.03066	1.20435	1.26497	1.25026	1.13094
	Kenya	ICHEC_EC_EARTH_SMHI-RCA4	Central Unilever Tea Hospital, Kericho, Kenya	Kericho	RCP2.6	2055-2085	1	5	2059	2059-05-01	.	.	.	4.66452	.	.	0.70149	-0.05124	1.45421	.	0.38405	0.9283	2.1552	1.1754	0.464	0.1305	0.3828	1.8761	2.2465	1.6893	1.1326	0.057	0.0423	.	.	.	.	.	.	0.9283	1.54174	1.41963	1.18072	0.97067	0.87269	1.01604	1.16985	1.22756	1.21807
	Kenya	ICHEC_EC_EARTH_SMHI-RCA4	Central Unilever Tea Hospital, Kericho, Kenya	Kericho	RCP2.6	2055-2085	1	6	2059	2059-06-01	.	.	.	4.66452	.	.	0.60686	-0.14586	1.35958	.	0.38405	0.0789	0.9283	2.1552	1.1754	0.464	0.1305	0.3828	1.8761	2.2465	1.6893	1.1326	0.057	.	.	.	.	.	.	0.0789	0.5036	1.05412	1.08444	0.96035	0.82204	0.75929	0.89889	1.04863	1.11269
	Kenya	ICHEC_EC_EARTH_SMHI-RCA4	Central Unilever Tea Hospital, Kericho, Kenya	Kericho	RCP2.6	2055-2085	1	7	2059	2059-07-01	.	.	.	4.66452	.	.	0.47182	-0.2809	1.22454	.	0.38405	0.0986	0.0789	0.9283	2.1552	1.1754	0.464	0.1305	0.3828	1.8761	2.2465	1.6893	1.1326	.	.	.	.	.	.	0.0986	0.08875	0.36861	0.81525	0.88727	0.81673	0.71869	0.67671	0.80998	0.95363
	Kenya	ICHEC_EC_EARTH_SMHI-RCA4	Central Unilever Tea Hospital, Kericho, Kenya	Kericho	RCP2.6	2055-2085	1	8	2059	2059-08-01	.	.	.	4.66452	.	.	0.55626	-0.19646	1.30899	.	0.38405	0.0163	0.0986	0.0789	0.9283	2.1552	1.1754	0.464	0.1305	0.3828	1.8761	2.2465	1.6893	.	.	.	.	.	.	0.0163	0.05748	0.06461	0.28054	0.65547	0.74212	0.70239	0.6309	0.60333	0.73061
	Kenya	ICHEC_EC_EARTH_SMHI-RCA4	Central Unilever Tea Hospital, Kericho, Kenya	Kericho	RCP2.6	2055-2085	1	9	2059	2059-09-01	.	.	.	4.66452	.	.	0.71871	-0.03401	1.47143	.	0.38405	1.1057	0.0163	0.0986	0.0789	0.9283	2.1552	1.1754	0.464	0.1305	0.3828	1.8761	2.2465	.	.	.	.	.	.	1.1057	0.56104	0.4069	0.3249	0.44558	0.73051	0.79407	0.75281	0.68366	0.65357
	Kenya	ICHEC_EC_EARTH_SMHI-RCA4	Central Unilever Tea Hospital, Kericho, Kenya	Kericho	RCP2.6	2055-2085	1	10	2059	2059-10-01	.	.	.	4.66452	.	.	0.62121	-0.13151	1.37393	.	0.38405	2.4555	1.1057	0.0163	0.0986	0.0789	0.9283	2.1552	1.1754	0.464	0.1305	0.3828	1.8761	.	.	.	.	.	.	2.4555	1.78062	1.19253	0.91905	0.75102	0.78057	0.97694	1.00174	0.942	0.86084
	Kenya	ICHEC_EC_EARTH_SMHI-RCA4	Central Unilever Tea Hospital, Kericho, Kenya	Kericho	RCP2.6	2055-2085	1	11	2059	2059-11-01	.	.	.	4.66452	.	.	0.48313	-0.26959	1.23585	.	0.38405	1.3373	2.4555	1.1057	0.0163	0.0986	0.0789	0.9283	2.1552	1.1754	0.464	0.1305	0.3828	.	.	.	.	.	.	1.3373	1.89641	1.63286	1.22873	1.00271	0.84874	0.86011	1.02199	1.03903	0.98153
	Kenya	ICHEC_EC_EARTH_SMHI-RCA4	Central Unilever Tea Hospital, Kericho, Kenya	Kericho	RCP2.6	2055-2085	1	12	2059	2059-12-01	.	.	.	4.66452	.	.	0.41775	-0.33497	1.17047	.	0.38405	1.1242	1.3373	2.4555	1.1057	0.0163	0.0986	0.0789	0.9283	2.1552	1.1754	0.464	0.1305	.	.	.	.	.	.	1.1242	1.23075	1.639	1.50568	1.20782	1.02295	0.88808	0.89311	1.03334	1.04755
	Kenya	ICHEC_EC_EARTH_SMHI-RCA4	Central Unilever Tea Hospital, Kericho, Kenya	Kericho	RCP2.6	2055-2085	1	1	2060	2060-01-01	.	.	.	4.66452	.	.	0.3172	-0.43552	1.06992	.	0.38405	0.0967	1.1242	1.3373	2.4555	1.1057	0.0163	0.0986	0.0789	0.9283	2.1552	1.1754	0.464	.	.	.	.	.	.	0.0967	0.61045	0.85274	1.25343	1.22389	1.02263	0.89063	0.78916	0.80463	0.93968
	Kenya	ICHEC_EC_EARTH_SMHI-RCA4	Central Unilever Tea Hospital, Kericho, Kenya	Kericho	RCP2.6	2055-2085	1	2	2060	2060-02-01	.	.	.	4.66452	.	.	0.42847	-0.32425	1.1812	.	0.38405	0.6798	0.0967	1.1242	1.3373	2.4555	1.1057	0.0163	0.0986	0.0789	0.9283	2.1552	1.1754	.	.	.	.	.	.	0.6798	0.38825	0.63356	0.8095	1.1387	1.13321	0.97366	0.86428	0.77701	0.79214
	Kenya	ICHEC_EC_EARTH_SMHI-RCA4	Central Unilever Tea Hospital, Kericho, Kenya	Kericho	RCP2.6	2055-2085	1	3	2060	2060-03-01	.	.	.	4.66452	.	.	0.6161	-0.13662	1.36883	.	0.38405	1.982	0.6798	0.0967	1.1242	1.3373	2.4555	1.1057	0.0163	0.0986	0.0789	0.9283	2.1552	.	.	.	.	.	.	1.982	1.33089	0.9195	0.97067	1.044	1.27925	1.25446	1.0997	0.98847	0.89751
	Kenya	ICHEC_EC_EARTH_SMHI-RCA4	Central Unilever Tea Hospital, Kericho, Kenya	Kericho	RCP2.6	2055-2085	1	4	2060	2060-04-01	.	.	.	4.66452	.	.	0.69299	-0.05973	1.44571	.	0.38405	1.5256	1.982	0.6798	0.0967	1.1242	1.3373	2.4555	1.1057	0.0163	0.0986	0.0789	0.9283	.	.	.	.	.	.	1.5256	1.75378	1.39578	1.07102	1.08165	1.12426	1.31444	1.28835	1.14702	1.04218
	Kenya	ICHEC_EC_EARTH_SMHI-RCA4	Central Unilever Tea Hospital, Kericho, Kenya	Kericho	RCP2.6	2055-2085	1	5	2060	2060-05-01	.	.	.	4.66452	.	.	0.70826	-0.04446	1.46098	.	0.38405	1.5201	1.5256	1.982	0.6798	0.0967	1.1242	1.3373	2.4555	1.1057	0.0163	0.0986	0.0789	.	.	.	.	.	.	1.5201	1.52284	1.67589	1.42686	1.16084	1.15472	1.18081	1.34015	1.3141	1.18433
	Kenya	ICHEC_EC_EARTH_SMHI-RCA4	Central Unilever Tea Hospital, Kericho, Kenya	Kericho	RCP2.6	2055-2085	1	6	2060	2060-06-01	.	.	.	4.66452	.	.	0.55979	-0.19293	1.31251	.	0.38405	0.2489	1.5201	1.5256	1.982	0.6798	0.0967	1.1242	1.3373	2.4555	1.1057	0.0163	0.0986	.	.	.	.	.	.	0.2489	0.8845	1.09819	1.31914	1.19127	1.00884	1.02532	1.06432	1.2189	1.20758
	Kenya	ICHEC_EC_EARTH_SMHI-RCA4	Central Unilever Tea Hospital, Kericho, Kenya	Kericho	RCP2.6	2055-2085	1	7	2060	2060-07-01	.	.	.	4.66452	.	.	0.53946	-0.21326	1.29218	.	0.38405	0.0994	0.2489	1.5201	1.5256	1.982	0.6798	0.0967	1.1242	1.3373	2.4555	1.1057	0.0163	.	.	.	.	.	.	0.0994	0.17414	0.6228	0.84849	1.07519	1.00929	0.87892	0.90958	0.95711	1.10695
	Kenya	ICHEC_EC_EARTH_SMHI-RCA4	Central Unilever Tea Hospital, Kericho, Kenya	Kericho	RCP2.6	2055-2085	1	8	2060	2060-08-01	.	.	.	4.66452	.	.	0.717	-0.03572	1.46973	.	0.38405	0.0373	0.0994	0.2489	1.5201	1.5256	1.982	0.6798	0.0967	1.1242	1.3373	2.4555	1.1057	.	.	.	.	.	.	0.0373	0.06836	0.12853	0.47643	0.68625	0.90221	0.87044	0.77372	0.81266	0.86513
	Kenya	ICHEC_EC_EARTH_SMHI-RCA4	Central Unilever Tea Hospital, Kericho, Kenya	Kericho	RCP2.6	2055-2085	1	9	2060	2060-09-01	.	.	.	4.66452	.	.	0.76643	0.01371	1.51915	.	0.38405	0.4739	0.0373	0.0994	0.2489	1.5201	1.5256	1.982	0.6798	0.0967	1.1242	1.3373	2.4555	.	.	.	.	.	.	0.4739	0.25559	0.20352	0.21486	0.47591	0.65085	0.84102	0.82086	0.7404	0.77878
	Kenya	ICHEC_EC_EARTH_SMHI-RCA4	Central Unilever Tea Hospital, Kericho, Kenya	Kericho	RCP2.6	2055-2085	1	10	2060	2060-10-01	.	.	.	4.66452	.	.	0.7631	0.01038	1.51582	.	0.38405	2.6806	0.4739	0.0373	0.0994	0.2489	1.5201	1.5256	1.982	0.6798	0.0967	1.1242	1.3373	.	.	.	.	.	.	2.6806	1.57722	1.06392	0.82279	0.70801	0.84336	0.94082	1.07097	1.0275	0.93442
	Kenya	ICHEC_EC_EARTH_SMHI-RCA4	Central Unilever Tea Hospital, Kericho, Kenya	Kericho	RCP2.6	2055-2085	1	11	2060	2060-11-01	.	.	.	4.66452	.	.	0.58399	-0.16874	1.33671	.	0.38405	1.8118	2.6806	0.4739	0.0373	0.0994	0.2489	1.5201	1.5256	1.982	0.6798	0.0967	1.1242	.	.	.	.	.	.	1.8118	2.24621	1.65543	1.2509	1.0206	0.89198	0.98171	1.04969	1.15328	1.10593
	Kenya	ICHEC_EC_EARTH_SMHI-RCA4	Central Unilever Tea Hospital, Kericho, Kenya	Kericho	RCP2.6	2055-2085	1	12	2060	2060-12-01	.	.	.	4.66452	.	.	0.50322	-0.2495	1.25595	.	0.38405	1.3479	1.8118	2.6806	0.4739	0.0373	0.0994	0.2489	1.5201	1.5256	1.982	0.6798	0.0967	.	.	.	.	.	.	1.3479	1.57984	1.94676	1.57853	1.27029	1.07514	0.9571	1.02748	1.08282	1.17274
	Kenya	ICHEC_EC_EARTH_SMHI-RCA4	Central Unilever Tea Hospital, Kericho, Kenya	Kericho	RCP2.6	2055-2085	1	1	2061	2061-01-01	.	.	.	4.66452	.	.	0.38331	-0.36941	1.13603	.	0.38405	0.1448	1.3479	1.8118	2.6806	0.4739	0.0373	0.0994	0.2489	1.5201	1.5256	1.982	0.6798	.	.	.	.	.	.	0.1448	0.74633	1.1015	1.49627	1.29179	1.08271	0.94224	0.85557	0.92941	0.98902
	Kenya	ICHEC_EC_EARTH_SMHI-RCA4	Central Unilever Tea Hospital, Kericho, Kenya	Kericho	RCP2.6	2055-2085	1	2	2061	2061-02-01	.	.	.	4.66452	.	.	0.39139	-0.36133	1.14411	.	0.38405	1.0369	0.1448	1.3479	1.8118	2.6806	0.4739	0.0373	0.0994	0.2489	1.5201	1.5256	1.982	.	.	.	.	.	.	1.0369	0.59087	0.8432	1.08536	1.4044	1.24931	1.07617	0.95407	0.87572	0.94016
	Kenya	ICHEC_EC_EARTH_SMHI-RCA4	Central Unilever Tea Hospital, Kericho, Kenya	Kericho	RCP2.6	2055-2085	1	3	2061	2061-03-01	.	.	.	4.66452	.	.	0.62204	-0.13068	1.37476	.	0.38405	1.7084	1.0369	0.1448	1.3479	1.8118	2.6806	0.4739	0.0373	0.0994	0.2489	1.5201	1.5256	.	.	.	.	.	.	1.7084	1.37264	0.96337	1.05949	1.20996	1.45506	1.31489	1.15519	1.03788	0.95898
	Kenya	ICHEC_EC_EARTH_SMHI-RCA4	Central Unilever Tea Hospital, Kericho, Kenya	Kericho	RCP2.6	2055-2085	1	4	2061	2061-04-01	.	.	.	4.66452	.	.	0.8719	0.11918	1.62462	.	0.38405	2.1107	1.7084	1.0369	0.1448	1.3479	1.8118	2.6806	0.4739	0.0373	0.0994	0.2489	1.5201	.	.	.	.	.	.	2.1107	1.90951	1.61865	1.25019	1.26972	1.36007	1.54872	1.41436	1.26136	1.14516
	Kenya	ICHEC_EC_EARTH_SMHI-RCA4	Central Unilever Tea Hospital, Kericho, Kenya	Kericho	RCP2.6	2055-2085	1	5	2061	2061-05-01	.	.	.	4.66452	.	.	0.77055	0.01783	1.52327	.	0.38405	1.2632	2.1107	1.7084	1.0369	0.1448	1.3479	1.8118	2.6806	0.4739	0.0373	0.0994	0.2489	.	.	.	.	.	.	1.2632	1.68694	1.69408	1.52979	1.2528	1.26864	1.34624	1.51303	1.39757	1.26154
	Kenya	ICHEC_EC_EARTH_SMHI-RCA4	Central Unilever Tea Hospital, Kericho, Kenya	Kericho	RCP2.6	2055-2085	1	6	2061	2061-06-01	.	.	.	4.66452	.	.	0.70653	-0.04619	1.45925	.	0.38405	0.019	1.2632	2.1107	1.7084	1.0369	0.1448	1.3479	1.8118	2.6806	0.4739	0.0373	0.0994	.	.	.	.	.	.	0.019	0.64112	1.13097	1.27532	1.22764	1.04717	1.09012	1.18034	1.34703	1.25971
	Kenya	ICHEC_EC_EARTH_SMHI-RCA4	Central Unilever Tea Hospital, Kericho, Kenya	Kericho	RCP2.6	2055-2085	1	7	2061	2061-07-01	.	.	.	4.66452	.	.	0.6129	-0.13982	1.36562	.	0.38405	0.154	0.019	1.2632	2.1107	1.7084	1.0369	0.1448	1.3479	1.8118	2.6806	0.4739	0.0373	.	.	.	.	.	.	0.154	0.0865	0.47874	0.88672	1.05105	1.0487	0.91957	0.9731	1.0663	1.22773
	Kenya	ICHEC_EC_EARTH_SMHI-RCA4	Central Unilever Tea Hospital, Kericho, Kenya	Kericho	RCP2.6	2055-2085	1	8	2061	2061-08-01	.	.	.	4.66452	.	.	0.76985	0.01713	1.52257	.	0.38405	0.1405	0.154	0.019	1.2632	2.1107	1.7084	1.0369	0.1448	1.3479	1.8118	2.6806	0.4739	.	.	.	.	.	.	0.1405	0.14721	0.10449	0.39417	0.73747	0.89928	0.91895	0.82218	0.88059	0.97371
	Kenya	ICHEC_EC_EARTH_SMHI-RCA4	Central Unilever Tea Hospital, Kericho, Kenya	Kericho	RCP2.6	2055-2085	1	9	2061	2061-09-01	.	.	.	4.66452	.	.	0.84303	0.09031	1.59575	.	0.38405	1.7914	0.1405	0.154	0.019	1.2632	2.1107	1.7084	1.0369	0.1448	1.3479	1.8118	2.6806	.	.	.	.	.	.	1.7914	0.96591	0.69526	0.52621	0.67361	0.91312	1.02672	1.028	0.92987	0.97167
	Kenya	ICHEC_EC_EARTH_SMHI-RCA4	Central Unilever Tea Hospital, Kericho, Kenya	Kericho	RCP2.6	2055-2085	1	10	2061	2061-10-01	.	.	.	4.66452	.	.	0.83393	0.0812	1.58665	.	0.38405	2.0047	1.7914	0.1405	0.154	0.019	1.2632	2.1107	1.7084	1.0369	0.1448	1.3479	1.8118	.	.	.	.	.	.	2.0047	1.89804	1.31217	1.02262	0.82191	0.89546	1.06906	1.14897	1.13652	1.03735
	Kenya	ICHEC_EC_EARTH_SMHI-RCA4	Central Unilever Tea Hospital, Kericho, Kenya	Kericho	RCP2.6	2055-2085	1	11	2061	2061-11-01	.	.	.	4.66452	.	.	0.65381	-0.09891	1.40653	.	0.38405	1.6906	2.0047	1.7914	0.1405	0.154	0.019	1.2632	2.1107	1.7084	1.0369	0.1448	1.3479	.	.	.	.	.	.	1.6906	1.84767	1.8289	1.40679	1.15623	0.9667	1.00905	1.14676	1.20916	1.19193
	Kenya	ICHEC_EC_EARTH_SMHI-RCA4	Central Unilever Tea Hospital, Kericho, Kenya	Kericho	RCP2.6	2055-2085	1	12	2061	2061-12-01	.	.	.	4.66452	.	.	0.5156	-0.23712	1.26832	.	0.38405	0.1945	1.6906	2.0047	1.7914	0.1405	0.154	0.019	1.2632	2.1107	1.7084	1.0369	0.1448	.	.	.	.	.	.	0.1945	0.94259	1.29663	1.42031	1.16434	0.99595	0.85639	0.90724	1.04096	1.1077
	Kenya	ICHEC_EC_EARTH_SMHI-RCA4	Central Unilever Tea Hospital, Kericho, Kenya	Kericho	RCP2.6	2055-2085	1	1	2062	2062-01-01	.	.	.	4.66452	.	.	0.45741	-0.29531	1.21013	.	0.38405	0.0037	0.1945	1.6906	2.0047	1.7914	0.1405	0.154	0.019	1.2632	2.1107	1.7084	1.0369	.	.	.	.	.	.	0.0037	0.09911	0.62962	0.97339	1.13699	0.9709	0.85419	0.7498	0.80685	0.93723
	Kenya	ICHEC_EC_EARTH_SMHI-RCA4	Central Unilever Tea Hospital, Kericho, Kenya	Kericho	RCP2.6	2055-2085	1	2	2062	2062-02-01	.	.	.	4.66452	.	.	0.52426	-0.22846	1.27698	.	0.38405	0.354	0.0037	0.1945	1.6906	2.0047	1.7914	0.1405	0.154	0.019	1.2632	2.1107	1.7084	.	.	.	.	.	.	0.354	0.17882	0.18406	0.56071	0.84951	1.00648	0.88276	0.79166	0.70582	0.76156
	Kenya	ICHEC_EC_EARTH_SMHI-RCA4	Central Unilever Tea Hospital, Kericho, Kenya	Kericho	RCP2.6	2055-2085	1	3	2062	2062-03-01	.	.	.	4.66452	.	.	0.70461	-0.04811	1.45733	.	0.38405	0.3714	0.354	0.0037	0.1945	1.6906	2.0047	1.7914	0.1405	0.154	0.019	1.2632	2.1107	.	.	.	.	.	.	0.3714	0.3627	0.24302	0.2309	0.52285	0.76983	0.91576	0.81885	0.74497	0.67238
	Kenya	ICHEC_EC_EARTH_SMHI-RCA4	Central Unilever Tea Hospital, Kericho, Kenya	Kericho	RCP2.6	2055-2085	1	4	2062	2062-04-01	.	.	.	4.66452	.	.	0.74868	-0.00404	1.5014	.	0.38405	1.0811	0.3714	0.354	0.0037	0.1945	1.6906	2.0047	1.7914	0.1405	0.154	0.019	1.2632	.	.	.	.	.	.	1.0811	0.72628	0.60218	0.45255	0.40095	0.6159	0.8143	0.93643	0.84799	0.77859
	Kenya	ICHEC_EC_EARTH_SMHI-RCA4	Central Unilever Tea Hospital, Kericho, Kenya	Kericho	RCP2.6	2055-2085	1	5	2062	2062-05-01	.	.	.	4.66452	.	.	0.54154	-0.21118	1.29426	.	0.38405	1.3546	1.0811	0.3714	0.354	0.0037	0.1945	1.6906	2.0047	1.7914	0.1405	0.154	0.019	.	.	.	.	.	.	1.3546	1.21788	0.93573	0.79029	0.63296	0.55989	0.72143	0.88184	0.9829	0.89865
	Kenya	ICHEC_EC_EARTH_SMHI-RCA4	Central Unilever Tea Hospital, Kericho, Kenya	Kericho	RCP2.6	2055-2085	1	6	2062	2062-06-01	.	.	.	4.66452	.	.	0.39149	-0.36123	1.14421	.	0.38405	0.0533	1.3546	1.0811	0.3714	0.354	0.0037	0.1945	1.6906	2.0047	1.7914	0.1405	0.154	.	.	.	.	.	.	0.0533	0.70398	0.8297	0.71513	0.6429	0.53636	0.48753	0.63792	0.78978	0.88994
	Kenya	ICHEC_EC_EARTH_SMHI-RCA4	Central Unilever Tea Hospital, Kericho, Kenya	Kericho	RCP2.6	2055-2085	1	7	2062	2062-07-01	.	.	.	4.66452	.	.	0.38644	-0.36628	1.13916	.	0.38405	0.0003	0.0533	1.3546	1.0811	0.3714	0.354	0.0037	0.1945	1.6906	2.0047	1.7914	0.1405	.	.	.	.	.	.	0.0003	0.0268	0.46941	0.62234	0.57216	0.53579	0.45978	0.42662	0.56707	0.71083
	Kenya	ICHEC_EC_EARTH_SMHI-RCA4	Central Unilever Tea Hospital, Kericho, Kenya	Kericho	RCP2.6	2055-2085	1	8	2062	2062-08-01	.	.	.	4.66452	.	.	0.28579	-0.46693	1.03851	.	0.38405	0.1843	0.0003	0.0533	1.3546	1.0811	0.3714	0.354	0.0037	0.1945	1.6906	2.0047	1.7914	.	.	.	.	.	.	0.1843	0.09227	0.07929	0.39812	0.53472	0.50751	0.48557	0.42534	0.39969	0.52879
	Kenya	ICHEC_EC_EARTH_SMHI-RCA4	Central Unilever Tea Hospital, Kericho, Kenya	Kericho	RCP2.6	2055-2085	1	9	2062	2062-09-01	.	.	.	4.66452	.	.	0.39647	-0.35625	1.14919	.	0.38405	1.8923	0.1843	0.0003	0.0533	1.3546	1.0811	0.3714	0.354	0.0037	0.1945	1.6906	2.0047	.	.	.	.	.	.	1.8923	1.03827	0.69227	0.53253	0.69695	0.76098	0.70533	0.66141	0.58833	0.54895
	Kenya	ICHEC_EC_EARTH_SMHI-RCA4	Central Unilever Tea Hospital, Kericho, Kenya	Kericho	RCP2.6	2055-2085	1	10	2062	2062-10-01	.	.	.	4.66452	.	.	0.40213	-0.35059	1.15485	.	0.38405	2.093	1.8923	0.1843	0.0003	0.0533	1.3546	1.0811	0.3714	0.354	0.0037	0.1945	1.6906	.	.	.	.	.	.	2.093	1.99264	1.38985	1.04245	0.84463	0.92963	0.95127	0.87879	0.82048	0.7388
	Kenya	ICHEC_EC_EARTH_SMHI-RCA4	Central Unilever Tea Hospital, Kericho, Kenya	Kericho	RCP2.6	2055-2085	1	11	2062	2062-11-01	.	.	.	4.66452	.	.	0.44148	-0.31124	1.1942	.	0.38405	2.7839	2.093	1.8923	0.1843	0.0003	0.0533	1.3546	1.0811	0.3714	0.354	0.0037	0.1945	.	.	.	.	.	.	2.7839	2.43848	2.25641	1.73837	1.39075	1.16785	1.19453	1.18036	1.09048	1.01682
	Kenya	ICHEC_EC_EARTH_SMHI-RCA4	Central Unilever Tea Hospital, Kericho, Kenya	Kericho	RCP2.6	2055-2085	1	12	2062	2062-12-01	.	.	.	4.66452	.	.	0.2455	-0.50722	0.99822	.	0.38405	1.1129	2.7839	2.093	1.8923	0.1843	0.0003	0.0533	1.3546	1.0811	0.3714	0.354	0.0037	.	.	.	.	.	.	1.1129	1.94842	1.99662	1.97053	1.61328	1.34444	1.16	1.18433	1.17286	1.09272
	Kenya	ICHEC_EC_EARTH_SMHI-RCA4	Central Unilever Tea Hospital, Kericho, Kenya	Kericho	RCP2.6	2055-2085	1	1	2063	2063-01-01	.	.	.	4.66452	.	.	0.37021	-0.38252	1.12293	.	0.38405	0.1297	1.1129	2.7839	2.093	1.8923	0.1843	0.0003	0.0533	1.3546	1.0811	0.3714	0.354	.	.	.	.	.	.	0.1297	0.62131	1.34219	1.5299	1.60237	1.36602	1.17091	1.03122	1.06715	1.06855
	Kenya	ICHEC_EC_EARTH_SMHI-RCA4	Central Unilever Tea Hospital, Kericho, Kenya	Kericho	RCP2.6	2055-2085	1	2	2063	2063-02-01	.	.	.	4.66452	.	.	0.44322	-0.3095	1.19594	.	0.38405	0.2344	0.1297	1.1129	2.7839	2.093	1.8923	0.1843	0.0003	0.0533	1.3546	1.0811	0.3714	.	.	.	.	.	.	0.2344	0.18206	0.49234	1.06524	1.2708	1.37438	1.20436	1.05385	0.94268	0.98387
	Kenya	ICHEC_EC_EARTH_SMHI-RCA4	Central Unilever Tea Hospital, Kericho, Kenya	Kericho	RCP2.6	2055-2085	1	3	2063	2063-03-01	.	.	.	4.66452	.	.	0.74848	-0.00424	1.50121	.	0.38405	1.6197	0.2344	0.1297	1.1129	2.7839	2.093	1.8923	0.1843	0.0003	0.0533	1.3546	1.0811	.	.	.	.	.	.	1.6197	0.92703	0.66126	0.77417	1.17613	1.32894	1.40942	1.25627	1.11672	1.01038
	Kenya	ICHEC_EC_EARTH_SMHI-RCA4	Central Unilever Tea Hospital, Kericho, Kenya	Kericho	RCP2.6	2055-2085	1	4	2063	2063-04-01	.	.	.	4.66452	.	.	0.82085	0.06812	1.57357	.	0.38405	1.725	1.6197	0.2344	0.1297	1.1129	2.7839	2.093	1.8923	0.1843	0.0003	0.0533	1.3546	.	.	.	.	.	.	1.725	1.67232	1.19301	0.92719	0.96433	1.2676	1.38552	1.44886	1.30835	1.17754
	Kenya	ICHEC_EC_EARTH_SMHI-RCA4	Central Unilever Tea Hospital, Kericho, Kenya	Kericho	RCP2.6	2055-2085	1	5	2063	2063-05-01	.	.	.	4.66452	.	.	0.9572	0.20448	1.70992	.	0.38405	2.3654	1.725	1.6197	0.2344	0.1297	1.1129	2.7839	2.093	1.8923	0.1843	0.0003	0.0533	.	.	.	.	.	.	2.3654	2.04518	1.90334	1.4861	1.21483	1.19784	1.42443	1.508	1.5507	1.41405
	Kenya	ICHEC_EC_EARTH_SMHI-RCA4	Central Unilever Tea Hospital, Kericho, Kenya	Kericho	RCP2.6	2055-2085	1	6	2063	2063-06-01	.	.	.	4.66452	.	.	0.62112	-0.1316	1.37384	.	0.38405	0.3687	2.3654	1.725	1.6197	0.2344	0.1297	1.1129	2.7839	2.093	1.8923	0.1843	0.0003	.	.	.	.	.	.	0.3687	1.36705	1.48635	1.51968	1.26262	1.07381	1.07939	1.29246	1.38141	1.4325
	Kenya	ICHEC_EC_EARTH_SMHI-RCA4	Central Unilever Tea Hospital, Kericho, Kenya	Kericho	RCP2.6	2055-2085	1	7	2063	2063-07-01	.	.	.	4.66452	.	.	0.6698	-0.08293	1.42252	.	0.38405	0.0083	0.3687	2.3654	1.725	1.6197	0.2344	0.1297	1.1129	2.7839	2.093	1.8923	0.1843	.	.	.	.	.	.	0.0083	0.18852	0.91414	1.11685	1.21741	1.05357	0.9216	0.94551	1.14978	1.2441
	Kenya	ICHEC_EC_EARTH_SMHI-RCA4	Central Unilever Tea Hospital, Kericho, Kenya	Kericho	RCP2.6	2055-2085	1	8	2063	2063-08-01	.	.	.	4.66452	.	.	0.60599	-0.14673	1.35871	.	0.38405	0.5088	0.0083	0.3687	2.3654	1.725	1.6197	0.2344	0.1297	1.1129	2.7839	2.093	1.8923	.	.	.	.	.	.	0.5088	0.25856	0.29528	0.81281	0.99524	1.09931	0.97575	0.87	0.89699	1.08568
	Kenya	ICHEC_EC_EARTH_SMHI-RCA4	Central Unilever Tea Hospital, Kericho, Kenya	Kericho	RCP2.6	2055-2085	1	9	2063	2063-09-01	.	.	.	4.66452	.	.	0.82715	0.07442	1.57987	.	0.38405	1.5688	0.5088	0.0083	0.3687	2.3654	1.725	1.6197	0.2344	0.1297	1.1129	2.7839	2.093	.	.	.	.	.	.	1.5688	1.0388	0.69531	0.61366	0.964	1.09083	1.16638	1.04988	0.94764	0.96417
	Kenya	ICHEC_EC_EARTH_SMHI-RCA4	Central Unilever Tea Hospital, Kericho, Kenya	Kericho	RCP2.6	2055-2085	1	10	2063	2063-10-01	.	.	.	4.66452	.	.	0.87396	0.12123	1.62668	.	0.38405	2.3433	1.5688	0.5088	0.0083	0.3687	2.3654	1.725	1.6197	0.2344	0.1297	1.1129	2.7839	.	.	.	.	.	.	2.3433	1.95603	1.47362	1.1073	0.95958	1.19388	1.26975	1.31349	1.19359	1.0872
	Kenya	ICHEC_EC_EARTH_SMHI-RCA4	Central Unilever Tea Hospital, Kericho, Kenya	Kericho	RCP2.6	2055-2085	1	11	2063	2063-11-01	.	.	.	4.66452	.	.	0.84385	0.09113	1.59658	.	0.38405	2.3523	2.3433	1.5688	0.5088	0.0083	0.3687	2.3654	1.725	1.6197	0.2344	0.1297	1.1129	.	.	.	.	.	.	2.3523	2.34778	2.08812	1.69329	1.35629	1.1917	1.35937	1.40507	1.42891	1.30946
	Kenya	ICHEC_EC_EARTH_SMHI-RCA4	Central Unilever Tea Hospital, Kericho, Kenya	Kericho	RCP2.6	2055-2085	1	12	2063	2063-12-01	.	.	.	4.66452	.	.	0.56222	-0.1905	1.31494	.	0.38405	0.5154	2.3523	2.3433	1.5688	0.5088	0.0083	0.3687	2.3654	1.725	1.6197	0.2344	0.1297	.	.	.	.	.	.	0.5154	1.43382	1.73697	1.69493	1.4577	1.21614	1.09508	1.25387	1.30621	1.33756
	Kenya	ICHEC_EC_EARTH_SMHI-RCA4	Central Unilever Tea Hospital, Kericho, Kenya	Kericho	RCP2.6	2055-2085	1	1	2064	2064-01-01	.	.	.	4.66452	.	.	0.61747	-0.13525	1.3702	.	0.38405	0.1007	0.5154	2.3523	2.3433	1.5688	0.5088	0.0083	0.3687	2.3654	1.725	1.6197	0.2344	.	.	.	.	.	.	0.1007	0.30802	0.98944	1.3279	1.37608	1.23153	1.05679	0.97078	1.12573	1.18566
	Kenya	ICHEC_EC_EARTH_SMHI-RCA4	Central Unilever Tea Hospital, Kericho, Kenya	Kericho	RCP2.6	2055-2085	1	2	2064	2064-02-01	.	.	.	4.66452	.	.	0.58024	-0.17248	1.33296	.	0.38405	0.1028	0.1007	0.5154	2.3523	2.3433	1.5688	0.5088	0.0083	0.3687	2.3654	1.725	1.6197	.	.	.	.	.	.	0.1028	0.10173	0.23961	0.76777	1.08288	1.16386	1.07028	0.93754	0.87433	1.02344
	Kenya	ICHEC_EC_EARTH_SMHI-RCA4	Central Unilever Tea Hospital, Kericho, Kenya	Kericho	RCP2.6	2055-2085	1	3	2064	2064-03-01	.	.	.	4.66452	.	.	0.83457	0.08185	1.58729	.	0.38405	0.2291	0.1028	0.1007	0.5154	2.3523	2.3433	1.5688	0.5088	0.0083	0.3687	2.3654	1.725	.	.	.	.	.	.	0.2291	0.16592	0.14418	0.23697	0.66003	0.94057	1.03032	0.96513	0.85882	0.80981
	Kenya	ICHEC_EC_EARTH_SMHI-RCA4	Central Unilever Tea Hospital, Kericho, Kenya	Kericho	RCP2.6	2055-2085	1	4	2064	2064-04-01	.	.	.	4.66452	.	.	0.84151	0.08879	1.59424	.	0.38405	0.3799	0.2291	0.1028	0.1007	0.5154	2.3523	2.3433	1.5688	0.5088	0.0083	0.3687	2.3654	.	.	.	.	.	.	0.3799	0.30447	0.23724	0.2031	0.26555	0.61334	0.86047	0.94901	0.9001	0.81092
	Kenya	ICHEC_EC_EARTH_SMHI-RCA4	Central Unilever Tea Hospital, Kericho, Kenya	Kericho	RCP2.6	2055-2085	1	5	2064	2064-05-01	.	.	.	4.66452	.	.	0.72587	-0.02685	1.47859	.	0.38405	1.601	0.3799	0.2291	0.1028	0.1007	0.5154	2.3523	2.3433	1.5688	0.5088	0.0083	0.3687	.	.	.	.	.	.	1.601	0.99042	0.73663	0.57817	0.48267	0.48812	0.75443	0.95303	1.02145	0.97019
	Kenya	ICHEC_EC_EARTH_SMHI-RCA4	Central Unilever Tea Hospital, Kericho, Kenya	Kericho	RCP2.6	2055-2085	1	6	2064	2064-06-01	.	.	.	4.66452	.	.	0.4426	-0.31012	1.19532	.	0.38405	0.3718	1.601	0.3799	0.2291	0.1028	0.1007	0.5154	2.3523	2.3433	1.5688	0.5088	0.0083	.	.	.	.	.	.	0.3718	0.98637	0.7842	0.64542	0.53689	0.46419	0.4715	0.7066	0.88845	0.95648
	Kenya	ICHEC_EC_EARTH_SMHI-RCA4	Central Unilever Tea Hospital, Kericho, Kenya	Kericho	RCP2.6	2055-2085	1	7	2064	2064-07-01	.	.	.	4.66452	.	.	0.46505	-0.28767	1.21777	.	0.38405	0.159	0.3718	1.601	0.3799	0.2291	0.1028	0.1007	0.5154	2.3523	2.3433	1.5688	0.5088	.	.	.	.	.	.	0.159	0.26541	0.71059	0.62791	0.54814	0.47392	0.4206	0.43244	0.64576	0.81551
	Kenya	ICHEC_EC_EARTH_SMHI-RCA4	Central Unilever Tea Hospital, Kericho, Kenya	Kericho	RCP2.6	2055-2085	1	8	2064	2064-08-01	.	.	.	4.66452	.	.	0.25511	-0.49761	1.00783	.	0.38405	0.0651	0.159	0.3718	1.601	0.3799	0.2291	0.1028	0.1007	0.5154	2.3523	2.3433	1.5688	.	.	.	.	.	.	0.0651	0.11206	0.19863	0.54921	0.51535	0.46763	0.41551	0.37616	0.39162	0.58769
	Kenya	ICHEC_EC_EARTH_SMHI-RCA4	Central Unilever Tea Hospital, Kericho, Kenya	Kericho	RCP2.6	2055-2085	1	9	2064	2064-09-01	.	.	.	4.66452	.	.	0.30868	-0.44404	1.0614	.	0.38405	1.4457	0.0651	0.159	0.3718	1.601	0.3799	0.2291	0.1028	0.1007	0.5154	2.3523	2.3433	.	.	.	.	.	.	1.4457	0.75538	0.5566	0.51039	0.72851	0.6704	0.60735	0.54428	0.49499	0.49703
	Kenya	ICHEC_EC_EARTH_SMHI-RCA4	Central Unilever Tea Hospital, Kericho, Kenya	Kericho	RCP2.6	2055-2085	1	10	2064	2064-10-01	.	.	.	4.66452	.	.	0.36703	-0.38569	1.11975	.	0.38405	2.0075	1.4457	0.0651	0.159	0.3718	1.601	0.3799	0.2291	0.1028	0.1007	0.5154	2.3523	.	.	.	.	.	.	2.0075	1.72657	1.17274	0.91932	0.80981	0.94167	0.86141	0.78237	0.70686	0.64624
	Kenya	ICHEC_EC_EARTH_SMHI-RCA4	Central Unilever Tea Hospital, Kericho, Kenya	Kericho	RCP2.6	2055-2085	1	11	2064	2064-11-01	.	.	.	4.66452	.	.	0.46304	-0.28968	1.21576	.	0.38405	1.8921	2.0075	1.4457	0.0651	0.159	0.3718	1.601	0.3799	0.2291	0.1028	0.1007	0.5154	.	.	.	.	.	.	1.8921	1.94979	1.78175	1.35258	1.11388	0.99019	1.07745	0.99025	0.90567	0.82538
	Kenya	ICHEC_EC_EARTH_SMHI-RCA4	Central Unilever Tea Hospital, Kericho, Kenya	Kericho	RCP2.6	2055-2085	1	12	2064	2064-12-01	.	.	.	4.66452	.	.	0.27782	-0.4749	1.03054	.	0.38405	0.3739	1.8921	2.0075	1.4457	0.0651	0.159	0.3718	1.601	0.3799	0.2291	0.1028	0.1007	.	.	.	.	.	.	0.3739	1.133	1.42448	1.42978	1.15684	0.99054	0.90215	0.9895	0.92176	0.85249
	Kenya	ICHEC_EC_EARTH_SMHI-RCA4	Central Unilever Tea Hospital, Kericho, Kenya	Kericho	RCP2.6	2055-2085	1	1	2065	2065-01-01	.	.	.	4.66452	.	.	0.347	-0.40573	1.09972	.	0.38405	0.5711	0.3739	1.8921	2.0075	1.4457	0.0651	0.159	0.3718	1.601	0.3799	0.2291	0.1028	.	.	.	.	.	.	0.5711	0.47249	0.9457	1.21114	1.25805	1.05922	0.93062	0.86077	0.94301	0.8867
	Kenya	ICHEC_EC_EARTH_SMHI-RCA4	Central Unilever Tea Hospital, Kericho, Kenya	Kericho	RCP2.6	2055-2085	1	2	2065	2065-02-01	.	.	.	4.66452	.	.	0.32072	-0.432	1.07344	.	0.38405	0.1682	0.5711	0.3739	1.8921	2.0075	1.4457	0.0651	0.159	0.3718	1.601	0.3799	0.2291	.	.	.	.	.	.	0.1682	0.36966	0.37106	0.75133	1.00255	1.07641	0.93193	0.83532	0.78382	0.86553
	Kenya	ICHEC_EC_EARTH_SMHI-RCA4	Central Unilever Tea Hospital, Kericho, Kenya	Kericho	RCP2.6	2055-2085	1	3	2065	2065-03-01	.	.	.	4.66452	.	.	0.68608	-0.06664	1.4388	.	0.38405	0.5539	0.1682	0.5711	0.3739	1.8921	2.0075	1.4457	0.0651	0.159	0.3718	1.601	0.3799	.	.	.	.	.	.	0.5539	0.36108	0.43109	0.41679	0.71185	0.92779	1.00177	0.88468	0.80406	0.76083
	Kenya	ICHEC_EC_EARTH_SMHI-RCA4	Central Unilever Tea Hospital, Kericho, Kenya	Kericho	RCP2.6	2055-2085	1	4	2065	2065-04-01	.	.	.	4.66452	.	.	0.6011	-0.15162	1.35382	.	0.38405	1.5431	0.5539	0.1682	0.5711	0.3739	1.8921	2.0075	1.4457	0.0651	0.159	0.3718	1.601	.	.	.	.	.	.	1.5431	1.04855	0.7551	0.7091	0.64206	0.8504	1.01569	1.06944	0.95785	0.87797
	Kenya	ICHEC_EC_EARTH_SMHI-RCA4	Central Unilever Tea Hospital, Kericho, Kenya	Kericho	RCP2.6	2055-2085	1	5	2065	2065-05-01	.	.	.	4.66452	.	.	0.61929	-0.13343	1.37201	.	0.38405	1.4554	1.5431	0.5539	0.1682	0.5711	0.3739	1.8921	2.0075	1.4457	0.0651	0.159	0.3718	.	.	.	.	.	.	1.4554	1.49928	1.18417	0.93018	0.85837	0.77762	0.93683	1.07066	1.11233	1.0076
	Kenya	ICHEC_EC_EARTH_SMHI-RCA4	Central Unilever Tea Hospital, Kericho, Kenya	Kericho	RCP2.6	2055-2085	1	6	2065	2065-06-01	.	.	.	4.66452	.	.	0.4914	-0.26132	1.24412	.	0.38405	0.3217	1.4554	1.5431	0.5539	0.1682	0.5711	0.3739	1.8921	2.0075	1.4457	0.0651	0.159	.	.	.	.	.	.	0.3217	0.88856	1.10675	0.96855	0.80849	0.76892	0.71249	0.85994	0.98744	1.03327
	Kenya	ICHEC_EC_EARTH_SMHI-RCA4	Central Unilever Tea Hospital, Kericho, Kenya	Kericho	RCP2.6	2055-2085	1	7	2065	2065-07-01	.	.	.	4.66452	.	.	0.49057	-0.26215	1.24329	.	0.38405	0.026	0.3217	1.4554	1.5431	0.5539	0.1682	0.5711	0.3739	1.8921	2.0075	1.4457	0.0651	.	.	.	.	.	.	0.026	0.17388	0.60106	0.83658	0.78005	0.67808	0.6628	0.62668	0.76729	0.8913
	Kenya	ICHEC_EC_EARTH_SMHI-RCA4	Central Unilever Tea Hospital, Kericho, Kenya	Kericho	RCP2.6	2055-2085	1	8	2065	2065-08-01	.	.	.	4.66452	.	.	0.35988	-0.39284	1.1126	.	0.38405	0.3414	0.026	0.3217	1.4554	1.5431	0.5539	0.1682	0.5711	0.3739	1.8921	2.0075	1.4457	.	.	.	.	.	.	0.3414	0.18371	0.22971	0.53614	0.73754	0.70694	0.62998	0.62262	0.59498	0.7247
	Kenya	ICHEC_EC_EARTH_SMHI-RCA4	Central Unilever Tea Hospital, Kericho, Kenya	Kericho	RCP2.6	2055-2085	1	9	2065	2065-09-01	.	.	.	4.66452	.	.	0.54499	-0.20773	1.29771	.	0.38405	2.0375	0.3414	0.026	0.3217	1.4554	1.5431	0.5539	0.1682	0.5711	0.3739	1.8921	2.0075	.	.	.	.	.	.	2.0375	1.18943	0.80164	0.68165	0.83641	0.95419	0.89702	0.80592	0.77983	0.73923
	Kenya	ICHEC_EC_EARTH_SMHI-RCA4	Central Unilever Tea Hospital, Kericho, Kenya	Kericho	RCP2.6	2055-2085	1	10	2065	2065-10-01	.	.	.	4.66452	.	.	0.5583	-0.19442	1.31102	.	0.38405	2.3553	2.0375	0.3414	0.026	0.3217	1.4554	1.5431	0.5539	0.1682	0.5711	0.3739	1.8921	.	.	.	.	.	.	2.3553	2.19639	1.57805	1.19005	1.01638	1.08955	1.15435	1.0793	0.97807	0.93737
	Kenya	ICHEC_EC_EARTH_SMHI-RCA4	Central Unilever Tea Hospital, Kericho, Kenya	Kericho	RCP2.6	2055-2085	1	11	2065	2065-11-01	.	.	.	4.66452	.	.	0.56968	-0.18304	1.32241	.	0.38405	1.6108	2.3553	2.0375	0.3414	0.026	0.3217	1.4554	1.5431	0.5539	0.1682	0.5711	0.3739	.	.	.	.	.	.	1.6108	1.98306	2.0012	1.58624	1.2742	1.11545	1.16402	1.21141	1.13836	1.04135
	Kenya	ICHEC_EC_EARTH_SMHI-RCA4	Central Unilever Tea Hospital, Kericho, Kenya	Kericho	RCP2.6	2055-2085	1	12	2065	2065-12-01	.	.	.	4.66452	.	.	0.39765	-0.35508	1.15037	.	0.38405	0.2944	1.6108	2.3553	2.0375	0.3414	0.026	0.3217	1.4554	1.5431	0.5539	0.1682	0.5711	.	.	.	.	.	.	0.2944	0.95263	1.42018	1.57451	1.32788	1.11091	0.99817	1.05532	1.10952	1.05397
	Kenya	ICHEC_EC_EARTH_SMHI-RCA4	Central Unilever Tea Hospital, Kericho, Kenya	Kericho	RCP2.6	2055-2085	1	1	2066	2066-01-01	.	.	.	4.66452	.	.	0.42631	-0.32641	1.17904	.	0.38405	0.4156	0.2944	1.6108	2.3553	2.0375	0.3414	0.026	0.3217	1.4554	1.5431	0.5539	0.1682	.	.	.	.	.	.	0.4156	0.35504	0.77363	1.16905	1.34274	1.17584	1.01159	0.92535	0.98425	1.04014
	Kenya	ICHEC_EC_EARTH_SMHI-RCA4	Central Unilever Tea Hospital, Kericho, Kenya	Kericho	RCP2.6	2055-2085	1	2	2066	2066-02-01	.	.	.	4.66452	.	.	0.57728	-0.17544	1.33	.	0.38405	0.7159	0.4156	0.2944	1.6108	2.3553	2.0375	0.3414	0.026	0.3217	1.4554	1.5431	0.5539	.	.	.	.	.	.	0.7159	0.56576	0.47532	0.75919	1.07841	1.23826	1.11013	0.97462	0.90208	0.95741
	Kenya	ICHEC_EC_EARTH_SMHI-RCA4	Central Unilever Tea Hospital, Kericho, Kenya	Kericho	RCP2.6	2055-2085	1	3	2066	2066-03-01	.	.	.	4.66452	.	.	0.8194	0.06668	1.57212	.	0.38405	1.6217	0.7159	0.4156	0.2944	1.6108	2.3553	2.0375	0.3414	0.026	0.3217	1.4554	1.5431	.	.	.	.	.	.	1.6217	1.16878	0.91773	0.76191	0.93169	1.16896	1.29303	1.17408	1.04652	0.97404
	Kenya	ICHEC_EC_EARTH_SMHI-RCA4	Central Unilever Tea Hospital, Kericho, Kenya	Kericho	RCP2.6	2055-2085	1	4	2066	2066-04-01	.	.	.	4.66452	.	.	0.8189	0.06618	1.57163	.	0.38405	2.4903	1.6217	0.7159	0.4156	0.2944	1.6108	2.3553	2.0375	0.3414	0.026	0.3217	1.4554	.	.	.	.	.	.	2.4903	2.056	1.60929	1.31088	1.10759	1.19146	1.35772	1.44269	1.32033	1.1909
	Kenya	ICHEC_EC_EARTH_SMHI-RCA4	Central Unilever Tea Hospital, Kericho, Kenya	Kericho	RCP2.6	2055-2085	1	5	2066	2066-05-01	.	.	.	4.66452	.	.	0.70327	-0.04945	1.45599	.	0.38405	1.6651	2.4903	1.6217	0.7159	0.4156	0.2944	1.6108	2.3553	2.0375	0.3414	0.026	0.3217	.	.	.	.	.	.	1.6651	2.07769	1.92569	1.62323	1.38171	1.2005	1.25912	1.39614	1.4674	1.3548
	Kenya	ICHEC_EC_EARTH_SMHI-RCA4	Central Unilever Tea Hospital, Kericho, Kenya	Kericho	RCP2.6	2055-2085	1	6	2066	2066-06-01	.	.	.	4.66452	.	.	0.58571	-0.16701	1.33843	.	0.38405	0.0029	1.6651	2.4903	1.6217	0.7159	0.4156	0.2944	1.6108	2.3553	2.0375	0.3414	0.026	.	.	.	.	.	.	0.0029	0.83398	1.38609	1.44499	1.29917	1.15191	1.02942	1.10209	1.24134	1.32095
	Kenya	ICHEC_EC_EARTH_SMHI-RCA4	Central Unilever Tea Hospital, Kericho, Kenya	Kericho	RCP2.6	2055-2085	1	7	2066	2066-07-01	.	.	.	4.66452	.	.	0.58034	-0.17238	1.33306	.	0.38405	0.1957	0.0029	1.6651	2.4903	1.6217	0.7159	0.4156	0.2944	1.6108	2.3553	2.0375	0.3414	.	.	.	.	.	.	0.1957	0.09933	0.62124	1.08851	1.19514	1.11526	1.01532	0.92521	1.00139	1.13678
	Kenya	ICHEC_EC_EARTH_SMHI-RCA4	Central Unilever Tea Hospital, Kericho, Kenya	Kericho	RCP2.6	2055-2085	1	8	2066	2066-08-01	.	.	.	4.66452	.	.	0.64527	-0.10745	1.39799	.	0.38405	0.6915	0.1957	0.0029	1.6651	2.4903	1.6217	0.7159	0.4156	0.2944	1.6108	2.3553	2.0375	.	.	.	.	.	.	0.6915	0.44361	0.29671	0.6388	1.0091	1.1112	1.05472	0.97484	0.89924	0.9704
	Kenya	ICHEC_EC_EARTH_SMHI-RCA4	Central Unilever Tea Hospital, Kericho, Kenya	Kericho	RCP2.6	2055-2085	1	9	2066	2066-09-01	.	.	.	4.66452	.	.	0.8758	0.12307	1.62852	.	0.38405	1.4648	0.6915	0.1957	0.0029	1.6651	2.4903	1.6217	0.7159	0.4156	0.2944	1.6108	2.3553	.	.	.	.	.	.	1.4648	1.07811	0.78399	0.58872	0.80399	1.08504	1.16171	1.10598	1.02927	0.95579
	Kenya	ICHEC_EC_EARTH_SMHI-RCA4	Central Unilever Tea Hospital, Kericho, Kenya	Kericho	RCP2.6	2055-2085	1	10	2066	2066-10-01	.	.	.	4.66452	.	.	0.91359	0.16086	1.66631	.	0.38405	1.9075	1.4648	0.6915	0.1957	0.0029	1.6651	2.4903	1.6217	0.7159	0.4156	0.2944	1.6108	.	.	.	.	.	.	1.9075	1.68611	1.35457	1.06486	0.85247	0.9879	1.20253	1.25493	1.19503	1.11709
	Kenya	ICHEC_EC_EARTH_SMHI-RCA4	Central Unilever Tea Hospital, Kericho, Kenya	Kericho	RCP2.6	2055-2085	1	11	2066	2066-11-01	.	.	.	4.66452	.	.	0.70862	-0.04411	1.46134	.	0.38405	1.8407	1.9075	1.4648	0.6915	0.1957	0.0029	1.6651	2.4903	1.6217	0.7159	0.4156	0.2944	.	.	.	.	.	.	1.8407	1.87409	1.73765	1.4761	1.22003	1.01718	1.10973	1.2823	1.32001	1.2596
	Kenya	ICHEC_EC_EARTH_SMHI-RCA4	Central Unilever Tea Hospital, Kericho, Kenya	Kericho	RCP2.6	2055-2085	1	12	2066	2066-12-01	.	.	.	4.66452	.	.	0.57384	-0.17888	1.32656	.	0.38405	0.7049	1.8407	1.9075	1.4648	0.6915	0.1957	0.0029	1.6651	2.4903	1.6217	0.7159	0.4156	.	.	.	.	.	.	0.7049	1.27283	1.48438	1.47947	1.32187	1.13418	0.97257	1.05913	1.21815	1.25851
	Kenya	ICHEC_EC_EARTH_SMHI-RCA4	Central Unilever Tea Hospital, Kericho, Kenya	Kericho	RCP2.6	2055-2085	1	1	2067	2067-01-01	.	.	.	4.66452	.	.	0.56894	-0.18378	1.32166	.	0.38405	0.3339	0.7049	1.8407	1.9075	1.4648	0.6915	0.1957	0.0029	1.6651	2.4903	1.6217	0.7159	.	.	.	.	.	.	0.3339	0.51941	0.95984	1.19675	1.25035	1.1572	1.01985	0.89274	0.97855	1.12973
	Kenya	ICHEC_EC_EARTH_SMHI-RCA4	Central Unilever Tea Hospital, Kericho, Kenya	Kericho	RCP2.6	2055-2085	1	2	2067	2067-02-01	.	.	.	4.66452	.	.	0.63806	-0.11466	1.39078	.	0.38405	0.4558	0.3339	0.7049	1.8407	1.9075	1.4648	0.6915	0.1957	0.0029	1.6651	2.4903	1.6217	.	.	.	.	.	.	0.4558	0.39482	0.49819	0.83382	1.04855	1.11792	1.057	0.94934	0.84418	0.92627
	Kenya	ICHEC_EC_EARTH_SMHI-RCA4	Central Unilever Tea Hospital, Kericho, Kenya	Kericho	RCP2.6	2055-2085	1	3	2067	2067-03-01	.	.	.	4.66452	.	.	0.75524	0.00252	1.50796	.	0.38405	1.5425	0.4558	0.3339	0.7049	1.8407	1.9075	1.4648	0.6915	0.1957	0.0029	1.6651	2.4903	.	.	.	.	.	.	1.5425	0.99913	0.77737	0.75927	0.97556	1.13088	1.17857	1.11768	1.01525	0.91401
	Kenya	ICHEC_EC_EARTH_SMHI-RCA4	Central Unilever Tea Hospital, Kericho, Kenya	Kericho	RCP2.6	2055-2085	1	4	2067	2067-04-01	.	.	.	4.66452	.	.	0.8346	0.08187	1.58732	.	0.38405	2.2445	1.5425	0.4558	0.3339	0.7049	1.8407	1.9075	1.4648	0.6915	0.1957	0.0029	1.6651	.	.	.	.	.	.	2.2445	1.8935	1.41425	1.14416	1.05632	1.18705	1.28997	1.31181	1.24289	1.13817
	Kenya	ICHEC_EC_EARTH_SMHI-RCA4	Central Unilever Tea Hospital, Kericho, Kenya	Kericho	RCP2.6	2055-2085	1	5	2067	2067-05-01	.	.	.	4.66452	.	.	0.76265	0.00993	1.51537	.	0.38405	1.6298	2.2445	1.5425	0.4558	0.3339	0.7049	1.8407	1.9075	1.4648	0.6915	0.1957	0.0029	.	.	.	.	.	.	1.6298	1.93714	1.80559	1.46813	1.24128	1.15189	1.25029	1.33244	1.34714	1.28158
	Kenya	ICHEC_EC_EARTH_SMHI-RCA4	Central Unilever Tea Hospital, Kericho, Kenya	Kericho	RCP2.6	2055-2085	1	6	2067	2067-06-01	.	.	.	4.66452	.	.	0.63628	-0.11644	1.389	.	0.38405	0.1953	1.6298	2.2445	1.5425	0.4558	0.3339	0.7049	1.8407	1.9075	1.4648	0.6915	0.1957	.	.	.	.	.	.	0.1953	0.91256	1.35654	1.40303	1.21357	1.06696	1.01524	1.11843	1.2061	1.23196
	Kenya	ICHEC_EC_EARTH_SMHI-RCA4	Central Unilever Tea Hospital, Kericho, Kenya	Kericho	RCP2.6	2055-2085	1	7	2067	2067-07-01	.	.	.	4.66452	.	.	0.55111	-0.20161	1.30383	.	0.38405	0.0049	0.1953	1.6298	2.2445	1.5425	0.4558	0.3339	0.7049	1.8407	1.9075	1.4648	0.6915	.	.	.	.	.	.	0.0049	0.10013	0.61001	1.01864	1.12341	1.01213	0.91524	0.88895	0.9947	1.08598
	Kenya	ICHEC_EC_EARTH_SMHI-RCA4	Central Unilever Tea Hospital, Kericho, Kenya	Kericho	RCP2.6	2055-2085	1	8	2067	2067-08-01	.	.	.	4.66452	.	.	0.63303	-0.11969	1.38575	.	0.38405	0.2382	0.0049	0.1953	1.6298	2.2445	1.5425	0.4558	0.3339	0.7049	1.8407	1.9075	1.4648	.	.	.	.	.	.	0.2382	0.12156	0.14615	0.51706	0.86255	0.97587	0.90157	0.83061	0.81665	0.91905
	Kenya	ICHEC_EC_EARTH_SMHI-RCA4	Central Unilever Tea Hospital, Kericho, Kenya	Kericho	RCP2.6	2055-2085	1	9	2067	2067-09-01	.	.	.	4.66452	.	.	0.79808	0.04536	1.5508	.	0.38405	1.2496	0.2382	0.0049	0.1953	1.6298	2.2445	1.5425	0.4558	0.3339	0.7049	1.8407	1.9075	.	.	.	.	.	.	1.2496	0.74389	0.49757	0.42201	0.66356	0.92705	1.01497	0.94507	0.87716	0.85994
	Kenya	ICHEC_EC_EARTH_SMHI-RCA4	Central Unilever Tea Hospital, Kericho, Kenya	Kericho	RCP2.6	2055-2085	1	10	2067	2067-10-01	.	.	.	4.66452	.	.	0.8166	0.06388	1.56932	.	0.38405	2.8407	1.2496	0.2382	0.0049	0.1953	1.6298	2.2445	1.5425	0.4558	0.3339	0.7049	1.8407	.	.	.	.	.	.	2.8407	2.04514	1.44282	1.08335	0.90575	1.02642	1.20043	1.24319	1.1557	1.07351
	Kenya	ICHEC_EC_EARTH_SMHI-RCA4	Central Unilever Tea Hospital, Kericho, Kenya	Kericho	RCP2.6	2055-2085	1	11	2067	2067-11-01	.	.	.	4.66452	.	.	0.65143	-0.1013	1.40415	.	0.38405	2.3084	2.8407	1.2496	0.2382	0.0049	0.1953	1.6298	2.2445	1.5425	0.4558	0.3339	0.7049	.	.	.	.	.	.	2.3084	2.57455	2.13289	1.65922	1.32836	1.13952	1.20956	1.33893	1.36155	1.27097
	Kenya	ICHEC_EC_EARTH_SMHI-RCA4	Central Unilever Tea Hospital, Kericho, Kenya	Kericho	RCP2.6	2055-2085	1	12	2067	2067-12-01	.	.	.	4.66452	.	.	0.55	-0.20272	1.30272	.	0.38405	0.7803	2.3084	2.8407	1.2496	0.2382	0.0049	0.1953	1.6298	2.2445	1.5425	0.4558	0.3339	.	.	.	.	.	.	0.7803	1.54436	1.97647	1.79475	1.48344	1.23702	1.08821	1.1559	1.27686	1.30342
	Kenya	ICHEC_EC_EARTH_SMHI-RCA4	Central Unilever Tea Hospital, Kericho, Kenya	Kericho	RCP2.6	2055-2085	1	1	2068	2068-01-01	.	.	.	4.66452	.	.	0.46845	-0.28427	1.22117	.	0.38405	0.5817	0.7803	2.3084	2.8407	1.2496	0.2382	0.0049	0.1953	1.6298	2.2445	1.5425	0.4558	.	.	.	.	.	.	0.5817	0.68101	1.22348	1.62778	1.55214	1.33315	1.1434	1.0249	1.0921	1.20734
	Kenya	ICHEC_EC_EARTH_SMHI-RCA4	Central Unilever Tea Hospital, Kericho, Kenya	Kericho	RCP2.6	2055-2085	1	2	2068	2068-02-01	.	.	.	4.66452	.	.	0.55416	-0.19856	1.30689	.	0.38405	0.5369	0.5817	0.7803	2.3084	2.8407	1.2496	0.2382	0.0049	0.1953	1.6298	2.2445	1.5425	.	.	.	.	.	.	0.5369	0.5593	0.63297	1.05183	1.4096	1.38293	1.2194	1.06759	0.97067	1.03658
	Kenya	ICHEC_EC_EARTH_SMHI-RCA4	Central Unilever Tea Hospital, Kericho, Kenya	Kericho	RCP2.6	2055-2085	1	3	2068	2068-03-01	.	.	.	4.66452	.	.	0.86872	0.116	1.62144	.	0.38405	0.4428	0.5369	0.5817	0.7803	2.3084	2.8407	1.2496	0.2382	0.0049	0.1953	1.6298	2.2445	.	.	.	.	.	.	0.4428	0.48984	0.52046	0.58542	0.93002	1.24847	1.24863	1.12232	0.99817	0.91788
	Kenya	ICHEC_EC_EARTH_SMHI-RCA4	Central Unilever Tea Hospital, Kericho, Kenya	Kericho	RCP2.6	2055-2085	1	4	2068	2068-04-01	.	.	.	4.66452	.	.	0.997	0.24428	1.74972	.	0.38405	2.0513	0.4428	0.5369	0.5817	0.7803	2.3084	2.8407	1.2496	0.2382	0.0049	0.1953	1.6298	.	.	.	.	.	.	2.0513	1.24707	1.01034	0.90318	0.87861	1.11691	1.36316	1.34896	1.22555	1.10348
	Kenya	ICHEC_EC_EARTH_SMHI-RCA4	Central Unilever Tea Hospital, Kericho, Kenya	Kericho	RCP2.6	2055-2085	1	5	2068	2068-05-01	.	.	.	4.66452	.	.	0.80377	0.05105	1.5565	.	0.38405	1.7516	2.0513	0.4428	0.5369	0.5817	0.7803	2.3084	2.8407	1.2496	0.2382	0.0049	0.1953	.	.	.	.	.	.	1.7516	1.90147	1.41525	1.19565	1.07287	1.02411	1.20758	1.41172	1.3937	1.27815
	Kenya	ICHEC_EC_EARTH_SMHI-RCA4	Central Unilever Tea Hospital, Kericho, Kenya	Kericho	RCP2.6	2055-2085	1	6	2068	2068-06-01	.	.	.	4.66452	.	.	0.7624	0.00968	1.51513	.	0.38405	0.4493	1.7516	2.0513	0.4428	0.5369	0.5817	0.7803	2.3084	2.8407	1.2496	0.2382	0.0049	.	.	.	.	.	.	0.4493	1.10047	1.41743	1.17377	1.04639	0.96894	0.942	1.1128	1.30479	1.29927
	Kenya	ICHEC_EC_EARTH_SMHI-RCA4	Central Unilever Tea Hospital, Kericho, Kenya	Kericho	RCP2.6	2055-2085	1	7	2068	2068-07-01	.	.	.	4.66452	.	.	0.62624	-0.12649	1.37896	.	0.38405	0.204	0.4493	1.7516	2.0513	0.4428	0.5369	0.5817	0.7803	2.3084	2.8407	1.2496	0.2382	.	.	.	.	.	.	0.204	0.32664	0.80163	1.11406	0.97981	0.90598	0.85966	0.84974	1.01181	1.1947
	Kenya	ICHEC_EC_EARTH_SMHI-RCA4	Central Unilever Tea Hospital, Kericho, Kenya	Kericho	RCP2.6	2055-2085	1	8	2068	2068-08-01	.	.	.	4.66452	.	.	0.58434	-0.16839	1.33706	.	0.38405	0.8308	0.204	0.4493	1.7516	2.0513	0.4428	0.5369	0.5817	0.7803	2.3084	2.8407	1.2496	.	.	.	.	.	.	0.8308	0.51737	0.49469	0.80892	1.0574	0.95497	0.89524	0.85605	0.84763	0.99371
	Kenya	ICHEC_EC_EARTH_SMHI-RCA4	Central Unilever Tea Hospital, Kericho, Kenya	Kericho	RCP2.6	2055-2085	1	9	2068	2068-09-01	.	.	.	4.66452	.	.	0.68857	-0.06415	1.44129	.	0.38405	1.6707	0.8308	0.204	0.4493	1.7516	2.0513	0.4428	0.5369	0.5817	0.7803	2.3084	2.8407	.	.	.	.	.	.	1.6707	1.25073	0.9018	0.78869	0.98127	1.15961	1.05721	0.99217	0.94656	0.92994
	Kenya	ICHEC_EC_EARTH_SMHI-RCA4	Central Unilever Tea Hospital, Kericho, Kenya	Kericho	RCP2.6	2055-2085	1	10	2068	2068-10-01	.	.	.	4.66452	.	.	0.85113	0.09841	1.60385	.	0.38405	2.0278	1.6707	0.8308	0.204	0.4493	1.7516	2.0513	0.4428	0.5369	0.5817	0.7803	2.3084	.	.	.	.	.	.	2.0278	1.84925	1.50976	1.18331	1.03651	1.1557	1.28364	1.17854	1.10724	1.05469
	Kenya	ICHEC_EC_EARTH_SMHI-RCA4	Central Unilever Tea Hospital, Kericho, Kenya	Kericho	RCP2.6	2055-2085	1	11	2068	2068-11-01	.	.	.	4.66452	.	.	0.68745	-0.06527	1.44017	.	0.38405	1.9913	2.0278	1.6707	0.8308	0.204	0.4493	1.7516	2.0513	0.4428	0.5369	0.5817	0.7803	.	.	.	.	.	.	1.9913	2.00956	1.8966	1.63014	1.34491	1.19564	1.27507	1.3721	1.26885	1.19565
	Kenya	ICHEC_EC_EARTH_SMHI-RCA4	Central Unilever Tea Hospital, Kericho, Kenya	Kericho	RCP2.6	2055-2085	1	12	2068	2068-12-01	.	.	.	4.66452	.	.	0.61115	-0.14157	1.36387	.	0.38405	0.5057	1.9913	2.0278	1.6707	0.8308	0.204	0.4493	1.7516	2.0513	0.4428	0.5369	0.5817	.	.	.	.	.	.	0.5057	1.2485	1.50828	1.54888	1.40526	1.20504	1.09708	1.1789	1.27584	1.19253
	Kenya	ICHEC_EC_EARTH_SMHI-RCA4	Central Unilever Tea Hospital, Kericho, Kenya	Kericho	RCP2.6	2055-2085	1	1	2069	2069-01-01	.	.	.	4.66452	.	.	0.59297	-0.15975	1.34569	.	0.38405	0.1818	0.5057	1.9913	2.0278	1.6707	0.8308	0.204	0.4493	1.7516	2.0513	0.4428	0.5369	.	.	.	.	.	.	0.1818	0.34375	0.89293	1.17666	1.27546	1.20135	1.05886	0.98267	1.06811	1.16643
	Kenya	ICHEC_EC_EARTH_SMHI-RCA4	Central Unilever Tea Hospital, Kericho, Kenya	Kericho	RCP2.6	2055-2085	1	2	2069	2069-02-01	.	.	.	4.66452	.	.	0.69995	-0.05277	1.45268	.	0.38405	0.6267	0.1818	0.5057	1.9913	2.0278	1.6707	0.8308	0.204	0.4493	1.7516	2.0513	0.4428	.	.	.	.	.	.	0.6267	0.40425	0.43807	0.82638	1.06667	1.16733	1.11926	1.00484	0.94312	1.02397
	Kenya	ICHEC_EC_EARTH_SMHI-RCA4	Central Unilever Tea Hospital, Kericho, Kenya	Kericho	RCP2.6	2055-2085	1	3	2069	2069-03-01	.	.	.	4.66452	.	.	0.777	0.02428	1.52972	.	0.38405	1.5214	0.6267	0.1818	0.5057	1.9913	2.0278	1.6707	0.8308	0.204	0.4493	1.7516	2.0513	.	.	.	.	.	.	1.5214	1.07405	0.77663	0.7089	0.96538	1.14245	1.21791	1.16952	1.06224	1.00095
	Kenya	ICHEC_EC_EARTH_SMHI-RCA4	Central Unilever Tea Hospital, Kericho, Kenya	Kericho	RCP2.6	2055-2085	1	4	2069	2069-04-01	.	.	.	4.66452	.	.	0.89673	0.14401	1.64945	.	0.38405	1.22	1.5214	0.6267	0.1818	0.5057	1.9913	2.0278	1.6707	0.8308	0.204	0.4493	1.7516	.	.	.	.	.	.	1.22	1.3707	1.12271	0.88748	0.81112	1.00782	1.15353	1.21818	1.17513	1.07801
	Kenya	ICHEC_EC_EARTH_SMHI-RCA4	Central Unilever Tea Hospital, Kericho, Kenya	Kericho	RCP2.6	2055-2085	1	5	2069	2069-05-01	.	.	.	4.66452	.	.	0.7483	-0.00442	1.50102	.	0.38405	1.47	1.22	1.5214	0.6267	0.1818	0.5057	1.9913	2.0278	1.6707	0.8308	0.204	0.4493	.	.	.	.	.	.	1.47	1.34503	1.40382	1.20954	1.00399	0.92094	1.07385	1.1931	1.24616	1.20462
	Kenya	ICHEC_EC_EARTH_SMHI-RCA4	Central Unilever Tea Hospital, Kericho, Kenya	Kericho	RCP2.6	2055-2085	1	6	2069	2069-06-01	.	.	.	4.66452	.	.	0.57967	-0.17305	1.33239	.	0.38405	0.1632	1.47	1.22	1.5214	0.6267	0.1818	0.5057	1.9913	2.0278	1.6707	0.8308	0.204	.	.	.	.	.	.	0.1632	0.8166	0.95107	1.09365	1.00026	0.86385	0.81269	0.96001	1.07866	1.13786
	Kenya	ICHEC_EC_EARTH_SMHI-RCA4	Central Unilever Tea Hospital, Kericho, Kenya	Kericho	RCP2.6	2055-2085	1	7	2069	2069-07-01	.	.	.	4.66452	.	.	0.57407	-0.17865	1.32679	.	0.38405	0.1559	0.1632	1.47	1.22	1.5214	0.6267	0.1818	0.5057	1.9913	2.0278	1.6707	0.8308	.	.	.	.	.	.	0.1559	0.15953	0.59637	0.75228	0.9061	0.85954	0.76272	0.73059	0.87067	0.98638
	Kenya	ICHEC_EC_EARTH_SMHI-RCA4	Central Unilever Tea Hospital, Kericho, Kenya	Kericho	RCP2.6	2055-2085	1	8	2069	2069-08-01	.	.	.	4.66452	.	.	0.60103	-0.15169	1.35375	.	0.38405	0.3582	0.1559	0.1632	1.47	1.22	1.5214	0.6267	0.1818	0.5057	1.9913	2.0278	1.6707	.	.	.	.	.	.	0.3582	0.25706	0.22575	0.53683	0.67346	0.81479	0.78792	0.71215	0.68921	0.81942
	Kenya	ICHEC_EC_EARTH_SMHI-RCA4	Central Unilever Tea Hospital, Kericho, Kenya	Kericho	RCP2.6	2055-2085	1	9	2069	2069-09-01	.	.	.	4.66452	.	.	0.66121	-0.09151	1.41393	.	0.38405	1.5886	0.3582	0.1559	0.1632	1.47	1.22	1.5214	0.6267	0.1818	0.5057	1.9913	2.0278	.	.	.	.	.	.	1.5886	0.97339	0.70089	0.56646	0.74718	0.82598	0.92533	0.888	0.80953	0.77915
	Kenya	ICHEC_EC_EARTH_SMHI-RCA4	Central Unilever Tea Hospital, Kericho, Kenya	Kericho	RCP2.6	2055-2085	1	10	2069	2069-10-01	.	.	.	4.66452	.	.	0.6443	-0.10842	1.39703	.	0.38405	2.8941	1.5886	0.3582	0.1559	0.1632	1.47	1.22	1.5214	0.6267	0.1818	0.5057	1.9913	.	.	.	.	.	.	2.8941	2.24135	1.61364	1.24921	1.03199	1.105	1.12143	1.17143	1.1109	1.01799
	Kenya	ICHEC_EC_EARTH_SMHI-RCA4	Central Unilever Tea Hospital, Kericho, Kenya	Kericho	RCP2.6	2055-2085	1	11	2069	2069-11-01	.	.	.	4.66452	.	.	0.58706	-0.16566	1.33978	.	0.38405	2.8542	2.8941	1.5886	0.3582	0.1559	0.1632	1.47	1.22	1.5214	0.6267	0.1818	0.5057	.	.	.	.	.	.	2.8542	2.87416	2.44563	1.92378	1.5702	1.33569	1.35489	1.33803	1.3584	1.28523
	Kenya	ICHEC_EC_EARTH_SMHI-RCA4	Central Unilever Tea Hospital, Kericho, Kenya	Kericho	RCP2.6	2055-2085	1	12	2069	2069-12-01	.	.	.	4.66452	.	.	0.43207	-0.32065	1.18479	.	0.38405	0.6547	2.8542	2.8941	1.5886	0.3582	0.1559	0.1632	1.47	1.22	1.5214	0.6267	0.1818	.	.	.	.	.	.	0.6547	1.75442	2.13433	1.99789	1.66995	1.41761	1.2384	1.26736	1.2621	1.28803
	Kenya	ICHEC_EC_EARTH_SMHI-RCA4	Central Unilever Tea Hospital, Kericho, Kenya	Kericho	RCP2.6	2055-2085	1	1	2070	2070-01-01	.	.	.	4.66452	.	.	0.50316	-0.24956	1.25588	.	0.38405	0.2693	0.6547	2.8542	2.8941	1.5886	0.3582	0.1559	0.1632	1.47	1.22	1.5214	0.6267	.	.	.	.	.	.	0.2693	0.46197	1.25938	1.66807	1.65217	1.43651	1.25357	1.11726	1.15646	1.16282
	Kenya	ICHEC_EC_EARTH_SMHI-RCA4	Central Unilever Tea Hospital, Kericho, Kenya	Kericho	RCP2.6	2055-2085	1	2	2070	2070-02-01	.	.	.	4.66452	.	.	0.51719	-0.23553	1.26991	.	0.38405	0.7794	0.2693	0.6547	2.8542	2.8941	1.5886	0.3582	0.1559	0.1632	1.47	1.22	1.5214	.	.	.	.	.	.	0.7794	0.52436	0.56779	1.13939	1.49034	1.50671	1.34264	1.1943	1.07973	1.11876
	Kenya	ICHEC_EC_EARTH_SMHI-RCA4	Central Unilever Tea Hospital, Kericho, Kenya	Kericho	RCP2.6	2055-2085	1	3	2070	2070-03-01	.	.	.	4.66452	.	.	0.90033	0.14761	1.65305	.	0.38405	1.2568	0.7794	0.2693	0.6547	2.8542	2.8941	1.5886	0.3582	0.1559	0.1632	1.47	1.22	.	.	.	.	.	.	1.2568	1.01813	0.76852	0.74005	1.16288	1.45142	1.47101	1.33191	1.20125	1.09744
	Kenya	ICHEC_EC_EARTH_SMHI-RCA4	Central Unilever Tea Hospital, Kericho, Kenya	Kericho	RCP2.6	2055-2085	1	4	2070	2070-04-01	.	.	.	4.66452	.	.	1.07403	0.32131	1.82676	.	0.38405	2.1693	1.2568	0.7794	0.2693	0.6547	2.8542	2.8941	1.5886	0.3582	0.1559	0.1632	1.47	.	.	.	.	.	.	2.1693	1.71306	1.40185	1.11871	1.0259	1.33061	1.55397	1.5583	1.42495	1.29805
	Kenya	ICHEC_EC_EARTH_SMHI-RCA4	Central Unilever Tea Hospital, Kericho, Kenya	Kericho	RCP2.6	2055-2085	1	5	2070	2070-05-01	.	.	.	4.66452	.	.	0.95184	0.19912	1.70457	.	0.38405	1.3399	2.1693	1.2568	0.7794	0.2693	0.6547	2.8542	2.8941	1.5886	0.3582	0.1559	0.1632	.	.	.	.	.	.	1.3399	1.75459	1.58867	1.38636	1.16295	1.07823	1.33194	1.52721	1.53403	1.41645
	Kenya	ICHEC_EC_EARTH_SMHI-RCA4	Central Unilever Tea Hospital, Kericho, Kenya	Kericho	RCP2.6	2055-2085	1	6	2070	2070-06-01	.	.	.	4.66452	.	.	0.72833	-0.02439	1.48105	.	0.38405	0	1.3399	2.1693	1.2568	0.7794	0.2693	0.6547	2.8542	2.8941	1.5886	0.3582	0.1559	.	.	.	.	.	.	0	0.66995	1.16973	1.19151	1.10909	0.96912	0.9242	1.16545	1.35752	1.38063
	Kenya	ICHEC_EC_EARTH_SMHI-RCA4	Central Unilever Tea Hospital, Kericho, Kenya	Kericho	RCP2.6	2055-2085	1	7	2070	2070-07-01	.	.	.	4.66452	.	.	0.72598	-0.02674	1.4787	.	0.38405	0.0594	0	1.3399	2.1693	1.2568	0.7794	0.2693	0.6547	2.8542	2.8941	1.5886	0.3582	.	.	.	.	.	.	0.0594	0.02969	0.46643	0.89214	0.96508	0.93414	0.83916	0.8161	1.04255	1.22771
	Kenya	ICHEC_EC_EARTH_SMHI-RCA4	Central Unilever Tea Hospital, Kericho, Kenya	Kericho	RCP2.6	2055-2085	1	8	2070	2070-08-01	.	.	.	4.66452	.	.	0.6436	-0.10913	1.39632	.	0.38405	0.3294	0.0594	0	1.3399	2.1693	1.2568	0.7794	0.2693	0.6547	2.8542	2.8941	1.5886	.	.	.	.	.	.	0.3294	0.19441	0.12961	0.43218	0.7796	0.85914	0.84775	0.77544	0.76202	0.97124
	Kenya	ICHEC_EC_EARTH_SMHI-RCA4	Central Unilever Tea Hospital, Kericho, Kenya	Kericho	RCP2.6	2055-2085	1	9	2070	2070-09-01	.	.	.	4.66452	.	.	0.8463	0.09358	1.59902	.	0.38405	1.8837	0.3294	0.0594	0	1.3399	2.1693	1.2568	0.7794	0.2693	0.6547	2.8542	2.8941	.	.	.	.	.	.	1.8837	1.10659	0.75752	0.56814	0.7225	0.96363	1.00551	0.97725	0.89859	0.8742
	Kenya	ICHEC_EC_EARTH_SMHI-RCA4	Central Unilever Tea Hospital, Kericho, Kenya	Kericho	RCP2.6	2055-2085	1	10	2070	2070-10-01	.	.	.	4.66452	.	.	0.7603	0.00757	1.51302	.	0.38405	2.4256	1.8837	0.3294	0.0594	0	1.3399	2.1693	1.2568	0.7794	0.2693	0.6547	2.8542	.	.	.	.	.	.	2.4256	2.15469	1.54627	1.17455	0.93964	1.00635	1.17248	1.18303	1.13818	1.05129
	Kenya	ICHEC_EC_EARTH_SMHI-RCA4	Central Unilever Tea Hospital, Kericho, Kenya	Kericho	RCP2.6	2055-2085	1	11	2070	2070-11-01	.	.	.	4.66452	.	.	0.67816	-0.07456	1.43088	.	0.38405	1.5166	2.4256	1.8837	0.3294	0.0594	0	1.3399	2.1693	1.2568	0.7794	0.2693	0.6547	.	.	.	.	.	.	1.5166	1.97113	1.942	1.53886	1.24297	1.03581	1.07925	1.2155	1.2201	1.17603
	Kenya	ICHEC_EC_EARTH_SMHI-RCA4	Central Unilever Tea Hospital, Kericho, Kenya	Kericho	RCP2.6	2055-2085	1	12	2070	2070-12-01	.	.	.	4.66452	.	.	0.44963	-0.30309	1.20235	.	0.38405	0.1987	1.5166	2.4256	1.8837	0.3294	0.0594	0	1.3399	2.1693	1.2568	0.7794	0.2693	.	.	.	.	.	.	0.1987	0.85766	1.38031	1.50617	1.27082	1.06892	0.91622	0.96918	1.10252	1.11795
	Kenya	ICHEC_EC_EARTH_SMHI-RCA4	Central Unilever Tea Hospital, Kericho, Kenya	Kericho	RCP2.6	2071-2100	1	1	2071	2071-01-01	.	.	.	4.66452	.	.	0.49572	-0.257	1.24844	.	0.38405	0.1674	0.1987	1.5166	2.4256	1.8837	0.3294	0.0594	0	1.3399	2.1693	1.2568	0.7794	.	.	.	.	.	.	0.1674	0.18304	0.62757	1.07709	1.23842	1.08692	0.94013	0.82262	0.88009	1.00901
	Kenya	ICHEC_EC_EARTH_SMHI-RCA4	Central Unilever Tea Hospital, Kericho, Kenya	Kericho	RCP2.6	2071-2100	1	2	2071	2071-02-01	.	.	.	4.66452	.	.	0.54609	-0.20663	1.29881	.	0.38405	0.4704	0.1674	0.1987	1.5166	2.4256	1.8837	0.3294	0.0594	0	1.3399	2.1693	1.2568	.	.	.	.	.	.	0.4704	0.31889	0.27882	0.58827	0.95574	1.11041	0.99884	0.88141	0.78348	0.83912
	Kenya	ICHEC_EC_EARTH_SMHI-RCA4	Central Unilever Tea Hospital, Kericho, Kenya	Kericho	RCP2.6	2071-2100	1	3	2071	2071-03-01	.	.	.	4.66452	.	.	0.85424	0.10151	1.60696	.	0.38405	0.6518	0.4704	0.1674	0.1987	1.5166	2.4256	1.8837	0.3294	0.0594	0	1.3399	2.1693	.	.	.	.	.	.	0.6518	0.5611	0.42987	0.37207	0.60098	0.90509	1.0449	0.95547	0.8559	0.77031
	Kenya	ICHEC_EC_EARTH_SMHI-RCA4	Central Unilever Tea Hospital, Kericho, Kenya	Kericho	RCP2.6	2071-2100	1	4	2071	2071-04-01	.	.	.	4.66452	.	.	0.78619	0.03347	1.53891	.	0.38405	1.191	0.6518	0.4704	0.1674	0.1987	1.5166	2.4256	1.8837	0.3294	0.0594	0	1.3399	.	.	.	.	.	.	1.191	0.92139	0.77105	0.62014	0.53585	0.69931	0.94593	1.06316	0.98163	0.88941
	Kenya	ICHEC_EC_EARTH_SMHI-RCA4	Central Unilever Tea Hospital, Kericho, Kenya	Kericho	RCP2.6	2071-2100	1	5	2071	2071-05-01	.	.	.	4.66452	.	.	0.62036	-0.13236	1.37308	.	0.38405	1.9855	1.191	0.6518	0.4704	0.1674	0.1987	1.5166	2.4256	1.8837	0.3294	0.0594	0	.	.	.	.	.	.	1.9855	1.5882	1.27608	1.07465	0.8932	0.77745	0.88305	1.07587	1.16563	1.08201
	Kenya	ICHEC_EC_EARTH_SMHI-RCA4	Central Unilever Tea Hospital, Kericho, Kenya	Kericho	RCP2.6	2071-2100	1	6	2071	2071-06-01	.	.	.	4.66452	.	.	0.45858	-0.29414	1.2113	.	0.38405	0.2663	1.9855	1.191	0.6518	0.4704	0.1674	0.1987	1.5166	2.4256	1.8837	0.3294	0.0594	.	.	.	.	.	.	0.2663	1.12589	1.14758	1.02364	0.91299	0.78872	0.70443	0.80596	0.98592	1.0757
	Kenya	ICHEC_EC_EARTH_SMHI-RCA4	Central Unilever Tea Hospital, Kericho, Kenya	Kericho	RCP2.6	2071-2100	1	7	2071	2071-07-01	.	.	.	4.66452	.	.	0.48451	-0.26821	1.23723	.	0.38405	0.0018	0.2663	1.9855	1.191	0.6518	0.4704	0.1674	0.1987	1.5166	2.4256	1.8837	0.3294	.	.	.	.	.	.	0.0018	0.13407	0.7512	0.86114	0.81927	0.76112	0.67631	0.6166	0.71661	0.88751
	Kenya	ICHEC_EC_EARTH_SMHI-RCA4	Central Unilever Tea Hospital, Kericho, Kenya	Kericho	RCP2.6	2071-2100	1	8	2071	2071-08-01	.	.	.	4.66452	.	.	0.41036	-0.34236	1.16308	.	0.38405	0.3883	0.0018	0.2663	1.9855	1.191	0.6518	0.4704	0.1674	0.1987	1.5166	2.4256	1.8837	.	.	.	.	.	.	0.3883	0.19507	0.21882	0.66048	0.76657	0.74745	0.70787	0.64031	0.59124	0.68378
	Kenya	ICHEC_EC_EARTH_SMHI-RCA4	Central Unilever Tea Hospital, Kericho, Kenya	Kericho	RCP2.6	2071-2100	1	9	2071	2071-09-01	.	.	.	4.66452	.	.	0.50026	-0.25247	1.25298	.	0.38405	1.6601	0.3883	0.0018	0.2663	1.9855	1.191	0.6518	0.4704	0.1674	0.1987	1.5166	2.4256	.	.	.	.	.	.	1.6601	1.02421	0.68341	0.57914	0.8604	0.9155	0.87783	0.8269	0.75362	0.69812
	Kenya	ICHEC_EC_EARTH_SMHI-RCA4	Central Unilever Tea Hospital, Kericho, Kenya	Kericho	RCP2.6	2071-2100	1	10	2071	2071-10-01	.	.	.	4.66452	.	.	0.65133	-0.10139	1.40405	.	0.38405	2.6056	1.6601	0.3883	0.0018	0.2663	1.9855	1.191	0.6518	0.4704	0.1674	0.1987	1.5166	.	.	.	.	.	.	2.6056	2.13286	1.55135	1.16396	0.98444	1.15127	1.15694	1.0938	1.02453	0.93882
	Kenya	ICHEC_EC_EARTH_SMHI-RCA4	Central Unilever Tea Hospital, Kericho, Kenya	Kericho	RCP2.6	2071-2100	1	11	2071	2071-11-01	.	.	.	4.66452	.	.	0.60164	-0.15108	1.35436	.	0.38405	2.0006	2.6056	1.6601	0.3883	0.0018	0.2663	1.9855	1.191	0.6518	0.4704	0.1674	0.1987	.	.	.	.	.	.	2.0006	2.3031	2.08877	1.66366	1.33129	1.15379	1.2726	1.2624	1.19455	1.12214
	Kenya	ICHEC_EC_EARTH_SMHI-RCA4	Central Unilever Tea Hospital, Kericho, Kenya	Kericho	RCP2.6	2071-2100	1	12	2071	2071-12-01	.	.	.	4.66452	.	.	0.46045	-0.29227	1.21317	.	0.38405	0.7831	2.0006	2.6056	1.6601	0.3883	0.0018	0.2663	1.9855	1.191	0.6518	0.4704	0.1674	.	.	.	.	.	.	0.7831	1.39183	1.79643	1.76235	1.48755	1.23992	1.10084	1.21141	1.20914	1.15341
	Kenya	ICHEC_EC_EARTH_SMHI-RCA4	Central Unilever Tea Hospital, Kericho, Kenya	Kericho	RCP2.6	2071-2100	1	1	2072	2072-01-01	.	.	.	4.66452	.	.	0.44048	-0.31224	1.1932	.	0.38405	0.0694	0.7831	2.0006	2.6056	1.6601	0.3883	0.0018	0.2663	1.9855	1.191	0.6518	0.4704	.	.	.	.	.	.	0.0694	0.42626	0.95103	1.36468	1.42376	1.25119	1.07271	0.97191	1.08453	1.09517
	Kenya	ICHEC_EC_EARTH_SMHI-RCA4	Central Unilever Tea Hospital, Kericho, Kenya	Kericho	RCP2.6	2071-2100	1	2	2072	2072-02-01	.	.	.	4.66452	.	.	0.57619	-0.17653	1.32891	.	0.38405	0.4036	0.0694	0.7831	2.0006	2.6056	1.6601	0.3883	0.0018	0.2663	1.9855	1.191	0.6518	.	.	.	.	.	.	0.4036	0.2365	0.4187	0.81417	1.17246	1.25373	1.1301	0.98907	0.90876	1.01643
	Kenya	ICHEC_EC_EARTH_SMHI-RCA4	Central Unilever Tea Hospital, Kericho, Kenya	Kericho	RCP2.6	2071-2100	1	3	2072	2072-03-01	.	.	.	4.66452	.	.	0.77543	0.02271	1.52816	.	0.38405	1.3879	0.4036	0.0694	0.7831	2.0006	2.6056	1.6601	0.3883	0.0018	0.2663	1.9855	1.191	.	.	.	.	.	.	1.3879	0.89576	0.62031	0.66101	0.92892	1.20837	1.2729	1.16233	1.03338	0.95668
	Kenya	ICHEC_EC_EARTH_SMHI-RCA4	Central Unilever Tea Hospital, Kericho, Kenya	Kericho	RCP2.6	2071-2100	1	4	2072	2072-04-01	.	.	.	4.66452	.	.	0.8888	0.13607	1.64152	.	0.38405	2.2332	1.3879	0.4036	0.0694	0.7831	2.0006	2.6056	1.6601	0.3883	0.0018	0.2663	1.9855	.	.	.	.	.	.	2.2332	1.81056	1.34157	1.02353	0.97544	1.1463	1.35477	1.39294	1.28132	1.15336
	Kenya	ICHEC_EC_EARTH_SMHI-RCA4	Central Unilever Tea Hospital, Kericho, Kenya	Kericho	RCP2.6	2071-2100	1	5	2072	2072-05-01	.	.	.	4.66452	.	.	0.76612	0.01339	1.51884	.	0.38405	1.3999	2.2332	1.3879	0.4036	0.0694	0.7831	2.0006	2.6056	1.6601	0.3883	0.0018	0.2663	.	.	.	.	.	.	1.3999	1.81653	1.67366	1.35614	1.0988	1.04618	1.18252	1.36041	1.39371	1.29317
	Kenya	ICHEC_EC_EARTH_SMHI-RCA4	Central Unilever Tea Hospital, Kericho, Kenya	Kericho	RCP2.6	2071-2100	1	6	2072	2072-06-01	.	.	.	4.66452	.	.	0.63857	-0.11415	1.39129	.	0.38405	0.011	1.3999	2.2332	1.3879	0.4036	0.0694	0.7831	2.0006	2.6056	1.6601	0.3883	0.0018	.	.	.	.	.	.	0.011	0.70542	1.21468	1.25799	1.08711	0.91749	0.89829	1.03608	1.21047	1.25544
	Kenya	ICHEC_EC_EARTH_SMHI-RCA4	Central Unilever Tea Hospital, Kericho, Kenya	Kericho	RCP2.6	2071-2100	1	7	2072	2072-07-01	.	.	.	4.66452	.	.	0.52034	-0.23239	1.27306	.	0.38405	0.2023	0.011	1.3999	2.2332	1.3879	0.4036	0.0694	0.7831	2.0006	2.6056	1.6601	0.3883	.	.	.	.	.	.	0.2023	0.10663	0.53771	0.96158	1.04685	0.93964	0.81532	0.81129	0.94344	1.10966
	Kenya	ICHEC_EC_EARTH_SMHI-RCA4	Central Unilever Tea Hospital, Kericho, Kenya	Kericho	RCP2.6	2071-2100	1	8	2072	2072-08-01	.	.	.	4.66452	.	.	0.62579	-0.12693	1.37851	.	0.38405	1.3197	0.2023	0.011	1.3999	2.2332	1.3879	0.4036	0.0694	0.7831	2.0006	2.6056	1.6601	.	.	.	.	.	.	1.3197	0.761	0.51099	0.73321	1.03321	1.09233	0.99394	0.87837	0.86779	0.98106
	Kenya	ICHEC_EC_EARTH_SMHI-RCA4	Central Unilever Tea Hospital, Kericho, Kenya	Kericho	RCP2.6	2071-2100	1	9	2072	2072-09-01	.	.	.	4.66452	.	.	0.77128	0.01855	1.524	.	0.38405	1.6425	1.3197	0.2023	0.011	1.3999	2.2332	1.3879	0.4036	0.0694	0.7831	2.0006	2.6056	.	.	.	.	.	.	1.6425	1.48113	1.05485	0.79388	0.91508	1.13476	1.17093	1.07501	0.96328	0.94526
	Kenya	ICHEC_EC_EARTH_SMHI-RCA4	Central Unilever Tea Hospital, Kericho, Kenya	Kericho	RCP2.6	2071-2100	1	10	2072	2072-10-01	.	.	.	4.66452	.	.	0.85743	0.10471	1.61015	.	0.38405	2.0439	1.6425	1.3197	0.2023	0.011	1.3999	2.2332	1.3879	0.4036	0.0694	0.7831	2.0006	.	.	.	.	.	.	2.0439	1.8432	1.6687	1.3021	1.04388	1.10321	1.26463	1.28005	1.18266	1.07134
	Kenya	ICHEC_EC_EARTH_SMHI-RCA4	Central Unilever Tea Hospital, Kericho, Kenya	Kericho	RCP2.6	2071-2100	1	11	2072	2072-11-01	.	.	.	4.66452	.	.	0.61593	-0.13679	1.36865	.	0.38405	0.8064	2.0439	1.6425	1.3197	0.2023	0.011	1.3999	2.2332	1.3879	0.4036	0.0694	0.7831	.	.	.	.	.	.	0.8064	1.42514	1.49761	1.45313	1.20297	1.0043	1.06081	1.20736	1.22742	1.14504
	Kenya	ICHEC_EC_EARTH_SMHI-RCA4	Central Unilever Tea Hospital, Kericho, Kenya	Kericho	RCP2.6	2071-2100	1	12	2072	2072-12-01	.	.	.	4.66452	.	.	0.52731	-0.22542	1.28003	.	0.38405	1.0008	0.8064	2.0439	1.6425	1.3197	0.2023	0.011	1.3999	2.2332	1.3879	0.4036	0.0694	.	.	.	.	.	.	1.0008	0.90362	1.2837	1.37341	1.36267	1.16928	1.0038	1.05331	1.18441	1.20476
	Kenya	ICHEC_EC_EARTH_SMHI-RCA4	Central Unilever Tea Hospital, Kericho, Kenya	Kericho	RCP2.6	2071-2100	1	1	2073	2073-01-01	.	.	.	4.66452	.	.	0.56592	-0.1868	1.31864	.	0.38405	0.2362	1.0008	0.8064	2.0439	1.6425	1.3197	0.2023	0.011	1.3999	2.2332	1.3879	0.4036	.	.	.	.	.	.	0.2362	0.61849	0.68114	1.02182	1.14596	1.17492	1.03597	0.90785	0.96252	1.08958
	Kenya	ICHEC_EC_EARTH_SMHI-RCA4	Central Unilever Tea Hospital, Kericho, Kenya	Kericho	RCP2.6	2071-2100	1	2	2073	2073-02-01	.	.	.	4.66452	.	.	0.72303	-0.02969	1.47575	.	0.38405	0.1269	0.2362	1.0008	0.8064	2.0439	1.6425	1.3197	0.2023	0.011	1.3999	2.2332	1.3879	.	.	.	.	.	.	0.1269	0.18155	0.45464	0.54259	0.84284	0.97613	1.02521	0.92234	0.82108	0.87896
	Kenya	ICHEC_EC_EARTH_SMHI-RCA4	Central Unilever Tea Hospital, Kericho, Kenya	Kericho	RCP2.6	2071-2100	1	3	2073	2073-03-01	.	.	.	4.66452	.	.	0.78613	0.03341	1.53886	.	0.38405	0.9538	0.1269	0.2362	1.0008	0.8064	2.0439	1.6425	1.3197	0.2023	0.011	1.3999	2.2332	.	.	.	.	.	.	0.9538	0.54038	0.43898	0.57944	0.62484	0.86134	0.97294	1.01629	0.92584	0.83436
	Kenya	ICHEC_EC_EARTH_SMHI-RCA4	Central Unilever Tea Hospital, Kericho, Kenya	Kericho	RCP2.6	2071-2100	1	4	2073	2073-04-01	.	.	.	4.66452	.	.	0.68116	-0.07156	1.43388	.	0.38405	1.4636	0.9538	0.1269	0.2362	1.0008	0.8064	2.0439	1.6425	1.3197	0.2023	0.011	1.3999	.	.	.	.	.	.	1.4636	1.20871	0.84812	0.69513	0.75627	0.76463	0.94737	1.03427	1.06599	0.97962
	Kenya	ICHEC_EC_EARTH_SMHI-RCA4	Central Unilever Tea Hospital, Kericho, Kenya	Kericho	RCP2.6	2071-2100	1	5	2073	2073-05-01	.	.	.	4.66452	.	.	0.63847	-0.11425	1.39119	.	0.38405	2.0952	1.4636	0.9538	0.1269	0.2362	1.0008	0.8064	2.0439	1.6425	1.3197	0.2023	0.011	.	.	.	.	.	.	2.0952	1.77937	1.50419	1.15988	0.97513	0.97942	0.9547	1.09085	1.15215	1.1689
	Kenya	ICHEC_EC_EARTH_SMHI-RCA4	Central Unilever Tea Hospital, Kericho, Kenya	Kericho	RCP2.6	2071-2100	1	6	2073	2073-06-01	.	.	.	4.66452	.	.	0.53905	-0.21367	1.29177	.	0.38405	0.0665	2.0952	1.4636	0.9538	0.1269	0.2362	1.0008	0.8064	2.0439	1.6425	1.3197	0.2023	.	.	.	.	.	.	0.0665	1.08081	1.2084	1.14476	0.94119	0.82369	0.84899	0.84367	0.97703	1.04358
	Kenya	ICHEC_EC_EARTH_SMHI-RCA4	Central Unilever Tea Hospital, Kericho, Kenya	Kericho	RCP2.6	2071-2100	1	7	2073	2073-07-01	.	.	.	4.66452	.	.	0.46482	-0.2879	1.21754	.	0.38405	0.0001	0.0665	2.0952	1.4636	0.9538	0.1269	0.2362	1.0008	0.8064	2.0439	1.6425	1.3197	.	.	.	.	.	.	0.0001	0.03327	0.72056	0.90632	0.91582	0.78434	0.70603	0.74288	0.74994	0.87933
	Kenya	ICHEC_EC_EARTH_SMHI-RCA4	Central Unilever Tea Hospital, Kericho, Kenya	Kericho	RCP2.6	2071-2100	1	8	2073	2073-08-01	.	.	.	4.66452	.	.	0.44177	-0.31095	1.19449	.	0.38405	0.6445	0.0001	0.0665	2.0952	1.4636	0.9538	0.1269	0.2362	1.0008	0.8064	2.0439	1.6425	.	.	.	.	.	.	0.6445	0.32227	0.237	0.70154	0.85395	0.8706	0.76436	0.69834	0.73194	0.73939
	Kenya	ICHEC_EC_EARTH_SMHI-RCA4	Central Unilever Tea Hospital, Kericho, Kenya	Kericho	RCP2.6	2071-2100	1	9	2073	2073-09-01	.	.	.	4.66452	.	.	0.58254	-0.17018	1.33526	.	0.38405	1.6102	0.6445	0.0001	0.0665	2.0952	1.4636	0.9538	0.1269	0.2362	1.0008	0.8064	2.0439	.	.	.	.	.	.	1.6102	1.12736	0.75159	0.58031	0.88328	0.98	0.97626	0.87009	0.79966	0.81977
	Kenya	ICHEC_EC_EARTH_SMHI-RCA4	Central Unilever Tea Hospital, Kericho, Kenya	Kericho	RCP2.6	2071-2100	1	10	2073	2073-10-01	.	.	.	4.66452	.	.	0.69393	-0.05879	1.44665	.	0.38405	1.7761	1.6102	0.6445	0.0001	0.0665	2.0952	1.4636	0.9538	0.1269	0.2362	1.0008	0.8064	.	.	.	.	.	.	1.7761	1.69315	1.34359	1.00771	0.81946	1.03208	1.09372	1.07624	0.97076	0.8973
	Kenya	ICHEC_EC_EARTH_SMHI-RCA4	Central Unilever Tea Hospital, Kericho, Kenya	Kericho	RCP2.6	2071-2100	1	11	2073	2073-11-01	.	.	.	4.66452	.	.	0.62896	-0.12376	1.38168	.	0.38405	1.7305	1.7761	1.6102	0.6445	0.0001	0.0665	2.0952	1.4636	0.9538	0.1269	0.2362	1.0008	.	.	.	.	.	.	1.7305	1.75328	1.7056	1.44032	1.15227	0.9713	1.13185	1.17332	1.14893	1.04673
	Kenya	ICHEC_EC_EARTH_SMHI-RCA4	Central Unilever Tea Hospital, Kericho, Kenya	Kericho	RCP2.6	2071-2100	1	12	2073	2073-12-01	.	.	.	4.66452	.	.	0.40744	-0.34528	1.16016	.	0.38405	0.3929	1.7305	1.7761	1.6102	0.6445	0.0001	0.0665	2.0952	1.4636	0.9538	0.1269	0.2362	.	.	.	.	.	.	0.3929	1.06172	1.29984	1.37744	1.23085	1.02572	0.88868	1.03949	1.08661	1.07333
	Kenya	ICHEC_EC_EARTH_SMHI-RCA4	Central Unilever Tea Hospital, Kericho, Kenya	Kericho	RCP2.6	2071-2100	1	1	2074	2074-01-01	.	.	.	4.66452	.	.	0.48026	-0.27246	1.23298	.	0.38405	0.2569	0.3929	1.7305	1.7761	1.6102	0.6445	0.0001	0.0665	2.0952	1.4636	0.9538	0.1269	.	.	.	.	.	.	0.2569	0.32493	0.79345	1.0391	1.15333	1.06852	0.91589	0.80971	0.95254	1.00364
	Kenya	ICHEC_EC_EARTH_SMHI-RCA4	Central Unilever Tea Hospital, Kericho, Kenya	Kericho	RCP2.6	2071-2100	1	2	2074	2074-02-01	.	.	.	4.66452	.	.	0.52232	-0.2304	1.27504	.	0.38405	0.2655	0.2569	0.3929	1.7305	1.7761	1.6102	0.6445	0.0001	0.0665	2.0952	1.4636	0.9538	.	.	.	.	.	.	0.2655	0.26123	0.30513	0.66147	0.88439	1.00537	0.95381	0.83459	0.74925	0.88384
	Kenya	ICHEC_EC_EARTH_SMHI-RCA4	Central Unilever Tea Hospital, Kericho, Kenya	Kericho	RCP2.6	2071-2100	1	3	2074	2074-03-01	.	.	.	4.66452	.	.	0.68642	-0.06631	1.43914	.	0.38405	2.0998	0.2655	0.2569	0.3929	1.7305	1.7761	1.6102	0.6445	0.0001	0.0665	2.0952	1.4636	.	.	.	.	.	.	2.0998	1.1827	0.8741	0.75381	0.94915	1.08697	1.16172	1.09707	0.97518	0.88431
	Kenya	ICHEC_EC_EARTH_SMHI-RCA4	Central Unilever Tea Hospital, Kericho, Kenya	Kericho	RCP2.6	2071-2100	1	4	2074	2074-04-01	.	.	.	4.66452	.	.	0.68229	-0.07044	1.43501	.	0.38405	1.7973	2.0998	0.2655	0.2569	0.3929	1.7305	1.7761	1.6102	0.6445	0.0001	0.0665	2.0952	.	.	.	.	.	.	1.7973	1.94856	1.38756	1.10489	0.96251	1.0905	1.18844	1.24117	1.17487	1.05739
	Kenya	ICHEC_EC_EARTH_SMHI-RCA4	Central Unilever Tea Hospital, Kericho, Kenya	Kericho	RCP2.6	2071-2100	1	5	2074	2074-05-01	.	.	.	4.66452	.	.	0.72355	-0.02918	1.47627	.	0.38405	1.3016	1.7973	2.0998	0.2655	0.2569	0.3929	1.7305	1.7761	1.6102	0.6445	0.0001	0.0665	.	.	.	.	.	.	1.3016	1.54943	1.7329	1.36606	1.14423	1.01902	1.12066	1.20258	1.24788	1.18754
	Kenya	ICHEC_EC_EARTH_SMHI-RCA4	Central Unilever Tea Hospital, Kericho, Kenya	Kericho	RCP2.6	2071-2100	1	6	2074	2074-06-01	.	.	.	4.66452	.	.	0.483	-0.26972	1.23572	.	0.38405	0.1915	1.3016	1.7973	2.0998	0.2655	0.2569	0.3929	1.7305	1.7761	1.6102	0.6445	0.0001	.	.	.	.	.	.	0.1915	0.74656	1.0968	1.34756	1.13116	0.98545	0.90081	1.00452	1.09024	1.14224
	Kenya	ICHEC_EC_EARTH_SMHI-RCA4	Central Unilever Tea Hospital, Kericho, Kenya	Kericho	RCP2.6	2071-2100	1	7	2074	2074-07-01	.	.	.	4.66452	.	.	0.52716	-0.22556	1.27989	.	0.38405	0.1228	0.1915	1.3016	1.7973	2.0998	0.2655	0.2569	0.3929	1.7305	1.7761	1.6102	0.6445	.	.	.	.	.	.	0.1228	0.15718	0.53864	0.8533	1.10261	0.9631	0.86222	0.80356	0.90655	0.9935
	Kenya	ICHEC_EC_EARTH_SMHI-RCA4	Central Unilever Tea Hospital, Kericho, Kenya	Kericho	RCP2.6	2071-2100	1	8	2074	2074-08-01	.	.	.	4.66452	.	.	0.63197	-0.12075	1.38469	.	0.38405	0.0193	0.1228	0.1915	1.3016	1.7973	2.0998	0.2655	0.2569	0.3929	1.7305	1.7761	1.6102	.	.	.	.	.	.	0.0193	0.07105	0.11122	0.40881	0.6865	0.92206	0.82827	0.75685	0.71642	0.81782
	Kenya	ICHEC_EC_EARTH_SMHI-RCA4	Central Unilever Tea Hospital, Kericho, Kenya	Kericho	RCP2.6	2071-2100	1	9	2074	2074-09-01	.	.	.	4.66452	.	.	0.84148	0.08876	1.5942	.	0.38405	0.134	0.0193	0.1228	0.1915	1.3016	1.7973	2.0998	0.2655	0.2569	0.3929	1.7305	1.7761	.	.	.	.	.	.	0.134	0.07665	0.09204	0.11691	0.35385	0.59442	0.80948	0.74149	0.68764	0.65818
	Kenya	ICHEC_EC_EARTH_SMHI-RCA4	Central Unilever Tea Hospital, Kericho, Kenya	Kericho	RCP2.6	2071-2100	1	10	2074	2074-10-01	.	.	.	4.66452	.	.	0.70588	-0.04684	1.4586	.	0.38405	2.2813	0.134	0.0193	0.1228	0.1915	1.3016	1.7973	2.0998	0.2655	0.2569	0.3929	1.7305	.	.	.	.	.	.	2.2813	1.20763	0.81152	0.63934	0.54978	0.67508	0.8354	0.99345	0.91257	0.84701
	Kenya	ICHEC_EC_EARTH_SMHI-RCA4	Central Unilever Tea Hospital, Kericho, Kenya	Kericho	RCP2.6	2071-2100	1	11	2074	2074-11-01	.	.	.	4.66452	.	.	0.58596	-0.16676	1.33868	.	0.38405	2.3313	2.2813	0.134	0.0193	0.1228	0.1915	1.3016	1.7973	2.0998	0.2655	0.2569	0.3929	.	.	.	.	.	.	2.3313	2.30627	1.58218	1.19146	0.97773	0.8467	0.91168	1.02238	1.1421	1.05444
	Kenya	ICHEC_EC_EARTH_SMHI-RCA4	Central Unilever Tea Hospital, Kericho, Kenya	Kericho	RCP2.6	2071-2100	1	12	2074	2074-12-01	.	.	.	4.66452	.	.	0.49541	-0.25731	1.24813	.	0.38405	1.559	2.3313	2.2813	0.134	0.0193	0.1228	0.1915	1.3016	1.7973	2.0998	0.2655	0.2569	.	.	.	.	.	.	1.559	1.94516	2.05719	1.5764	1.26498	1.07462	0.94846	0.9926	1.08201	1.18379
	Kenya	ICHEC_EC_EARTH_SMHI-RCA4	Central Unilever Tea Hospital, Kericho, Kenya	Kericho	RCP2.6	2071-2100	1	1	2075	2075-01-01	.	.	.	4.66452	.	.	0.42429	-0.32843	1.17701	.	0.38405	0.016	1.559	2.3313	2.2813	0.134	0.0193	0.1228	0.1915	1.3016	1.7973	2.0998	0.2655	.	.	.	.	.	.	0.016	0.78752	1.30211	1.54689	1.26432	1.05681	0.92338	0.8319	0.88409	0.97541
	Kenya	ICHEC_EC_EARTH_SMHI-RCA4	Central Unilever Tea Hospital, Kericho, Kenya	Kericho	RCP2.6	2071-2100	1	2	2075	2075-02-01	.	.	.	4.66452	.	.	0.35736	-0.39536	1.11008	.	0.38405	0.0538	0.016	1.559	2.3313	2.2813	0.134	0.0193	0.1228	0.1915	1.3016	1.7973	2.0998	.	.	.	.	.	.	0.0538	0.03492	0.54296	0.99004	1.24828	1.06257	0.91353	0.81469	0.74545	0.80106
	Kenya	ICHEC_EC_EARTH_SMHI-RCA4	Central Unilever Tea Hospital, Kericho, Kenya	Kericho	RCP2.6	2071-2100	1	3	2075	2075-03-01	.	.	.	4.66452	.	.	0.52313	-0.22959	1.27585	.	0.38405	0.5432	0.0538	0.016	1.559	2.3313	2.2813	0.134	0.0193	0.1228	0.1915	1.3016	1.7973	.	.	.	.	.	.	0.5432	0.29854	0.20436	0.54303	0.90068	1.13078	0.98838	0.86724	0.78453	0.72523
	Kenya	ICHEC_EC_EARTH_SMHI-RCA4	Central Unilever Tea Hospital, Kericho, Kenya	Kericho	RCP2.6	2071-2100	1	4	2075	2075-04-01	.	.	.	4.66452	.	.	0.74689	-0.00583	1.49961	.	0.38405	0.3327	0.5432	0.0538	0.016	1.559	2.3313	2.2813	0.134	0.0193	0.1228	0.1915	1.3016	.	.	.	.	.	.	0.3327	0.43796	0.30992	0.23644	0.50096	0.80601	1.01676	0.90642	0.80785	0.73934
	Kenya	ICHEC_EC_EARTH_SMHI-RCA4	Central Unilever Tea Hospital, Kericho, Kenya	Kericho	RCP2.6	2071-2100	1	5	2075	2075-05-01	.	.	.	4.66452	.	.	0.74212	-0.01061	1.49484	.	0.38405	1.8313	0.3327	0.5432	0.0538	0.016	1.559	2.3313	2.2813	0.134	0.0193	0.1228	0.1915	.	.	.	.	.	.	1.8313	1.08199	0.9024	0.69026	0.55541	0.72268	0.95248	1.11858	1.00918	0.91019
	Kenya	ICHEC_EC_EARTH_SMHI-RCA4	Central Unilever Tea Hospital, Kericho, Kenya	Kericho	RCP2.6	2071-2100	1	6	2075	2075-06-01	.	.	.	4.66452	.	.	0.51857	-0.23415	1.27129	.	0.38405	0.2404	1.8313	0.3327	0.5432	0.0538	0.016	1.559	2.3313	2.2813	0.134	0.0193	0.1228	.	.	.	.	.	.	0.2404	1.03584	0.80146	0.7369	0.60029	0.50291	0.65378	0.86347	1.021	0.9323
	Kenya	ICHEC_EC_EARTH_SMHI-RCA4	Central Unilever Tea Hospital, Kericho, Kenya	Kericho	RCP2.6	2071-2100	1	7	2075	2075-07-01	.	.	.	4.66452	.	.	0.44382	-0.3089	1.19655	.	0.38405	0.043	0.2404	1.8313	0.3327	0.5432	0.0538	0.016	1.559	2.3313	2.2813	0.134	0.0193	.	.	.	.	.	.	0.043	0.14171	0.7049	0.61185	0.59812	0.50741	0.43721	0.57744	0.77231	0.9232
	Kenya	ICHEC_EC_EARTH_SMHI-RCA4	Central Unilever Tea Hospital, Kericho, Kenya	Kericho	RCP2.6	2071-2100	1	8	2075	2075-08-01	.	.	.	4.66452	.	.	0.34862	-0.4041	1.10134	.	0.38405	0.3989	0.043	0.2404	1.8313	0.3327	0.5432	0.0538	0.016	1.559	2.3313	2.2813	0.134	.	.	.	.	.	.	0.3989	0.22098	0.22745	0.62841	0.56927	0.56493	0.49192	0.43243	0.55761	0.73497
	Kenya	ICHEC_EC_EARTH_SMHI-RCA4	Central Unilever Tea Hospital, Kericho, Kenya	Kericho	RCP2.6	2071-2100	1	9	2075	2075-09-01	.	.	.	4.66452	.	.	0.34586	-0.40686	1.09858	.	0.38405	1.658	0.3989	0.043	0.2404	1.8313	0.3327	0.5432	0.0538	0.016	1.559	2.3313	2.2813	.	.	.	.	.	.	1.658	1.02849	0.7	0.5851	0.83434	0.75073	0.72109	0.63768	0.5686	0.66765
	Kenya	ICHEC_EC_EARTH_SMHI-RCA4	Central Unilever Tea Hospital, Kericho, Kenya	Kericho	RCP2.6	2071-2100	1	10	2075	2075-10-01	.	.	.	4.66452	.	.	0.4527	-0.30002	1.20542	.	0.38405	2.8309	1.658	0.3989	0.043	0.2404	1.8313	0.3327	0.5432	0.0538	0.016	1.559	2.3313	.	.	.	.	.	.	2.8309	2.24446	1.62929	1.23272	1.03425	1.16709	1.04789	0.98481	0.88137	0.79483
	Kenya	ICHEC_EC_EARTH_SMHI-RCA4	Central Unilever Tea Hospital, Kericho, Kenya	Kericho	RCP2.6	2071-2100	1	11	2075	2075-11-01	.	.	.	4.66452	.	.	0.49785	-0.25488	1.25057	.	0.38405	1.3455	2.8309	1.658	0.3989	0.043	0.2404	1.8313	0.3327	0.5432	0.0538	0.016	1.559	.	.	.	.	.	.	1.3455	2.08818	1.9448	1.55834	1.25527	1.08613	1.19258	1.08509	1.02489	0.92778
	Kenya	ICHEC_EC_EARTH_SMHI-RCA4	Central Unilever Tea Hospital, Kericho, Kenya	Kericho	RCP2.6	2071-2100	1	12	2075	2075-12-01	.	.	.	4.66452	.	.	0.3483	-0.40442	1.10102	.	0.38405	1.1527	1.3455	2.8309	1.658	0.3989	0.043	0.2404	1.8313	0.3327	0.5432	0.0538	0.016	.	.	.	.	.	.	1.1527	1.2491	1.77636	1.74678	1.47721	1.23818	1.09564	1.18759	1.0926	1.03767
	Kenya	ICHEC_EC_EARTH_SMHI-RCA4	Central Unilever Tea Hospital, Kericho, Kenya	Kericho	RCP2.6	2071-2100	1	1	2076	2076-01-01	.	.	.	4.66452	.	.	0.3882	-0.36452	1.14092	.	0.38405	0.1469	1.1527	1.3455	2.8309	1.658	0.3989	0.043	0.2404	1.8313	0.3327	0.5432	0.0538	.	.	.	.	.	.	0.1469	0.64981	0.8817	1.369	1.4268	1.25549	1.08228	0.97705	1.07196	0.99804
	Kenya	ICHEC_EC_EARTH_SMHI-RCA4	Central Unilever Tea Hospital, Kericho, Kenya	Kericho	RCP2.6	2071-2100	1	2	2076	2076-02-01	.	.	.	4.66452	.	.	0.52193	-0.23079	1.27465	.	0.38405	0.1165	0.1469	1.1527	1.3455	2.8309	1.658	0.3989	0.043	0.2404	1.8313	0.3327	0.5432	.	.	.	.	.	.	0.1165	0.13171	0.47204	0.6904	1.1185	1.20842	1.09278	0.96156	0.88143	0.97642
	Kenya	ICHEC_EC_EARTH_SMHI-RCA4	Central Unilever Tea Hospital, Kericho, Kenya	Kericho	RCP2.6	2071-2100	1	3	2076	2076-03-01	.	.	.	4.66452	.	.	0.80514	0.05242	1.55786	.	0.38405	0.9413	0.1165	0.1469	1.1527	1.3455	2.8309	1.658	0.3989	0.043	0.2404	1.8313	0.3327	.	.	.	.	.	.	0.9413	0.52889	0.40156	0.58935	0.74058	1.08896	1.17026	1.07384	0.95931	0.88742
	Kenya	ICHEC_EC_EARTH_SMHI-RCA4	Central Unilever Tea Hospital, Kericho, Kenya	Kericho	RCP2.6	2071-2100	1	4	2076	2076-04-01	.	.	.	4.66452	.	.	0.76309	0.01037	1.51581	.	0.38405	1.7105	0.9413	0.1165	0.1469	1.1527	1.3455	2.8309	1.658	0.3989	0.043	0.2404	1.8313	.	.	.	.	.	.	1.7105	1.3259	0.92277	0.72881	0.81359	0.90224	1.17776	1.23779	1.14459	1.03443
	Kenya	ICHEC_EC_EARTH_SMHI-RCA4	Central Unilever Tea Hospital, Kericho, Kenya	Kericho	RCP2.6	2071-2100	1	5	2076	2076-05-01	.	.	.	4.66452	.	.	0.71368	-0.03904	1.4664	.	0.38405	1.8975	1.7105	0.9413	0.1165	0.1469	1.1527	1.3455	2.8309	1.658	0.3989	0.043	0.2404	.	.	.	.	.	.	1.8975	1.80402	1.51644	1.16645	0.96255	0.99424	1.04442	1.26772	1.31109	1.21988
	Kenya	ICHEC_EC_EARTH_SMHI-RCA4	Central Unilever Tea Hospital, Kericho, Kenya	Kericho	RCP2.6	2071-2100	1	6	2076	2076-06-01	.	.	.	4.66452	.	.	0.61732	-0.13541	1.37004	.	0.38405	0.0281	1.8975	1.7105	0.9413	0.1165	0.1469	1.1527	1.3455	2.8309	1.658	0.3989	0.043	.	.	.	.	.	.	0.0281	0.9628	1.21205	1.14435	0.93878	0.8068	0.85622	0.91738	1.12999	1.18279
	Kenya	ICHEC_EC_EARTH_SMHI-RCA4	Central Unilever Tea Hospital, Kericho, Kenya	Kericho	RCP2.6	2071-2100	1	7	2076	2076-07-01	.	.	.	4.66452	.	.	0.49648	-0.25624	1.2492	.	0.38405	0	0.0281	1.8975	1.7105	0.9413	0.1165	0.1469	1.1527	1.3455	2.8309	1.658	0.3989	.	.	.	.	.	.	0	0.01405	0.64187	0.90903	0.91548	0.78232	0.69155	0.74919	0.81545	1.01699
	Kenya	ICHEC_EC_EARTH_SMHI-RCA4	Central Unilever Tea Hospital, Kericho, Kenya	Kericho	RCP2.6	2071-2100	1	8	2076	2076-08-01	.	.	.	4.66452	.	.	0.48517	-0.26756	1.23789	.	0.38405	0.0148	0	0.0281	1.8975	1.7105	0.9413	0.1165	0.1469	1.1527	1.3455	2.8309	1.658	.	.	.	.	.	.	0.0148	0.0074	0.0143	0.4851	0.73019	0.76537	0.67267	0.60695	0.66759	0.73538
	Kenya	ICHEC_EC_EARTH_SMHI-RCA4	Central Unilever Tea Hospital, Kericho, Kenya	Kericho	RCP2.6	2071-2100	1	9	2076	2076-09-01	.	.	.	4.66452	.	.	0.61325	-0.13947	1.36597	.	0.38405	1.1605	0.0148	0	0.0281	1.8975	1.7105	0.9413	0.1165	0.1469	1.1527	1.3455	2.8309	.	.	.	.	.	.	1.1605	0.58767	0.39178	0.30086	0.62019	0.80191	0.82182	0.73366	0.66846	0.71689
	Kenya	ICHEC_EC_EARTH_SMHI-RCA4	Central Unilever Tea Hospital, Kericho, Kenya	Kericho	RCP2.6	2071-2100	1	10	2076	2076-10-01	.	.	.	4.66452	.	.	0.68792	-0.0648	1.44064	.	0.38405	2.3886	1.1605	0.0148	0	0.0281	1.8975	1.7105	0.9413	0.1165	0.1469	1.1527	1.3455	.	.	.	.	.	.	2.3886	1.77456	1.18797	0.89098	0.7184	0.91492	1.02858	1.01767	0.91754	0.84047
	Kenya	ICHEC_EC_EARTH_SMHI-RCA4	Central Unilever Tea Hospital, Kericho, Kenya	Kericho	RCP2.6	2071-2100	1	11	2076	2076-11-01	.	.	.	4.66452	.	.	0.57635	-0.17637	1.32907	.	0.38405	1.1927	2.3886	1.1605	0.0148	0	0.0281	1.8975	1.7105	0.9413	0.1165	0.1469	1.1527	.	.	.	.	.	.	1.1927	1.79065	1.58062	1.18916	0.95133	0.79746	0.95461	1.0491	1.03712	0.94506
	Kenya	ICHEC_EC_EARTH_SMHI-RCA4	Central Unilever Tea Hospital, Kericho, Kenya	Kericho	RCP2.6	2071-2100	1	12	2076	2076-12-01	.	.	.	4.66452	.	.	0.4296	-0.32313	1.18232	.	0.38405	0.2061	1.1927	2.3886	1.1605	0.0148	0	0.0281	1.8975	1.7105	0.9413	0.1165	0.1469	.	.	.	.	.	.	0.2061	0.69942	1.26247	1.23699	0.99255	0.82713	0.71298	0.86104	0.95543	0.95402
	Kenya	ICHEC_EC_EARTH_SMHI-RCA4	Central Unilever Tea Hospital, Kericho, Kenya	Kericho	RCP2.6	2071-2100	1	1	2077	2077-01-01	.	.	.	4.66452	.	.	0.35447	-0.39825	1.10719	.	0.38405	0.0001	0.2061	1.1927	2.3886	1.1605	0.0148	0	0.0281	1.8975	1.7105	0.9413	0.1165	.	.	.	.	.	.	0.0001	0.10312	0.46632	0.94688	0.98962	0.82715	0.70898	0.62387	0.76539	0.8599
	Kenya	ICHEC_EC_EARTH_SMHI-RCA4	Central Unilever Tea Hospital, Kericho, Kenya	Kericho	RCP2.6	2071-2100	1	2	2077	2077-02-01	.	.	.	4.66452	.	.	0.39305	-0.35967	1.14577	.	0.38405	0.3143	0.0001	0.2061	1.1927	2.3886	1.1605	0.0148	0	0.0281	1.8975	1.7105	0.9413	.	.	.	.	.	.	0.3143	0.15724	0.17353	0.42833	0.82038	0.87707	0.75389	0.65965	0.58948	0.72028
	Kenya	ICHEC_EC_EARTH_SMHI-RCA4	Central Unilever Tea Hospital, Kericho, Kenya	Kericho	RCP2.6	2071-2100	1	3	2077	2077-03-01	.	.	.	4.66452	.	.	0.59268	-0.16004	1.3454	.	0.38405	0.5474	0.3143	0.0001	0.2061	1.1927	2.3886	1.1605	0.0148	0	0.0281	1.8975	1.7105	.	.	.	.	.	.	0.5474	0.43086	0.28728	0.26699	0.45214	0.77488	0.82997	0.72807	0.64718	0.58527
	Kenya	ICHEC_EC_EARTH_SMHI-RCA4	Central Unilever Tea Hospital, Kericho, Kenya	Kericho	RCP2.6	2071-2100	1	4	2077	2077-04-01	.	.	.	4.66452	.	.	0.62381	-0.12891	1.37653	.	0.38405	1.3519	0.5474	0.3143	0.0001	0.2061	1.1927	2.3886	1.1605	0.0148	0	0.0281	1.8975	.	.	.	.	.	.	1.3519	0.94965	0.73788	0.55344	0.48398	0.6021	0.85731	0.89522	0.79739	0.71765
	Kenya	ICHEC_EC_EARTH_SMHI-RCA4	Central Unilever Tea Hospital, Kericho, Kenya	Kericho	RCP2.6	2071-2100	1	5	2077	2077-05-01	.	.	.	4.66452	.	.	0.4135	-0.33922	1.16622	.	0.38405	1.0347	1.3519	0.5474	0.3143	0.0001	0.2061	1.1927	2.3886	1.1605	0.0148	0	0.0281	.	.	.	.	.	.	1.0347	1.1933	0.97799	0.81208	0.64969	0.57576	0.6639	0.87948	0.91071	0.82112
	Kenya	ICHEC_EC_EARTH_SMHI-RCA4	Central Unilever Tea Hospital, Kericho, Kenya	Kericho	RCP2.6	2071-2100	1	6	2077	2077-06-01	.	.	.	4.66452	.	.	0.37184	-0.38088	1.12456	.	0.38405	0.1675	1.0347	1.3519	0.5474	0.3143	0.0001	0.2061	1.1927	2.3886	1.1605	0.0148	0	.	.	.	.	.	.	0.1675	0.60108	0.85136	0.77536	0.68316	0.56932	0.51743	0.60185	0.80037	0.83639
	Kenya	ICHEC_EC_EARTH_SMHI-RCA4	Central Unilever Tea Hospital, Kericho, Kenya	Kericho	RCP2.6	2071-2100	1	7	2077	2077-07-01	.	.	.	4.66452	.	.	0.27448	-0.47824	1.0272	.	0.38405	0	0.1675	1.0347	1.3519	0.5474	0.3143	0.0001	0.2061	1.1927	2.3886	1.1605	0.0148	.	.	.	.	.	.	0	0.08374	0.40072	0.63852	0.62029	0.5693	0.48799	0.45275	0.53497	0.72033
	Kenya	ICHEC_EC_EARTH_SMHI-RCA4	Central Unilever Tea Hospital, Kericho, Kenya	Kericho	RCP2.6	2071-2100	1	8	2077	2077-08-01	.	.	.	4.66452	.	.	0.29904	-0.45368	1.05176	.	0.38405	0.3382	0	0.1675	1.0347	1.3519	0.5474	0.3143	0.0001	0.2061	1.1927	2.3886	1.1605	.	.	.	.	.	.	0.3382	0.16911	0.16857	0.3851	0.57846	0.57328	0.53629	0.46927	0.44003	0.5153
	Kenya	ICHEC_EC_EARTH_SMHI-RCA4	Central Unilever Tea Hospital, Kericho, Kenya	Kericho	RCP2.6	2071-2100	1	9	2077	2077-09-01	.	.	.	4.66452	.	.	0.36543	-0.38729	1.11815	.	0.38405	1.6004	0.3382	0	0.1675	1.0347	1.3519	0.5474	0.3143	0.0001	0.2061	1.1927	2.3886	.	.	.	.	.	.	1.6004	0.96931	0.64621	0.52652	0.62816	0.74878	0.72001	0.6693	0.59495	0.55607
	Kenya	ICHEC_EC_EARTH_SMHI-RCA4	Central Unilever Tea Hospital, Kericho, Kenya	Kericho	RCP2.6	2071-2100	1	10	2077	2077-10-01	.	.	.	4.66452	.	.	0.45142	-0.3013	1.20414	.	0.38405	2.7689	1.6004	0.3382	0	0.1675	1.0347	1.3519	0.5474	0.3143	0.0001	0.2061	1.1927	.	.	.	.	.	.	2.7689	2.18466	1.56918	1.17689	0.975	0.98495	1.03738	0.97612	0.90259	0.81235
	Kenya	ICHEC_EC_EARTH_SMHI-RCA4	Central Unilever Tea Hospital, Kericho, Kenya	Kericho	RCP2.6	2071-2100	1	11	2077	2077-11-01	.	.	.	4.66452	.	.	0.37304	-0.37969	1.12576	.	0.38405	2.2241	2.7689	1.6004	0.3382	0	0.1675	1.0347	1.3519	0.5474	0.3143	0.0001	0.2061	.	.	.	.	.	.	2.2241	2.49652	2.19781	1.73292	1.38633	1.18319	1.16197	1.18572	1.11479	1.03475
	Kenya	ICHEC_EC_EARTH_SMHI-RCA4	Central Unilever Tea Hospital, Kericho, Kenya	Kericho	RCP2.6	2071-2100	1	12	2077	2077-12-01	.	.	.	4.66452	.	.	0.32688	-0.42584	1.0796	.	0.38405	0.5797	2.2241	2.7689	1.6004	0.3382	0	0.1675	1.0347	1.3519	0.5474	0.3143	0.0001	.	.	.	.	.	.	0.5797	1.40193	1.8576	1.7933	1.50228	1.2519	1.09698	1.0892	1.11839	1.06129
	Kenya	ICHEC_EC_EARTH_SMHI-RCA4	Central Unilever Tea Hospital, Kericho, Kenya	Kericho	RCP2.6	2071-2100	1	1	2078	2078-01-01	.	.	.	4.66452	.	.	0.34852	-0.4042	1.10124	.	0.38405	0.0176	0.5797	2.2241	2.7689	1.6004	0.3382	0	0.1675	1.0347	1.3519	0.5474	0.3143	.	.	.	.	.	.	0.0176	0.29869	0.9405	1.39761	1.43816	1.25484	1.07558	0.96207	0.97013	1.00831
	Kenya	ICHEC_EC_EARTH_SMHI-RCA4	Central Unilever Tea Hospital, Kericho, Kenya	Kericho	RCP2.6	2071-2100	1	2	2078	2078-02-01	.	.	.	4.66452	.	.	0.48787	-0.26485	1.24059	.	0.38405	0.0922	0.0176	0.5797	2.2241	2.7689	1.6004	0.3382	0	0.1675	1.0347	1.3519	0.5474	.	.	.	.	.	.	0.0922	0.05493	0.22987	0.72843	1.13653	1.21384	1.08875	0.95266	0.86542	0.88234
	Kenya	ICHEC_EC_EARTH_SMHI-RCA4	Central Unilever Tea Hospital, Kericho, Kenya	Kericho	RCP2.6	2071-2100	1	3	2078	2078-03-01	.	.	.	4.66452	.	.	0.73135	-0.02137	1.48407	.	0.38405	1.014	0.0922	0.0176	0.5797	2.2241	2.7689	1.6004	0.3382	0	0.1675	1.0347	1.3519	.	.	.	.	.	.	1.014	0.55313	0.37463	0.42591	0.78555	1.11612	1.1853	1.07941	0.95948	0.88028
	Kenya	ICHEC_EC_EARTH_SMHI-RCA4	Central Unilever Tea Hospital, Kericho, Kenya	Kericho	RCP2.6	2071-2100	1	4	2078	2078-04-01	.	.	.	4.66452	.	.	0.86536	0.11263	1.61808	.	0.38405	1.1013	1.014	0.0922	0.0176	0.5797	2.2241	2.7689	1.6004	0.3382	0	0.1675	1.0347	.	.	.	.	.	.	1.1013	1.05766	0.73585	0.55629	0.56098	0.83817	1.11399	1.17479	1.08184	0.97366
	Kenya	ICHEC_EC_EARTH_SMHI-RCA4	Central Unilever Tea Hospital, Kericho, Kenya	Kericho	RCP2.6	2071-2100	1	5	2078	2078-05-01	.	.	.	4.66452	.	.	0.74388	-0.00884	1.4966	.	0.38405	1.9062	1.1013	1.014	0.0922	0.0176	0.5797	2.2241	2.7689	1.6004	0.3382	0	0.1675	.	.	.	.	.	.	1.9062	1.50373	1.3405	1.02843	0.82627	0.78518	0.99075	1.21302	1.25606	1.16428
	Kenya	ICHEC_EC_EARTH_SMHI-RCA4	Central Unilever Tea Hospital, Kericho, Kenya	Kericho	RCP2.6	2071-2100	1	6	2078	2078-06-01	.	.	.	4.66452	.	.	0.53223	-0.2205	1.28495	.	0.38405	0.004	1.9062	1.1013	1.014	0.0922	0.0176	0.5797	2.2241	2.7689	1.6004	0.3382	0	.	.	.	.	.	.	0.004	0.95511	1.00383	1.00639	0.82355	0.68923	0.67359	0.86741	1.07869	1.13086
	Kenya	ICHEC_EC_EARTH_SMHI-RCA4	Central Unilever Tea Hospital, Kericho, Kenya	Kericho	RCP2.6	2071-2100	1	7	2078	2078-07-01	.	.	.	4.66452	.	.	0.48679	-0.26593	1.23951	.	0.38405	0.1759	0.004	1.9062	1.1013	1.014	0.0922	0.0176	0.5797	2.2241	2.7689	1.6004	0.3382	.	.	.	.	.	.	0.1759	0.08995	0.69537	0.79684	0.84028	0.71561	0.6159	0.61138	0.79057	0.98841
	Kenya	ICHEC_EC_EARTH_SMHI-RCA4	Central Unilever Tea Hospital, Kericho, Kenya	Kericho	RCP2.6	2071-2100	1	8	2078	2078-08-01	.	.	.	4.66452	.	.	0.43959	-0.31313	1.19231	.	0.38405	0.0019	0.1759	0.004	1.9062	1.1013	1.014	0.0922	0.0176	0.5797	2.2241	2.7689	1.6004	.	.	.	.	.	.	0.0019	0.08887	0.06059	0.52199	0.63785	0.70055	0.61364	0.53914	0.54365	0.7117
	Kenya	ICHEC_EC_EARTH_SMHI-RCA4	Central Unilever Tea Hospital, Kericho, Kenya	Kericho	RCP2.6	2071-2100	1	9	2078	2078-09-01	.	.	.	4.66452	.	.	0.54435	-0.20837	1.29707	.	0.38405	1.6379	0.0019	0.1759	0.004	1.9062	1.1013	1.014	0.0922	0.0176	0.5797	2.2241	2.7689	.	.	.	.	.	.	1.6379	0.81989	0.60521	0.45492	0.74517	0.80452	0.83445	0.74168	0.66123	0.65308
	Kenya	ICHEC_EC_EARTH_SMHI-RCA4	Central Unilever Tea Hospital, Kericho, Kenya	Kericho	RCP2.6	2071-2100	1	10	2078	2078-10-01	.	.	.	4.66452	.	.	0.56993	-0.18279	1.32265	.	0.38405	2.3165	1.6379	0.0019	0.1759	0.004	1.9062	1.1013	1.014	0.0922	0.0176	0.5797	2.2241	.	.	.	.	.	.	2.3165	1.97718	1.31874	1.03303	0.82723	1.00706	1.02051	1.01971	0.91665	0.82675
	Kenya	ICHEC_EC_EARTH_SMHI-RCA4	Central Unilever Tea Hospital, Kericho, Kenya	Kericho	RCP2.6	2071-2100	1	11	2078	2078-11-01	.	.	.	4.66452	.	.	0.57472	-0.178	1.32744	.	0.38405	1.2514	2.3165	1.6379	0.0019	0.1759	0.004	1.9062	1.1013	1.014	0.0922	0.0176	0.5797	.	.	.	.	.	.	1.2514	1.78392	1.73525	1.3019	1.07669	0.89792	1.04196	1.04937	1.04545	0.95012
	Kenya	ICHEC_EC_EARTH_SMHI-RCA4	Central Unilever Tea Hospital, Kericho, Kenya	Kericho	RCP2.6	2071-2100	1	12	2078	2078-12-01	.	.	.	4.66452	.	.	0.37411	-0.37862	1.12683	.	0.38405	0.2072	1.2514	2.3165	1.6379	0.0019	0.1759	0.004	1.9062	1.1013	1.014	0.0922	0.0176	.	.	.	.	.	.	0.2072	0.7293	1.25836	1.35324	1.08297	0.93179	0.79925	0.93762	0.9558	0.96163
	Kenya	ICHEC_EC_EARTH_SMHI-RCA4	Central Unilever Tea Hospital, Kericho, Kenya	Kericho	RCP2.6	2071-2100	1	1	2079	2079-01-01	.	.	.	4.66452	.	.	0.38716	-0.36556	1.13988	.	0.38405	0.1988	0.2072	1.2514	2.3165	1.6379	0.0019	0.1759	0.004	1.9062	1.1013	1.014	0.0922	.	.	.	.	.	.	0.1988	0.20303	0.55248	0.99347	1.12236	0.93561	0.82708	0.7242	0.85553	0.8801
	Kenya	ICHEC_EC_EARTH_SMHI-RCA4	Central Unilever Tea Hospital, Kericho, Kenya	Kericho	RCP2.6	2071-2100	1	2	2079	2079-02-01	.	.	.	4.66452	.	.	0.44776	-0.30496	1.20048	.	0.38405	0.0571	0.1988	0.2072	1.2514	2.3165	1.6379	0.0019	0.1759	0.004	1.9062	1.1013	1.014	.	.	.	.	.	.	0.0571	0.12797	0.15439	0.42864	0.8062	0.94482	0.81011	0.73083	0.65008	0.77569
	Kenya	ICHEC_EC_EARTH_SMHI-RCA4	Central Unilever Tea Hospital, Kericho, Kenya	Kericho	RCP2.6	2071-2100	1	3	2079	2079-03-01	.	.	.	4.66452	.	.	0.73691	-0.01581	1.48963	.	0.38405	0.8041	0.0571	0.1988	0.2072	1.2514	2.3165	1.6379	0.0019	0.1759	0.004	1.9062	1.1013	.	.	.	.	.	.	0.8041	0.43062	0.35335	0.31682	0.50373	0.80586	0.92472	0.80936	0.73897	0.66548
	Kenya	ICHEC_EC_EARTH_SMHI-RCA4	Central Unilever Tea Hospital, Kericho, Kenya	Kericho	RCP2.6	2071-2100	1	4	2079	2079-04-01	.	.	.	4.66452	.	.	0.61198	-0.14074	1.3647	.	0.38405	2.0827	0.8041	0.0571	0.1988	0.2072	1.2514	2.3165	1.6379	0.0019	0.1759	0.004	1.9062	.	.	.	.	.	.	2.0827	1.44341	0.98131	0.78569	0.67	0.76689	0.98826	1.06947	0.95084	0.87335
	Kenya	ICHEC_EC_EARTH_SMHI-RCA4	Central Unilever Tea Hospital, Kericho, Kenya	Kericho	RCP2.6	2071-2100	1	5	2079	2079-05-01	.	.	.	4.66452	.	.	0.55083	-0.20189	1.30355	.	0.38405	1.7323	2.0827	0.8041	0.0571	0.1988	0.2072	1.2514	2.3165	1.6379	0.0019	0.1759	0.004	.	.	.	.	.	.	1.7323	1.90747	1.53969	1.16905	0.975	0.84704	0.9048	1.08126	1.14311	1.02899
	Kenya	ICHEC_EC_EARTH_SMHI-RCA4	Central Unilever Tea Hospital, Kericho, Kenya	Kericho	RCP2.6	2071-2100	1	6	2079	2079-06-01	.	.	.	4.66452	.	.	0.41702	-0.3357	1.16974	.	0.38405	0.5944	1.7323	2.0827	0.8041	0.0571	0.1988	0.2072	1.2514	2.3165	1.6379	0.0019	0.1759	.	.	.	.	.	.	0.5944	1.16335	1.4698	1.30338	1.05413	0.91158	0.81096	0.86601	1.02717	1.08824
	Kenya	ICHEC_EC_EARTH_SMHI-RCA4	Central Unilever Tea Hospital, Kericho, Kenya	Kericho	RCP2.6	2071-2100	1	7	2079	2079-07-01	.	.	.	4.66452	.	.	0.40608	-0.34664	1.1588	.	0.38405	0.0727	0.5944	1.7323	2.0827	0.8041	0.0571	0.1988	0.2072	1.2514	2.3165	1.6379	0.0019	.	.	.	.	.	.	0.0727	0.33355	0.79979	1.12051	1.05724	0.89055	0.79173	0.71867	0.77786	0.93172
	Kenya	ICHEC_EC_EARTH_SMHI-RCA4	Central Unilever Tea Hospital, Kericho, Kenya	Kericho	RCP2.6	2071-2100	1	8	2079	2079-08-01	.	.	.	4.66452	.	.	0.38571	-0.36701	1.13843	.	0.38405	0.3309	0.0727	0.5944	1.7323	2.0827	0.8041	0.0571	0.1988	0.2072	1.2514	2.3165	1.6379	.	.	.	.	.	.	0.3309	0.2018	0.33268	0.68258	0.9626	0.93619	0.81061	0.73413	0.67559	0.73317
	Kenya	ICHEC_EC_EARTH_SMHI-RCA4	Central Unilever Tea Hospital, Kericho, Kenya	Kericho	RCP2.6	2071-2100	1	9	2079	2079-09-01	.	.	.	4.66452	.	.	0.6216	-0.13112	1.37432	.	0.38405	0.7226	0.3309	0.0727	0.5944	1.7323	2.0827	0.8041	0.0571	0.1988	0.2072	1.2514	2.3165	.	.	.	.	.	.	0.7226	0.52678	0.37541	0.43017	0.69058	0.9226	0.90568	0.79961	0.73285	0.68029
	Kenya	ICHEC_EC_EARTH_SMHI-RCA4	Central Unilever Tea Hospital, Kericho, Kenya	Kericho	RCP2.6	2071-2100	1	10	2079	2079-10-01	.	.	.	4.66452	.	.	0.70362	-0.0491	1.45634	.	0.38405	2.2891	0.7226	0.3309	0.0727	0.5944	1.7323	2.0827	0.8041	0.0571	0.1988	0.2072	1.2514	.	.	.	.	.	.	2.2891	1.50584	1.11421	0.85382	0.80195	0.957	1.11781	1.0786	0.9651	0.88847
	Kenya	ICHEC_EC_EARTH_SMHI-RCA4	Central Unilever Tea Hospital, Kericho, Kenya	Kericho	RCP2.6	2071-2100	1	11	2079	2079-11-01	.	.	.	4.66452	.	.	0.62272	-0.13	1.37544	.	0.38405	1.2518	2.2891	0.7226	0.3309	0.0727	0.5944	1.7323	2.0827	0.8041	0.0571	0.1988	0.2072	.	.	.	.	.	.	1.2518	1.77043	1.42116	1.1486	0.93341	0.87692	0.99911	1.13456	1.09784	0.99377
	Kenya	ICHEC_EC_EARTH_SMHI-RCA4	Central Unilever Tea Hospital, Kericho, Kenya	Kericho	RCP2.6	2071-2100	1	12	2079	2079-12-01	.	.	.	4.66452	.	.	0.51219	-0.24054	1.26491	.	0.38405	0.1273	1.2518	2.2891	0.7226	0.3309	0.0727	0.5944	1.7323	2.0827	0.8041	0.0571	0.1988	.	.	.	.	.	.	0.1273	0.68953	1.22271	1.09769	0.94434	0.79906	0.76983	0.89013	1.02264	1.00079
	Kenya	ICHEC_EC_EARTH_SMHI-RCA4	Central Unilever Tea Hospital, Kericho, Kenya	Kericho	RCP2.6	2071-2100	1	1	2080	2080-01-01	.	.	.	4.66452	.	.	0.42434	-0.32838	1.17706	.	0.38405	0.1569	0.1273	1.2518	2.2891	0.7226	0.3309	0.0727	0.5944	1.7323	2.0827	0.8041	0.0571	.	.	.	.	.	.	0.1569	0.14207	0.51197	0.95625	0.90952	0.81309	0.70731	0.69321	0.80866	0.93606
	Kenya	ICHEC_EC_EARTH_SMHI-RCA4	Central Unilever Tea Hospital, Kericho, Kenya	Kericho	RCP2.6	2071-2100	1	2	2080	2080-02-01	.	.	.	4.66452	.	.	0.3633	-0.38942	1.11602	.	0.38405	0.2476	0.1569	0.1273	1.2518	2.2891	0.7226	0.3309	0.0727	0.5944	1.7323	2.0827	0.8041	.	.	.	.	.	.	0.2476	0.20222	0.17724	0.44588	0.81451	0.7992	0.7323	0.64985	0.64369	0.75255
	Kenya	ICHEC_EC_EARTH_SMHI-RCA4	Central Unilever Tea Hospital, Kericho, Kenya	Kericho	RCP2.6	2071-2100	1	3	2080	2080-03-01	.	.	.	4.66452	.	.	0.60629	-0.14643	1.35902	.	0.38405	0.6406	0.2476	0.1569	0.1273	1.2518	2.2891	0.7226	0.3309	0.0727	0.5944	1.7323	2.0827	.	.	.	.	.	.	0.6406	0.44408	0.34834	0.29308	0.48482	0.78553	0.77654	0.72084	0.64882	0.64338
	Kenya	ICHEC_EC_EARTH_SMHI-RCA4	Central Unilever Tea Hospital, Kericho, Kenya	Kericho	RCP2.6	2071-2100	1	4	2080	2080-04-01	.	.	.	4.66452	.	.	0.59463	-0.15809	1.34735	.	0.38405	1.818	0.6406	0.2476	0.1569	0.1273	1.2518	2.2891	0.7226	0.3309	0.0727	0.5944	1.7323	.	.	.	.	.	.	1.818	1.22927	0.90204	0.71575	0.59805	0.70701	0.93302	0.90672	0.84274	0.76573
	Kenya	ICHEC_EC_EARTH_SMHI-RCA4	Central Unilever Tea Hospital, Kericho, Kenya	Kericho	RCP2.6	2071-2100	1	5	2080	2080-05-01	.	.	.	4.66452	.	.	0.41448	-0.33825	1.1672	.	0.38405	1.6078	1.818	0.6406	0.2476	0.1569	0.1273	1.2518	2.2891	0.7226	0.3309	0.0727	0.5944	.	.	.	.	.	.	1.6078	1.71286	1.35544	1.07847	0.89415	0.76634	0.83569	1.01736	0.98461	0.91924
	Kenya	ICHEC_EC_EARTH_SMHI-RCA4	Central Unilever Tea Hospital, Kericho, Kenya	Kericho	RCP2.6	2071-2100	1	6	2080	2080-06-01	.	.	.	4.66452	.	.	0.38562	-0.3671	1.13834	.	0.38405	0.297	1.6078	1.818	0.6406	0.2476	0.1569	0.1273	1.2518	2.2891	0.7226	0.3309	0.0727	.	.	.	.	.	.	0.297	0.95237	1.2409	1.09082	0.92217	0.79462	0.69928	0.76835	0.93732	0.91585
	Kenya	ICHEC_EC_EARTH_SMHI-RCA4	Central Unilever Tea Hospital, Kericho, Kenya	Kericho	RCP2.6	2071-2100	1	7	2080	2080-07-01	.	.	.	4.66452	.	.	0.33618	-0.41654	1.0889	.	0.38405	0.0883	0.297	1.6078	1.818	0.6406	0.2476	0.1569	0.1273	1.2518	2.2891	0.7226	0.3309	.	.	.	.	.	.	0.0883	0.19264	0.66435	0.95275	0.89032	0.7832	0.69372	0.62291	0.69279	0.85242
	Kenya	ICHEC_EC_EARTH_SMHI-RCA4	Central Unilever Tea Hospital, Kericho, Kenya	Kericho	RCP2.6	2071-2100	1	8	2080	2080-08-01	.	.	.	4.66452	.	.	0.36165	-0.39107	1.11437	.	0.38405	0.3678	0.0883	0.297	1.6078	1.818	0.6406	0.2476	0.1569	0.1273	1.2518	2.2891	0.7226	.	.	.	.	.	.	0.3678	0.22807	0.25104	0.59022	0.83577	0.80324	0.72386	0.65298	0.59457	0.66029
	Kenya	ICHEC_EC_EARTH_SMHI-RCA4	Central Unilever Tea Hospital, Kericho, Kenya	Kericho	RCP2.6	2071-2100	1	9	2080	2080-09-01	.	.	.	4.66452	.	.	0.51161	-0.24111	1.26433	.	0.38405	1.7296	0.3678	0.0883	0.297	1.6078	1.818	0.6406	0.2476	0.1569	0.1273	1.2518	2.2891	.	.	.	.	.	.	1.7296	1.0487	0.72858	0.62067	0.81809	0.98474	0.93557	0.84957	0.7726	0.70807
	Kenya	ICHEC_EC_EARTH_SMHI-RCA4	Central Unilever Tea Hospital, Kericho, Kenya	Kericho	RCP2.6	2071-2100	1	10	2080	2080-10-01	.	.	.	4.66452	.	.	0.6452	-0.10752	1.39792	.	0.38405	2.3954	1.7296	0.3678	0.0883	0.297	1.6078	1.818	0.6406	0.2476	0.1569	0.1273	1.2518	.	.	.	.	.	.	2.3954	2.06249	1.4976	1.14528	0.97562	1.08098	1.18626	1.11805	1.02133	0.93488
	Kenya	ICHEC_EC_EARTH_SMHI-RCA4	Central Unilever Tea Hospital, Kericho, Kenya	Kericho	RCP2.6	2071-2100	1	11	2080	2080-11-01	.	.	.	4.66452	.	.	0.56234	-0.19038	1.31506	.	0.38405	2.0676	2.3954	1.7296	0.3678	0.0883	0.297	1.6078	1.818	0.6406	0.2476	0.1569	0.1273	.	.	.	.	.	.	2.0676	2.23151	2.0642	1.64011	1.32975	1.15762	1.22193	1.29643	1.22356	1.12596
	Kenya	ICHEC_EC_EARTH_SMHI-RCA4	Central Unilever Tea Hospital, Kericho, Kenya	Kericho	RCP2.6	2071-2100	1	12	2080	2080-12-01	.	.	.	4.66452	.	.	0.45849	-0.29423	1.21121	.	0.38405	0.3006	2.0676	2.3954	1.7296	0.3678	0.0883	0.297	1.6078	1.818	0.6406	0.2476	0.1569	.	.	.	.	.	.	0.3006	1.18411	1.58787	1.6233	1.3722	1.15822	1.03519	1.10676	1.18578	1.13126
	Kenya	ICHEC_EC_EARTH_SMHI-RCA4	Central Unilever Tea Hospital, Kericho, Kenya	Kericho	RCP2.6	2071-2100	1	1	2081	2081-01-01	.	.	.	4.66452	.	.	0.43122	-0.3215	1.18394	.	0.38405	0.2452	0.3006	2.0676	2.3954	1.7296	0.3678	0.0883	0.297	1.6078	1.818	0.6406	0.2476	.	.	.	.	.	.	0.2452	0.27291	0.87115	1.25221	1.34769	1.18438	1.0278	0.93644	1.01103	1.09173
	Kenya	ICHEC_EC_EARTH_SMHI-RCA4	Central Unilever Tea Hospital, Kericho, Kenya	Kericho	RCP2.6	2071-2100	1	2	2081	2081-02-01	.	.	.	4.66452	.	.	0.56219	-0.19054	1.31491	.	0.38405	0.746	0.2452	0.3006	2.0676	2.3954	1.7296	0.3678	0.0883	0.297	1.6078	1.818	0.6406	.	.	.	.	.	.	0.746	0.49561	0.4306	0.83986	1.15097	1.2474	1.12175	0.99257	0.91528	0.98453
	Kenya	ICHEC_EC_EARTH_SMHI-RCA4	Central Unilever Tea Hospital, Kericho, Kenya	Kericho	RCP2.6	2071-2100	1	3	2081	2081-03-01	.	.	.	4.66452	.	.	0.73965	-0.01307	1.49237	.	0.38405	0.7597	0.746	0.2452	0.3006	2.0676	2.3954	1.7296	0.3678	0.0883	0.297	1.6078	1.818	.	.	.	.	.	.	0.7597	0.75285	0.58364	0.51288	0.82383	1.08576	1.17773	1.07649	0.9667	0.89972
	Kenya	ICHEC_EC_EARTH_SMHI-RCA4	Central Unilever Tea Hospital, Kericho, Kenya	Kericho	RCP2.6	2071-2100	1	4	2081	2081-04-01	.	.	.	4.66452	.	.	0.89762	0.1449	1.65034	.	0.38405	1.5507	0.7597	0.746	0.2452	0.3006	2.0676	2.3954	1.7296	0.3678	0.0883	0.297	1.6078	.	.	.	.	.	.	1.5507	1.15522	1.01881	0.82542	0.72045	0.94498	1.15218	1.22436	1.12919	1.0251
	Kenya	ICHEC_EC_EARTH_SMHI-RCA4	Central Unilever Tea Hospital, Kericho, Kenya	Kericho	RCP2.6	2071-2100	1	5	2081	2081-05-01	.	.	.	4.66452	.	.	0.67006	-0.08266	1.42278	.	0.38405	1.9305	1.5507	0.7597	0.746	0.2452	0.3006	2.0676	2.3954	1.7296	0.3678	0.0883	0.297	.	.	.	.	.	.	1.9305	1.74062	1.41365	1.24674	1.04644	0.92213	1.08577	1.24947	1.30282	1.20932
	Kenya	ICHEC_EC_EARTH_SMHI-RCA4	Central Unilever Tea Hospital, Kericho, Kenya	Kericho	RCP2.6	2071-2100	1	6	2081	2081-06-01	.	.	.	4.66452	.	.	0.58709	-0.16563	1.33981	.	0.38405	0.0042	1.9305	1.5507	0.7597	0.746	0.2452	0.3006	2.0676	2.3954	1.7296	0.3678	0.0883	.	.	.	.	.	.	0.0042	0.96734	1.1618	1.06128	0.99822	0.87272	0.79099	0.95057	1.11111	1.17295
	Kenya	ICHEC_EC_EARTH_SMHI-RCA4	Central Unilever Tea Hospital, Kericho, Kenya	Kericho	RCP2.6	2071-2100	1	7	2081	2081-07-01	.	.	.	4.66452	.	.	0.52868	-0.22404	1.28141	.	0.38405	0.0099	0.0042	1.9305	1.5507	0.7597	0.746	0.2452	0.3006	2.0676	2.3954	1.7296	0.3678	.	.	.	.	.	.	0.0099	0.00705	0.6482	0.87384	0.85101	0.83351	0.74947	0.69336	0.84605	1.00099
	Kenya	ICHEC_EC_EARTH_SMHI-RCA4	Central Unilever Tea Hospital, Kericho, Kenya	Kericho	RCP2.6	2071-2100	1	8	2081	2081-08-01	.	.	.	4.66452	.	.	0.50621	-0.24651	1.25893	.	0.38405	0.2172	0.0099	0.0042	1.9305	1.5507	0.7597	0.746	0.2452	0.3006	2.0676	2.3954	1.7296	.	.	.	.	.	.	0.2172	0.11358	0.0771	0.54046	0.74251	0.74538	0.74546	0.68294	0.64045	0.78317
	Kenya	ICHEC_EC_EARTH_SMHI-RCA4	Central Unilever Tea Hospital, Kericho, Kenya	Kericho	RCP2.6	2071-2100	1	9	2081	2081-09-01	.	.	.	4.66452	.	.	0.57802	-0.17471	1.33074	.	0.38405	1.7916	0.2172	0.0099	0.0042	1.9305	1.5507	0.7597	0.746	0.2452	0.3006	2.0676	2.3954	.	.	.	.	.	.	1.7916	1.00441	0.67292	0.50573	0.79069	0.91736	0.89484	0.87623	0.80612	0.75557
	Kenya	ICHEC_EC_EARTH_SMHI-RCA4	Central Unilever Tea Hospital, Kericho, Kenya	Kericho	RCP2.6	2071-2100	1	10	2081	2081-10-01	.	.	.	4.66452	.	.	0.73317	-0.01955	1.48589	.	0.38405	2.6677	1.7916	0.2172	0.0099	0.0042	1.9305	1.5507	0.7597	0.746	0.2452	0.3006	2.0676	.	.	.	.	.	.	2.6677	2.22966	1.55884	1.17162	0.93813	1.10352	1.16741	1.11645	1.07529	0.99228
	Kenya	ICHEC_EC_EARTH_SMHI-RCA4	Central Unilever Tea Hospital, Kericho, Kenya	Kericho	RCP2.6	2071-2100	1	11	2081	2081-11-01	.	.	.	4.66452	.	.	0.59344	-0.15928	1.34617	.	0.38405	1.4848	2.6677	1.7916	0.2172	0.0099	0.0042	1.9305	1.5507	0.7597	0.746	0.2452	0.3006	.	.	.	.	.	.	1.4848	2.07626	1.98138	1.54033	1.23426	1.02924	1.15799	1.20708	1.15738	1.11624
	Kenya	ICHEC_EC_EARTH_SMHI-RCA4	Central Unilever Tea Hospital, Kericho, Kenya	Kericho	RCP2.6	2071-2100	1	12	2081	2081-12-01	.	.	.	4.66452	.	.	0.47839	-0.27433	1.23111	.	0.38405	0.9648	1.4848	2.6677	1.7916	0.2172	0.0099	0.0042	1.9305	1.5507	0.7597	0.746	0.2452	.	.	.	.	.	.	0.9648	1.22481	1.70578	1.72723	1.42523	1.18935	1.02003	1.13385	1.18017	1.13812
	Kenya	ICHEC_EC_EARTH_SMHI-RCA4	Central Unilever Tea Hospital, Kericho, Kenya	Kericho	RCP2.6	2071-2100	1	1	2082	2082-01-01	.	.	.	4.66452	.	.	0.40024	-0.35248	1.15297	.	0.38405	0.1271	0.9648	1.4848	2.6677	1.7916	0.2172	0.0099	0.0042	1.9305	1.5507	0.7597	0.746	.	.	.	.	.	.	0.1271	0.54595	0.8589	1.31111	1.40721	1.20887	1.0376	0.90842	1.02198	1.07486
	Kenya	ICHEC_EC_EARTH_SMHI-RCA4	Central Unilever Tea Hospital, Kericho, Kenya	Kericho	RCP2.6	2071-2100	1	2	2082	2082-02-01	.	.	.	4.66452	.	.	0.59431	-0.15842	1.34703	.	0.38405	0.3875	0.1271	0.9648	1.4848	2.6677	1.7916	0.2172	0.0099	0.0042	1.9305	1.5507	0.7597	.	.	.	.	.	.	0.3875	0.25732	0.49315	0.74106	1.12639	1.23726	1.09154	0.95634	0.85054	0.95854
	Kenya	ICHEC_EC_EARTH_SMHI-RCA4	Central Unilever Tea Hospital, Kericho, Kenya	Kericho	RCP2.6	2071-2100	1	3	2082	2082-03-01	.	.	.	4.66452	.	.	0.78177	0.02905	1.53449	.	0.38405	1.9467	0.3875	0.1271	0.9648	1.4848	2.6677	1.7916	0.2172	0.0099	0.0042	1.9305	1.5507	.	.	.	.	.	.	1.9467	1.16714	0.82046	0.85655	0.9822	1.26312	1.33862	1.19844	1.06639	0.96016
	Kenya	ICHEC_EC_EARTH_SMHI-RCA4	Central Unilever Tea Hospital, Kericho, Kenya	Kericho	RCP2.6	2071-2100	1	4	2082	2082-04-01	.	.	.	4.66452	.	.	0.85024	0.09752	1.60296	.	0.38405	1.7329	1.9467	0.3875	0.1271	0.9648	1.4848	2.6677	1.7916	0.2172	0.0099	0.0042	1.9305	.	.	.	.	.	.	1.7329	1.83984	1.35574	1.04858	1.03183	1.10732	1.33024	1.38791	1.25783	1.13304
	Kenya	ICHEC_EC_EARTH_SMHI-RCA4	Central Unilever Tea Hospital, Kericho, Kenya	Kericho	RCP2.6	2071-2100	1	5	2082	2082-05-01	.	.	.	4.66452	.	.	0.77358	0.02086	1.52631	.	0.38405	1.7983	1.7329	1.9467	0.3875	0.1271	0.9648	1.4848	2.6677	1.7916	0.2172	0.0099	0.0042	.	.	.	.	.	.	1.7983	1.76564	1.82601	1.46639	1.19853	1.15958	1.20604	1.38875	1.43351	1.31188
	Kenya	ICHEC_EC_EARTH_SMHI-RCA4	Central Unilever Tea Hospital, Kericho, Kenya	Kericho	RCP2.6	2071-2100	1	6	2082	2082-06-01	.	.	.	4.66452	.	.	0.6336	-0.11912	1.38632	.	0.38405	0.4787	1.7983	1.7329	1.9467	0.3875	0.1271	0.9648	1.4848	2.6677	1.7916	0.2172	0.0099	.	.	.	.	.	.	0.4787	1.13852	1.33666	1.48918	1.26885	1.07856	1.06231	1.11512	1.28763	1.33803
	Kenya	ICHEC_EC_EARTH_SMHI-RCA4	Central Unilever Tea Hospital, Kericho, Kenya	Kericho	RCP2.6	2071-2100	1	7	2082	2082-07-01	.	.	.	4.66452	.	.	0.55448	-0.19824	1.3072	.	0.38405	0.0154	0.4787	1.7983	1.7329	1.9467	0.3875	0.1271	0.9648	1.4848	2.6677	1.7916	0.2172	.	.	.	.	.	.	0.0154	0.24706	0.76415	1.00635	1.19443	1.05995	0.92668	0.93145	0.99293	1.16041
	Kenya	ICHEC_EC_EARTH_SMHI-RCA4	Central Unilever Tea Hospital, Kericho, Kenya	Kericho	RCP2.6	2071-2100	1	8	2082	2082-08-01	.	.	.	4.66452	.	.	0.73224	-0.02048	1.48496	.	0.38405	0.2211	0.0154	0.4787	1.7983	1.7329	1.9467	0.3875	0.1271	0.9648	1.4848	2.6677	1.7916	.	.	.	.	.	.	0.2211	0.11825	0.2384	0.62839	0.8493	1.0322	0.94011	0.83848	0.85252	0.91575
	Kenya	ICHEC_EC_EARTH_SMHI-RCA4	Central Unilever Tea Hospital, Kericho, Kenya	Kericho	RCP2.6	2071-2100	1	9	2082	2082-09-01	.	.	.	4.66452	.	.	0.78427	0.03155	1.53699	.	0.38405	0.8934	0.2211	0.0154	0.4787	1.7983	1.7329	1.9467	0.3875	0.1271	0.9648	1.4848	2.6677	.	.	.	.	.	.	0.8934	0.55723	0.37663	0.40214	0.68138	0.85664	1.01237	0.93427	0.84458	0.8566
	Kenya	ICHEC_EC_EARTH_SMHI-RCA4	Central Unilever Tea Hospital, Kericho, Kenya	Kericho	RCP2.6	2071-2100	1	10	2082	2082-10-01	.	.	.	4.66452	.	.	0.83723	0.08451	1.58996	.	0.38405	2.168	0.8934	0.2211	0.0154	0.4787	1.7983	1.7329	1.9467	0.3875	0.1271	0.9648	1.4848	.	.	.	.	.	.	2.168	1.53066	1.09414	0.82446	0.75531	0.92914	1.04397	1.15682	1.07134	0.97692
	Kenya	ICHEC_EC_EARTH_SMHI-RCA4	Central Unilever Tea Hospital, Kericho, Kenya	Kericho	RCP2.6	2071-2100	1	11	2082	2082-11-01	.	.	.	4.66452	.	.	0.67796	-0.07476	1.43068	.	0.38405	2.3567	2.168	0.8934	0.2211	0.0154	0.4787	1.7983	1.7329	1.9467	0.3875	0.1271	0.9648	.	.	.	.	.	.	2.3567	2.26235	1.80602	1.40979	1.13092	1.02221	1.13309	1.20807	1.29014	1.19988
	Kenya	ICHEC_EC_EARTH_SMHI-RCA4	Central Unilever Tea Hospital, Kericho, Kenya	Kericho	RCP2.6	2071-2100	1	12	2082	2082-12-01	.	.	.	4.66452	.	.	0.56789	-0.18483	1.32061	.	0.38405	0.3122	2.3567	2.168	0.8934	0.2211	0.0154	0.4787	1.7983	1.7329	1.9467	0.3875	0.1271	.	.	.	.	.	.	0.3122	1.33446	1.61229	1.43256	1.19027	0.99446	0.92078	1.03047	1.10852	1.19235
	Kenya	ICHEC_EC_EARTH_SMHI-RCA4	Central Unilever Tea Hospital, Kericho, Kenya	Kericho	RCP2.6	2071-2100	1	1	2083	2083-01-01	.	.	.	4.66452	.	.	0.45944	-0.29329	1.21216	.	0.38405	0.5613	0.3122	2.3567	2.168	0.8934	0.2211	0.0154	0.4787	1.7983	1.7329	1.9467	0.3875	.	.	.	.	.	.	0.5613	0.43676	1.07675	1.34955	1.25832	1.08545	0.93258	0.87585	0.97835	1.05381
	Kenya	ICHEC_EC_EARTH_SMHI-RCA4	Central Unilever Tea Hospital, Kericho, Kenya	Kericho	RCP2.6	2071-2100	1	2	2083	2083-02-01	.	.	.	4.66452	.	.	0.48378	-0.26894	1.2365	.	0.38405	0.1189	0.5613	0.3122	2.3567	2.168	0.8934	0.2211	0.0154	0.4787	1.7983	1.7329	1.9467	.	.	.	.	.	.	0.1189	0.34014	0.33082	0.8373	1.10343	1.06842	0.94737	0.83088	0.79175	0.89241
	Kenya	ICHEC_EC_EARTH_SMHI-RCA4	Central Unilever Tea Hospital, Kericho, Kenya	Kericho	RCP2.6	2071-2100	1	3	2083	2083-03-01	.	.	.	4.66452	.	.	0.69563	-0.05709	1.44835	.	0.38405	1.2261	0.1189	0.5613	0.3122	2.3567	2.168	0.8934	0.2211	0.0154	0.4787	1.7983	1.7329	.	.	.	.	.	.	1.2261	0.67252	0.63546	0.55464	0.91506	1.12388	1.09095	0.98221	0.87479	0.83518
	Kenya	ICHEC_EC_EARTH_SMHI-RCA4	Central Unilever Tea Hospital, Kericho, Kenya	Kericho	RCP2.6	2071-2100	1	4	2083	2083-04-01	.	.	.	4.66452	.	.	0.80221	0.04948	1.55493	.	0.38405	1.7511	1.2261	0.1189	0.5613	0.3122	2.3567	2.168	0.8934	0.2211	0.0154	0.4787	1.7983	.	.	.	.	.	.	1.7511	1.4886	1.03205	0.91437	0.79393	1.0544	1.21348	1.17347	1.06765	0.96242
	Kenya	ICHEC_EC_EARTH_SMHI-RCA4	Central Unilever Tea Hospital, Kericho, Kenya	Kericho	RCP2.6	2071-2100	1	5	2083	2083-05-01	.	.	.	4.66452	.	.	0.69785	-0.05487	1.45057	.	0.38405	1.3572	1.7511	1.2261	0.1189	0.5613	0.3122	2.3567	2.168	0.8934	0.2211	0.0154	0.4787	.	.	.	.	.	.	1.3572	1.55414	1.44479	1.11333	1.00293	0.88781	1.09765	1.23144	1.19388	1.0966
	Kenya	ICHEC_EC_EARTH_SMHI-RCA4	Central Unilever Tea Hospital, Kericho, Kenya	Kericho	RCP2.6	2071-2100	1	6	2083	2083-06-01	.	.	.	4.66452	.	.	0.6069	-0.14582	1.35962	.	0.38405	0.0965	1.3572	1.7511	1.2261	0.1189	0.5613	0.3122	2.3567	2.168	0.8934	0.2211	0.0154	.	.	.	.	.	.	0.0965	0.72684	1.06826	1.10772	0.90996	0.85186	0.77476	0.97251	1.10534	1.08414
	Kenya	ICHEC_EC_EARTH_SMHI-RCA4	Central Unilever Tea Hospital, Kericho, Kenya	Kericho	RCP2.6	2071-2100	1	7	2083	2083-07-01	.	.	.	4.66452	.	.	0.53212	-0.2206	1.28485	.	0.38405	0.0052	0.0965	1.3572	1.7511	1.2261	0.1189	0.5613	0.3122	2.3567	2.168	0.8934	0.2211	.	.	.	.	.	.	0.0052	0.05087	0.48631	0.8025	0.88723	0.75918	0.73092	0.67857	0.86504	0.99533
	Kenya	ICHEC_EC_EARTH_SMHI-RCA4	Central Unilever Tea Hospital, Kericho, Kenya	Kericho	RCP2.6	2071-2100	1	8	2083	2083-08-01	.	.	.	4.66452	.	.	0.55201	-0.20071	1.30473	.	0.38405	0.647	0.0052	0.0965	1.3572	1.7511	1.2261	0.1189	0.5613	0.3122	2.3567	2.168	0.8934	.	.	.	.	.	.	0.647	0.32613	0.24959	0.52649	0.77141	0.84719	0.74315	0.72043	0.67507	0.84323
	Kenya	ICHEC_EC_EARTH_SMHI-RCA4	Central Unilever Tea Hospital, Kericho, Kenya	Kericho	RCP2.6	2071-2100	1	9	2083	2083-09-01	.	.	.	4.66452	.	.	0.68306	-0.06966	1.43578	.	0.38405	2.0071	0.647	0.0052	0.0965	1.3572	1.7511	1.2261	0.1189	0.5613	0.3122	2.3567	2.168	.	.	.	.	.	.	2.0071	1.32706	0.88646	0.68897	0.82261	0.97736	1.01289	0.90115	0.86339	0.80827
	Kenya	ICHEC_EC_EARTH_SMHI-RCA4	Central Unilever Tea Hospital, Kericho, Kenya	Kericho	RCP2.6	2071-2100	1	10	2083	2083-10-01	.	.	.	4.66452	.	.	0.69833	-0.05439	1.45106	.	0.38405	2.545	2.0071	0.647	0.0052	0.0965	1.3572	1.7511	1.2261	0.1189	0.5613	0.3122	2.3567	.	.	.	.	.	.	2.545	2.27607	1.73306	1.3011	1.06018	1.10968	1.20131	1.20441	1.0838	1.03156
	Kenya	ICHEC_EC_EARTH_SMHI-RCA4	Central Unilever Tea Hospital, Kericho, Kenya	Kericho	RCP2.6	2071-2100	1	11	2083	2083-11-01	.	.	.	4.66452	.	.	0.60532	-0.14741	1.35804	.	0.38405	1.3899	2.545	2.0071	0.647	0.0052	0.0965	1.3572	1.7511	1.2261	0.1189	0.5613	0.3122	.	.	.	.	.	.	1.3899	1.96747	1.98068	1.64727	1.31886	1.11513	1.14971	1.22489	1.22502	1.11441
	Kenya	ICHEC_EC_EARTH_SMHI-RCA4	Central Unilever Tea Hospital, Kericho, Kenya	Kericho	RCP2.6	2071-2100	1	12	2083	2083-12-01	.	.	.	4.66452	.	.	0.4356	-0.31713	1.18832	.	0.38405	0.2731	1.3899	2.545	2.0071	0.647	0.0052	0.0965	1.3572	1.7511	1.2261	0.1189	0.5613	.	.	.	.	.	.	0.2731	0.83152	1.4027	1.5538	1.37244	1.14458	0.99485	1.04014	1.11914	1.12983
	Kenya	ICHEC_EC_EARTH_SMHI-RCA4	Central Unilever Tea Hospital, Kericho, Kenya	Kericho	RCP2.6	2071-2100	1	1	2084	2084-01-01	.	.	.	4.66452	.	.	0.50455	-0.24817	1.25727	.	0.38405	0.3641	0.2731	1.3899	2.545	2.0071	0.647	0.0052	0.0965	1.3572	1.7511	1.2261	0.1189	.	.	.	.	.	.	0.3641	0.31864	0.67573	1.14306	1.31587	1.20439	1.03309	0.91601	0.96503	1.04364
	Kenya	ICHEC_EC_EARTH_SMHI-RCA4	Central Unilever Tea Hospital, Kericho, Kenya	Kericho	RCP2.6	2071-2100	1	2	2084	2084-02-01	.	.	.	4.66452	.	.	0.62667	-0.12605	1.37939	.	0.38405	0.1775	0.3641	0.2731	1.3899	2.545	2.0071	0.647	0.0052	0.0965	1.3572	1.7511	1.2261	.	.	.	.	.	.	0.1775	0.27084	0.27161	0.55118	0.94995	1.12615	1.0577	0.92614	0.83396	0.88628
	Kenya	ICHEC_EC_EARTH_SMHI-RCA4	Central Unilever Tea Hospital, Kericho, Kenya	Kericho	RCP2.6	2071-2100	1	3	2084	2084-03-01	.	.	.	4.66452	.	.	0.89647	0.14375	1.64919	.	0.38405	1.21	0.1775	0.3641	0.2731	1.3899	2.545	2.0071	0.647	0.0052	0.0965	1.3572	1.7511	.	.	.	.	.	.	1.21	0.69378	0.5839	0.50621	0.68295	0.9933	1.13813	1.07674	0.95768	0.87157
	Kenya	ICHEC_EC_EARTH_SMHI-RCA4	Central Unilever Tea Hospital, Kericho, Kenya	Kericho	RCP2.6	2071-2100	1	4	2084	2084-04-01	.	.	.	4.66452	.	.	0.78596	0.03323	1.53868	.	0.38405	2.1394	1.21	0.1775	0.3641	0.2731	1.3899	2.545	2.0071	0.647	0.0052	0.0965	1.3572	.	.	.	.	.	.	2.1394	1.6747	1.17565	0.97277	0.83285	0.92569	1.15702	1.26328	1.19481	1.07585
	Kenya	ICHEC_EC_EARTH_SMHI-RCA4	Central Unilever Tea Hospital, Kericho, Kenya	Kericho	RCP2.6	2071-2100	1	5	2084	2084-05-01	.	.	.	4.66452	.	.	0.66755	-0.08517	1.42027	.	0.38405	1.1734	2.1394	1.21	0.1775	0.3641	0.2731	1.3899	2.545	2.0071	0.647	0.0052	0.0965	.	.	.	.	.	.	1.1734	1.65638	1.50759	1.17508	1.01289	0.8896	0.96107	1.15907	1.25329	1.19267
	Kenya	ICHEC_EC_EARTH_SMHI-RCA4	Central Unilever Tea Hospital, Kericho, Kenya	Kericho	RCP2.6	2071-2100	1	6	2084	2084-06-01	.	.	.	4.66452	.	.	0.5825	-0.17023	1.33522	.	0.38405	0.0567	1.1734	2.1394	1.21	0.1775	0.3641	0.2731	1.3899	2.545	2.0071	0.647	0.0052	.	.	.	.	.	.	0.0567	0.61505	1.12316	1.14487	0.95141	0.85353	0.77062	0.84803	1.03659	1.13364
	Kenya	ICHEC_EC_EARTH_SMHI-RCA4	Central Unilever Tea Hospital, Kericho, Kenya	Kericho	RCP2.6	2071-2100	1	7	2084	2084-07-01	.	.	.	4.66452	.	.	0.47277	-0.27995	1.2255	.	0.38405	0	0.0567	1.1734	2.1394	1.21	0.1775	0.3641	0.2731	1.3899	2.545	2.0071	0.647	.	.	.	.	.	.	0	0.02836	0.41003	0.84237	0.9159	0.79284	0.7316	0.67429	0.7538	0.93293
	Kenya	ICHEC_EC_EARTH_SMHI-RCA4	Central Unilever Tea Hospital, Kericho, Kenya	Kericho	RCP2.6	2071-2100	1	8	2084	2084-08-01	.	.	.	4.66452	.	.	0.50785	-0.24487	1.26058	.	0.38405	0.7664	0	0.0567	1.1734	2.1394	1.21	0.1775	0.3641	0.2731	1.3899	2.545	2.0071	.	.	.	.	.	.	0.7664	0.38322	0.27439	0.49914	0.82719	0.89099	0.78907	0.73595	0.68453	0.75507
	Kenya	ICHEC_EC_EARTH_SMHI-RCA4	Central Unilever Tea Hospital, Kericho, Kenya	Kericho	RCP2.6	2071-2100	1	9	2084	2084-09-01	.	.	.	4.66452	.	.	0.69005	-0.06267	1.44277	.	0.38405	2.0292	0.7664	0	0.0567	1.1734	2.1394	1.21	0.1775	0.3641	0.2731	1.3899	2.545	.	.	.	.	.	.	2.0292	1.39785	0.9319	0.7131	0.80516	1.02753	1.0536	0.94409	0.87965	0.819
	Kenya	ICHEC_EC_EARTH_SMHI-RCA4	Central Unilever Tea Hospital, Kericho, Kenya	Kericho	RCP2.6	2071-2100	1	10	2084	2084-10-01	.	.	.	4.66452	.	.	0.71732	-0.0354	1.47004	.	0.38405	2.9248	2.0292	0.7664	0	0.0567	1.1734	2.1394	1.21	0.1775	0.3641	0.2731	1.3899	.	.	.	.	.	.	2.9248	2.47704	1.90685	1.43013	1.15545	1.15844	1.29857	1.2875	1.16418	1.08417
	Kenya	ICHEC_EC_EARTH_SMHI-RCA4	Central Unilever Tea Hospital, Kericho, Kenya	Kericho	RCP2.6	2071-2100	1	11	2084	2084-11-01	.	.	.	4.66452	.	.	0.59347	-0.15925	1.34619	.	0.38405	1.1059	2.9248	2.0292	0.7664	0	0.0567	1.1734	2.1394	1.21	0.1775	0.3641	0.2731	.	.	.	.	.	.	1.1059	2.01535	2.01998	1.7066	1.36528	1.14719	1.15093	1.27448	1.26732	1.15834
	Kenya	ICHEC_EC_EARTH_SMHI-RCA4	Central Unilever Tea Hospital, Kericho, Kenya	Kericho	RCP2.6	2071-2100	1	12	2084	2084-12-01	.	.	.	4.66452	.	.	0.47132	-0.2814	1.22404	.	0.38405	0.3253	1.1059	2.9248	2.0292	0.7664	0	0.0567	1.1734	2.1394	1.21	0.1775	0.3641	.	.	.	.	.	.	0.3253	0.71556	1.45199	1.5963	1.43033	1.19194	1.02977	1.04772	1.16902	1.17312
	Kenya	ICHEC_EC_EARTH_SMHI-RCA4	Central Unilever Tea Hospital, Kericho, Kenya	Kericho	RCP2.6	2071-2100	1	1	2085	2085-01-01	.	.	.	4.66452	.	.	0.49795	-0.25477	1.25067	.	0.38405	0.0748	0.3253	1.1059	2.9248	2.0292	0.7664	0	0.0567	1.1734	2.1394	1.21	0.1775	.	.	.	.	.	.	0.0748	0.20003	0.50197	1.10769	1.292	1.20441	1.03235	0.9104	0.93962	1.05959
	Kenya	ICHEC_EC_EARTH_SMHI-RCA4	Central Unilever Tea Hospital, Kericho, Kenya	Kericho	RCP2.6	2071-2100	1	2	2085	2085-02-01	.	.	.	4.66452	.	.	0.68256	-0.07016	1.43528	.	0.38405	0.4887	0.0748	0.3253	1.1059	2.9248	2.0292	0.7664	0	0.0567	1.1734	2.1394	1.21	.	.	.	.	.	.	0.4887	0.28175	0.29626	0.49866	0.98389	1.15812	1.10217	0.96439	0.86354	0.89453
	Kenya	ICHEC_EC_EARTH_SMHI-RCA4	Central Unilever Tea Hospital, Kericho, Kenya	Kericho	RCP2.6	2071-2100	1	3	2085	2085-03-01	.	.	.	4.66452	.	.	0.89902	0.1463	1.65174	.	0.38405	0.8032	0.4887	0.0748	0.3253	1.1059	2.9248	2.0292	0.7664	0	0.0567	1.1734	2.1394	.	.	.	.	.	.	0.8032	0.64593	0.45555	0.42298	0.55956	0.95377	1.10741	1.06479	0.94648	0.8575
	Kenya	ICHEC_EC_EARTH_SMHI-RCA4	Central Unilever Tea Hospital, Kericho, Kenya	Kericho	RCP2.6	2071-2100	1	4	2085	2085-04-01	.	.	.	4.66452	.	.	0.8815	0.12878	1.63422	.	0.38405	1.9646	0.8032	0.4887	0.0748	0.3253	1.1059	2.9248	2.0292	0.7664	0	0.0567	1.1734	.	.	.	.	.	.	1.9646	1.3839	1.0855	0.83282	0.73131	0.79374	1.09818	1.21456	1.16477	1.0483
	Kenya	ICHEC_EC_EARTH_SMHI-RCA4	Central Unilever Tea Hospital, Kericho, Kenya	Kericho	RCP2.6	2071-2100	1	5	2085	2085-05-01	.	.	.	4.66452	.	.	0.61897	-0.13375	1.37169	.	0.38405	1.8516	1.9646	0.8032	0.4887	0.0748	0.3253	1.1059	2.9248	2.0292	0.7664	0	0.0567	.	.	.	.	.	.	1.8516	1.90814	1.53981	1.27704	1.03659	0.91804	0.94487	1.19236	1.28535	1.23346
	Kenya	ICHEC_EC_EARTH_SMHI-RCA4	Central Unilever Tea Hospital, Kericho, Kenya	Kericho	RCP2.6	2071-2100	1	6	2085	2085-06-01	.	.	.	4.66452	.	.	0.56082	-0.1919	1.31354	.	0.38405	0.2625	1.8516	1.9646	0.8032	0.4887	0.0748	0.3253	1.1059	2.9248	2.0292	0.7664	0	.	.	.	.	.	.	0.2625	1.05706	1.35958	1.22048	1.07412	0.90757	0.82438	0.85957	1.08904	1.18306
	Kenya	ICHEC_EC_EARTH_SMHI-RCA4	Central Unilever Tea Hospital, Kericho, Kenya	Kericho	RCP2.6	2071-2100	1	7	2085	2085-07-01	.	.	.	4.66452	.	.	0.46476	-0.28796	1.21748	.	0.38405	0.1465	0.2625	1.8516	1.9646	0.8032	0.4887	0.0748	0.3253	1.1059	2.9248	2.0292	0.7664	.	.	.	.	.	.	0.1465	0.20449	0.75354	1.05632	1.00568	0.91952	0.79885	0.73965	0.78034	0.99479
	Kenya	ICHEC_EC_EARTH_SMHI-RCA4	Central Unilever Tea Hospital, Kericho, Kenya	Kericho	RCP2.6	2071-2100	1	8	2085	2085-08-01	.	.	.	4.66452	.	.	0.51189	-0.24083	1.26462	.	0.38405	0.2876	0.1465	0.2625	1.8516	1.9646	0.8032	0.4887	0.0748	0.3253	1.1059	2.9248	2.0292	.	.	.	.	.	.	0.2876	0.21703	0.23218	0.63705	0.90256	0.886	0.82924	0.73493	0.68942	0.73106
	Kenya	ICHEC_EC_EARTH_SMHI-RCA4	Central Unilever Tea Hospital, Kericho, Kenya	Kericho	RCP2.6	2071-2100	1	9	2085	2085-09-01	.	.	.	4.66452	.	.	0.64602	-0.10671	1.39874	.	0.38405	2.2212	0.2876	0.1465	0.2625	1.8516	1.9646	0.8032	0.4887	0.0748	0.3253	1.1059	2.9248	.	.	.	.	.	.	2.2212	1.25438	0.88509	0.72944	0.95388	1.12234	1.07674	1.00324	0.90008	0.8426
	Kenya	ICHEC_EC_EARTH_SMHI-RCA4	Central Unilever Tea Hospital, Kericho, Kenya	Kericho	RCP2.6	2071-2100	1	10	2085	2085-10-01	.	.	.	4.66452	.	.	0.77308	0.02036	1.52581	.	0.38405	1.9205	2.2212	0.2876	0.1465	0.2625	1.8516	1.9646	0.8032	0.4887	0.0748	0.3253	1.1059	.	.	.	.	.	.	1.9205	2.07084	1.47641	1.14394	0.96764	1.11498	1.23636	1.18221	1.10515	1.00211
	Kenya	ICHEC_EC_EARTH_SMHI-RCA4	Central Unilever Tea Hospital, Kericho, Kenya	Kericho	RCP2.6	2071-2100	1	11	2085	2085-11-01	.	.	.	4.66452	.	.	0.6815	-0.07123	1.43422	.	0.38405	0.7349	1.9205	2.2212	0.2876	0.1465	0.2625	1.8516	1.9646	0.8032	0.4887	0.0748	0.3253	.	.	.	.	.	.	0.7349	1.32769	1.62553	1.29104	1.06213	0.92885	1.06068	1.17368	1.13251	1.06813
	Kenya	ICHEC_EC_EARTH_SMHI-RCA4	Central Unilever Tea Hospital, Kericho, Kenya	Kericho	RCP2.6	2071-2100	1	12	2085	2085-12-01	.	.	.	4.66452	.	.	0.50658	-0.24614	1.2593	.	0.38405	0.9383	0.7349	1.9205	2.2212	0.2876	0.1465	0.2625	1.8516	1.9646	0.8032	0.4887	0.0748	.	.	.	.	.	.	0.9383	0.83661	1.1979	1.45372	1.22049	1.04149	0.9302	1.04539	1.14752	1.11309
	Kenya	ICHEC_EC_EARTH_SMHI-RCA4	Central Unilever Tea Hospital, Kericho, Kenya	Kericho	RCP2.6	2071-2100	1	1	2086	2086-01-01	.	.	.	4.66452	.	.	0.4408	-0.31193	1.19352	.	0.38405	0.012	0.9383	0.7349	1.9205	2.2212	0.2876	0.1465	0.2625	1.8516	1.9646	0.8032	0.4887	.	.	.	.	.	.	0.012	0.47518	0.56176	0.90143	1.16539	1.01908	0.89443	0.81543	0.93057	1.03398
	Kenya	ICHEC_EC_EARTH_SMHI-RCA4	Central Unilever Tea Hospital, Kericho, Kenya	Kericho	RCP2.6	2071-2100	1	2	2086	2086-02-01	.	.	.	4.66452	.	.	0.65964	-0.09308	1.41236	.	0.38405	0.1777	0.012	0.9383	0.7349	1.9205	2.2212	0.2876	0.1465	0.2625	1.8516	1.9646	0.8032	.	.	.	.	.	.	0.1777	0.09488	0.37602	0.46574	0.75669	1.00078	0.89889	0.80484	0.74458	0.85528
	Kenya	ICHEC_EC_EARTH_SMHI-RCA4	Central Unilever Tea Hospital, Kericho, Kenya	Kericho	RCP2.6	2071-2100	1	3	2086	2086-03-01	.	.	.	4.66452	.	.	0.72181	-0.03092	1.47453	.	0.38405	0.8738	0.1777	0.012	0.9383	0.7349	1.9205	2.2212	0.2876	0.1465	0.2625	1.8516	1.9646	.	.	.	.	.	.	0.8738	0.52576	0.35452	0.50047	0.54736	0.77621	0.98264	0.89575	0.8125	0.7575
	Kenya	ICHEC_EC_EARTH_SMHI-RCA4	Central Unilever Tea Hospital, Kericho, Kenya	Kericho	RCP2.6	2071-2100	1	4	2086	2086-04-01	.	.	.	4.66452	.	.	0.63498	-0.11774	1.38771	.	0.38405	2.2445	0.8738	0.1777	0.012	0.9383	0.7349	1.9205	2.2212	0.2876	0.1465	0.2625	1.8516	.	.	.	.	.	.	2.2445	1.55914	1.09867	0.82701	0.84927	0.83021	0.98596	1.14037	1.04561	0.9557
	Kenya	ICHEC_EC_EARTH_SMHI-RCA4	Central Unilever Tea Hospital, Kericho, Kenya	Kericho	RCP2.6	2071-2100	1	5	2086	2086-05-01	.	.	.	4.66452	.	.	0.5591	-0.19362	1.31182	.	0.38405	1.662	2.2445	0.8738	0.1777	0.012	0.9383	0.7349	1.9205	2.2212	0.2876	0.1465	0.2625	.	.	.	.	.	.	1.662	1.95326	1.59344	1.23951	0.99402	0.98473	0.94904	1.07047	1.19833	1.10725
	Kenya	ICHEC_EC_EARTH_SMHI-RCA4	Central Unilever Tea Hospital, Kericho, Kenya	Kericho	RCP2.6	2071-2100	1	6	2086	2086-06-01	.	.	.	4.66452	.	.	0.53656	-0.21616	1.28928	.	0.38405	0.2232	1.662	2.2445	0.8738	0.1777	0.012	0.9383	0.7349	1.9205	2.2212	0.2876	0.1465	.	.	.	.	.	.	0.2232	0.94261	1.37657	1.25088	1.03625	0.86555	0.87594	0.85831	0.97633	1.10082
	Kenya	ICHEC_EC_EARTH_SMHI-RCA4	Central Unilever Tea Hospital, Kericho, Kenya	Kericho	RCP2.6	2071-2100	1	7	2086	2086-07-01	.	.	.	4.66452	.	.	0.36716	-0.38557	1.11988	.	0.38405	0.0002	0.2232	1.662	2.2445	0.8738	0.1777	0.012	0.9383	0.7349	1.9205	2.2212	0.2876	.	.	.	.	.	.	0.0002	0.11169	0.62847	1.03247	1.00074	0.86357	0.74192	0.76647	0.76296	0.87871
	Kenya	ICHEC_EC_EARTH_SMHI-RCA4	Central Unilever Tea Hospital, Kericho, Kenya	Kericho	RCP2.6	2071-2100	1	8	2086	2086-08-01	.	.	.	4.66452	.	.	0.45587	-0.29685	1.20859	.	0.38405	0.7877	0.0002	0.2232	1.662	2.2445	0.8738	0.1777	0.012	0.9383	0.7349	1.9205	2.2212	.	.	.	.	.	.	0.7877	0.39396	0.33704	0.66829	0.98353	0.96524	0.85274	0.74765	0.76883	0.76544
	Kenya	ICHEC_EC_EARTH_SMHI-RCA4	Central Unilever Tea Hospital, Kericho, Kenya	Kericho	RCP2.6	2071-2100	1	9	2086	2086-09-01	.	.	.	4.66452	.	.	0.60912	-0.14361	1.36184	.	0.38405	1.0921	0.7877	0.0002	0.2232	1.662	2.2445	0.8738	0.1777	0.012	0.9383	0.7349	1.9205	.	.	.	.	.	.	1.0921	0.93992	0.62668	0.52581	0.75305	1.00162	0.98336	0.88266	0.78592	0.80116
	Kenya	ICHEC_EC_EARTH_SMHI-RCA4	Central Unilever Tea Hospital, Kericho, Kenya	Kericho	RCP2.6	2071-2100	1	10	2086	2086-10-01	.	.	.	4.66452	.	.	0.79721	0.04449	1.54993	.	0.38405	1.752	1.0921	0.7877	0.0002	0.2232	1.662	2.2445	0.8738	0.1777	0.012	0.9383	0.7349	.	.	.	.	.	.	1.752	1.42206	1.21062	0.90801	0.77104	0.91954	1.10882	1.07944	0.97925	0.88253
	Kenya	ICHEC_EC_EARTH_SMHI-RCA4	Central Unilever Tea Hospital, Kericho, Kenya	Kericho	RCP2.6	2071-2100	1	11	2086	2086-11-01	.	.	.	4.66452	.	.	0.56938	-0.18334	1.3221	.	0.38405	2.0331	1.752	1.0921	0.7877	0.0002	0.2232	1.662	2.2445	0.8738	0.1777	0.012	0.9383	.	.	.	.	.	.	2.0331	1.89256	1.62574	1.41624	1.13303	0.98139	1.07862	1.22436	1.18541	1.08464
	Kenya	ICHEC_EC_EARTH_SMHI-RCA4	Central Unilever Tea Hospital, Kericho, Kenya	Kericho	RCP2.6	2071-2100	1	12	2086	2086-12-01	.	.	.	4.66452	.	.	0.50983	-0.2429	1.26255	.	0.38405	0.7708	2.0331	1.752	1.0921	0.7877	0.0002	0.2232	1.662	2.2445	0.8738	0.1777	0.012	.	.	.	.	.	.	0.7708	1.40194	1.51862	1.412	1.28714	1.07265	0.9513	1.04014	1.17396	1.14394
	Kenya	ICHEC_EC_EARTH_SMHI-RCA4	Central Unilever Tea Hospital, Kericho, Kenya	Kericho	RCP2.6	2071-2100	1	1	2087	2087-01-01	.	.	.	4.66452	.	.	0.49348	-0.25924	1.2462	.	0.38405	0.0088	0.7708	2.0331	1.752	1.0921	0.7877	0.0002	0.2232	1.662	2.2445	0.8738	0.1777	.	.	.	.	.	.	0.0088	0.38979	0.93757	1.14118	1.13136	1.07409	0.92068	0.83349	0.92555	1.05744
	Kenya	ICHEC_EC_EARTH_SMHI-RCA4	Central Unilever Tea Hospital, Kericho, Kenya	Kericho	RCP2.6	2071-2100	1	2	2087	2087-02-01	.	.	.	4.66452	.	.	0.57277	-0.17995	1.3255	.	0.38405	0.5259	0.0088	0.7708	2.0331	1.752	1.0921	0.7877	0.0002	0.2232	1.662	2.2445	0.8738	.	.	.	.	.	.	0.5259	0.26738	0.43517	0.83466	1.01813	1.03046	0.99578	0.87133	0.79932	0.88559
	Kenya	ICHEC_EC_EARTH_SMHI-RCA4	Central Unilever Tea Hospital, Kericho, Kenya	Kericho	RCP2.6	2071-2100	1	3	2087	2087-03-01	.	.	.	4.66452	.	.	0.57639	-0.17634	1.32911	.	0.38405	1.2481	0.5259	0.0088	0.7708	2.0331	1.752	1.0921	0.7877	0.0002	0.2232	1.662	2.2445	.	.	.	.	.	.	1.2481	0.887	0.59427	0.6384	0.91734	1.05645	1.06154	1.02732	0.91319	0.84419
[truncated: 89,106 more rows]
[truncated: 120 more columns]
