# Supplementary material for: Forecasting the Potential Effects of Climate Change on Malaria in the Lake Victoria Basin Using Regionalized Climate Projections
Source: Acta Parasitol. 2022 Aug 12;67(4):1535–63. doi: 10.1007/s11686-022-00588-4 (PMC9705490; doi:10.1007/s11686-022-00588-4)
Supplement: Supplementary file 4 — Supplementary file4 (XLSX 2625 KB) [file 11686_2022_588_MOESM4_ESM.xlsx]

## Sheet: #LN35228
	Country	GCM	Scenario	Hospital	Age	Period	Year	Time	Cases	Malaria_total	logtotal	Cases_prop	Forecasts for	Lower Confidence	Upper Confidence	Residuals for	Forecast Standard	Annualrain	Annualrain1	Annualrain2	Annualrain3	Annualrain4	Annualrain5	Annualrain6	Annualrain7	Annualrain8	Annualrain9	Mavannualrain2	Mavannualrain3	Mavannualrain4	Mavannualrain5	Mavannualrain6	Mavannualrain7	Mavannualrain8	Mavannualrain9	Mavannualrain10	Temp	Max1	Max2	Max3	Max4	Max5	Max6	Max7	Max8	Max9	Mavmax2	Mavmax3	Mavmax4
													logtotal	Interval for	Interval for	logtotal	Error for logtotal
														logtotal	logtotal
	Uganda	ICHEC_EC_EARTH_SMHI-RCA4	RCP2.6	Uganda Hospitals	Five years and above	1997-2010	1997	1997-01-01	1372378	2317840	-0.52409	0.59209	.	.	.	.	.	1.13827	1.08321	1.02893	1.05017	0.90936	0.93296	1.01162	.	.	.	1.11074	1.09055	1.07514	1.04199	1.02381	.	.	.	.	1.02288	1.01931	1.02407	0.98865	0.99728	0.99192	1.0202	.	.	.	1.0211	1.01028	1.01373
	Uganda	ICHEC_EC_EARTH_SMHI-RCA4	RCP2.6	Uganda Hospitals	Five years and above	1997-2010	1998	1998-01-01	1648404	2845811	-0.54604	0.57924	.	.	.	.	.	1.02971	1.13827	1.08321	1.02893	1.05017	0.90936	0.93296	.	.	.	1.08399	1.06564	1.07003	1.06606	1.03994	.	.	.	.	1.01038	1.02288	1.01931	1.02407	0.98865	0.99728	0.99192	.	.	.	1.01663	1.01911	1.01916
	Uganda	ICHEC_EC_EARTH_SMHI-RCA4	RCP2.6	Uganda Hospitals	Five years and above	1997-2010	1999	1999-01-01	1728972	3070710	-0.57438	0.56305	-0.54604	-0.84415	-0.24793	-0.02834	0.1521	1.08714	1.02971	1.13827	1.08321	1.02893	1.05017	0.90936	.	.	.	1.05843	1.06669	1.08458	1.07345	1.06957	.	.	.	.	1.02139	1.01038	1.02288	1.01931	1.02407	0.98865	0.99728	.	.	.	1.01589	1.01703	1.01849
	Uganda	ICHEC_EC_EARTH_SMHI-RCA4	RCP2.6	Uganda Hospitals	Five years and above	1997-2010	2000	2000-01-01	1924545	5470361	-1.04466	0.35181	-0.87504	-1.14496	-0.60512	-0.16961	0.13772	0.9125	1.08714	1.02971	1.13827	1.08321	1.02893	1.05017	.	.	.	0.99982	1.04597	1.04191	1.05017	1.04663	.	.	.	.	1.0336	1.02139	1.01038	1.02288	1.01931	1.02407	0.98865	.	.	.	1.0275	1.02596	1.02206
	Uganda	ICHEC_EC_EARTH_SMHI-RCA4	RCP2.6	Uganda Hospitals	Five years and above	1997-2010	2001	2001-01-01	3388659	8966564	-0.97307	0.37792	-1.05925	-1.32826	-0.79024	0.08618	0.13725	1.10445	0.9125	1.08714	1.02971	1.13827	1.08321	1.02893	.	.	.	1.00848	1.01555	1.03345	1.05442	1.05921	.	.	.	.	1.03598	1.0336	1.02139	1.01038	1.02288	1.01931	1.02407	.	.	.	1.03479	1.02665	1.02534
	Uganda	ICHEC_EC_EARTH_SMHI-RCA4	RCP2.6	Uganda Hospitals	Five years and above	1997-2010	2002	2002-01-01	4557674	9791014	-0.76465	0.4655	-0.76466	-1.02249	-0.50684	1e-05	0.13155	1.06511	1.10445	0.9125	1.08714	1.02971	1.13827	1.08321	.	.	.	1.08478	1.08557	1.0423	1.03978	1.0562	.	.	.	.	1.05087	1.03598	1.0336	1.02139	1.01038	1.02288	1.01931	.	.	.	1.04342	1.03608	1.03546
	Uganda	ICHEC_EC_EARTH_SMHI-RCA4	RCP2.6	Uganda Hospitals	Five years and above	1997-2010	2003	2003-01-01	5822593	11260686	-0.65957	0.51707	-0.45345	-0.70985	-0.19704	-0.20612	0.13082	0.93217	1.06511	1.10445	0.9125	1.08714	1.02971	1.13827	.	.	.	0.99864	0.96993	1.00356	1.02027	1.02185	.	.	.	.	1.04848	1.05087	1.03598	1.0336	1.02139	1.01038	1.02288	.	.	.	1.04968	1.04432	1.04223
	Uganda	ICHEC_EC_EARTH_SMHI-RCA4	RCP2.6	Uganda Hospitals	Five years and above	1997-2010	2004	2004-01-01	6532933	12197533	-0.62438	0.53559	-0.65323	-0.90428	-0.40218	0.02885	0.12809	0.90543	0.93217	1.06511	1.10445	0.9125	1.08714	1.02971	.	.	.	0.9188	0.98068	1.00179	0.98393	1.00113	.	.	.	.	1.03241	1.04848	1.05087	1.03598	1.0336	1.02139	1.01038	.	.	.	1.04045	1.03896	1.04194
	Uganda	ICHEC_EC_EARTH_SMHI-RCA4	RCP2.6	Uganda Hospitals	Five years and above	1997-2010	2005	2005-01-01	6342636	16231582	-0.93966	0.39076	-0.74982	-0.9992	-0.50044	-0.18984	0.12724	0.83699	0.90543	0.93217	1.06511	1.10445	0.9125	1.08714	.	.	.	0.87121	0.93584	0.93492	0.96883	0.95944	.	.	.	.	1.04819	1.03241	1.04848	1.05087	1.03598	1.0336	1.02139	.	.	.	1.0403	1.04382	1.04499
	Uganda	ICHEC_EC_EARTH_SMHI-RCA4	RCP2.6	Uganda Hospitals	Five years and above	1997-2010	2006	2006-01-01	6323840	10168389	-0.47496	0.62191	-0.6224	-0.86908	-0.37572	0.14744	0.12586	1.06197	0.83699	0.90543	0.93217	1.06511	1.10445	0.9125	.	.	.	0.94948	0.94371	0.93414	0.96033	0.98435	.	.	.	.	1.04045	1.04819	1.03241	1.04848	1.05087	1.03598	1.0336	.	.	.	1.04432	1.04571	1.04238
	Uganda	ICHEC_EC_EARTH_SMHI-RCA4	RCP2.6	Uganda Hospitals	Five years and above	1997-2010	2007	2007-01-01	7265125	12038438	-0.50502	0.60349	-0.56369	-0.80861	-0.31876	0.05867	0.12496	0.92116	1.06197	0.83699	0.90543	0.93217	1.06511	1.10445	.	.	.	0.99156	0.96285	0.93138	0.93154	0.9538	.	.	.	.	1.03539	1.04045	1.04819	1.03241	1.04848	1.05087	1.03598	.	.	.	1.03792	1.03608	1.03911
	Uganda	ICHEC_EC_EARTH_SMHI-RCA4	RCP2.6	Uganda Hospitals	Five years and above	1997-2010	2008	2008-01-01	7331132	10029571	-0.31341	0.73095	-0.55222	-0.79581	-0.30863	0.23881	0.12428	0.86373	0.92116	1.06197	0.83699	0.90543	0.93217	1.06511	.	.	.	0.89245	0.87396	0.92096	0.91785	0.92024	.	.	.	.	1.02794	1.03539	1.04045	1.04819	1.03241	1.04848	1.05087	.	.	.	1.03167	1.03717	1.03799
	Uganda	ICHEC_EC_EARTH_SMHI-RCA4	RCP2.6	Uganda Hospitals	Five years and above	1997-2010	2009	2009-01-01	7680173	13345230	-0.55252	0.5755	-0.55911	-0.80099	-0.31723	0.00659	0.12341	0.90464	0.86373	0.92116	1.06197	0.83699	0.90543	0.93217	.	.	.	0.88419	0.94345	0.93787	0.9177	0.91565	.	.	.	.	1.04759	1.02794	1.03539	1.04045	1.04819	1.03241	1.04848	.	.	.	1.03777	1.03866	1.03784
	Uganda	ICHEC_EC_EARTH_SMHI-RCA4	RCP2.6	Uganda Hospitals	Five years and above	1997-2010	2010	2010-01-01	8385983	13035027	-0.44108	0.64334	-0.45114	-0.69241	-0.20986	0.01006	0.1231	1.09422	0.90464	0.86373	0.92116	1.06197	0.83699	0.90543	.	.	.	0.99943	0.97334	0.94594	0.96914	0.94712	.	.	.	.	1.05295	1.04759	1.02794	1.03539	1.04045	1.04819	1.03241	.	.	.	1.05027	1.04531	1.04097
	Uganda	ICHEC_EC_EARTH_SMHI-RCA4	RCP2.6	Uganda Hospitals	Five years and above		2011	2011-01-01	.	.	.	.	-0.7051	-0.93067	-0.47952	.	0.11509	0.82374	0.99586	1.16294	0.8902	1.15105	0.86387	.	.	.	.	0.9098	0.99418	0.96818	1.00476	0.98128	.	.	.	.	.	1.01624	0.87236	0.90428	1.00867	1.06901	1.04167	0.97797	0.91812	0.95308	1.05006	0.99083	0.96919
	Uganda	ICHEC_EC_EARTH_SMHI-RCA4	RCP2.6	Uganda Hospitals	Five years and above		2012	2012-01-01	.	.	.	.	-0.94551	-1.18625	-0.70477	.	0.12283	0.92912	0.82374	0.99586	1.16294	0.8902	1.15105	0.86387	.	.	.	0.87643	0.91624	0.97791	0.96037	0.99215	0.97382	.	.	.	.	1.01218	0.86153	0.86681	0.95544	1.07086	1.04199	0.94059	0.89733	0.93864	1.05511	0.99059	0.95964
	Uganda	ICHEC_EC_EARTH_SMHI-RCA4	RCP2.6	Uganda Hospitals	Five years and above		2013	2013-01-01	.	.	.	.	-0.91499	-1.19647	-0.63352	.	0.14361	0.94305	0.92912	0.82374	0.99586	1.16294	0.8902	1.15105	0.86387	.	.	0.93609	0.89864	0.92294	0.97094	0.95748	0.98514	0.96998	.	.	.	0.98191	0.94238	0.90489	0.94755	1.06054	1.02068	0.95343	0.86063	0.90862	1.02306	0.99617	0.97335
	Uganda	ICHEC_EC_EARTH_SMHI-RCA4	RCP2.6	Uganda Hospitals	Five years and above		2014	2014-01-01	.	.	.	.	0.41041	0.127	0.69382	.	0.1446	0.90288	0.94305	0.92912	0.82374	0.99586	1.16294	0.8902	1.15105	0.86387	.	0.92297	0.92502	0.8997	0.91893	0.9596	0.94968	0.97485	0.96252	.	.	1.07933	0.93394	0.87526	0.99936	1.0526	0.9978	0.95237	0.92403	0.88588	1.10548	1.0483	1.00504
	Uganda	ICHEC_EC_EARTH_SMHI-RCA4	RCP2.6	Uganda Hospitals	Five years and above		2015	2015-01-01	.	.	.	.	-0.22209	-0.51246	0.06829	.	0.14815	1.31528	0.90288	0.94305	0.92912	0.82374	0.99586	1.16294	0.8902	1.15105	0.86387	1.10908	1.05374	1.02258	0.98281	0.98499	1.01041	0.99538	1.01268	0.9978	.	0.95906	0.93871	0.86654	0.95786	1.05559	1.06031	0.97179	0.89643	1.04542	1.02254	0.9946	0.96258
	Uganda	ICHEC_EC_EARTH_SMHI-RCA4	RCP2.6	Uganda Hospitals	Five years and above	2016-2045	2016	2016-01-01	.	.	.	.	-3.02372	-3.31892	-2.72853	.	0.15061	0.97155	1.31528	0.90288	0.94305	0.92912	0.82374	0.99586	1.16294	0.8902	1.15105	1.14342	1.06324	1.03319	1.01238	0.98094	0.98307	1.00555	0.99274	1.00857	.	0.93343	0.82301	0.82989	0.89743	1.01553	1.01817	0.94151	0.87337	0.89449	0.96396	0.91698	0.8952
	Uganda	ICHEC_EC_EARTH_SMHI-RCA4	RCP2.6	Uganda Hospitals	Five years and above	2016-2045	2017	2017-01-01	.	.	.	.	-3.05306	-3.34832	-2.75781	.	0.15065	1.04441	0.97155	1.31528	0.90288	0.94305	0.92912	0.82374	0.99586	1.16294	0.8902	1.00798	1.11042	1.05853	1.03544	1.01772	0.99001	0.99074	1.00987	0.9979	.	0.94484	0.95681	0.85849	0.97181	1.11356	1.02437	0.91591	0.9076	0.92207	0.99477	0.98212	0.95121
	Uganda	ICHEC_EC_EARTH_SMHI-RCA4	RCP2.6	Uganda Hospitals	Five years and above	2016-2045	2018	2018-01-01	.	.	.	.	-1.32845	-1.62555	-1.03135	.	0.15158	1.09016	1.04441	0.97155	1.31528	0.90288	0.94305	0.92912	0.82374	0.99586	1.16294	1.06729	1.03538	1.10535	1.06486	1.04456	1.02807	1.00252	1.00178	1.0179	.	0.94875	0.92481	0.94181	0.99637	1.08109	1.02538	0.96984	0.92393	0.89885	1.00463	0.97802	0.96897
	Uganda	ICHEC_EC_EARTH_SMHI-RCA4	RCP2.6	Uganda Hospitals	Five years and above	2016-2045	2019	2019-01-01	.	.	.	.	-1.51959	-1.81705	-1.22213	.	0.15177	0.95708	1.09016	1.04441	0.97155	1.31528	0.90288	0.94305	0.92912	0.82374	0.99586	1.02362	1.03055	1.0158	1.0757	1.04689	1.03206	1.01919	0.99748	0.99731	.	0.92333	0.81342	0.85681	0.9383	1.0722	1.03141	0.96223	0.8897	0.90739	0.97963	0.92423	0.90737
	Uganda	ICHEC_EC_EARTH_SMHI-RCA4	RCP2.6	Uganda Hospitals	Five years and above	2016-2045	2020	2020-01-01	.	.	.	.	-1.14638	-1.44402	-0.84874	.	0.15186	1.08029	0.95708	1.09016	1.04441	0.97155	1.31528	0.90288	0.94305	0.92912	0.82374	1.01868	1.04251	1.04299	1.0287	1.07646	1.05167	1.03809	1.02598	1.00576	.	1.01985	0.87638	0.8732	0.91537	1.05823	1.05396	0.97623	0.91271	0.94716	1.04254	0.98715	0.95866
	Uganda	ICHEC_EC_EARTH_SMHI-RCA4	RCP2.6	Uganda Hospitals	Five years and above	2016-2045	2021	2021-01-01	.	.	.	.	-0.72362	-1.02159	-0.42566	.	0.15202	0.87935	1.08029	0.95708	1.09016	1.04441	0.97155	1.31528	0.90288	0.94305	0.92912	0.97982	0.97224	1.00172	1.01026	1.00381	1.0483	1.03013	1.02045	1.01132	.	1.00898	0.86517	0.88261	0.92209	1.08105	1.00809	0.95025	0.86637	0.90856	1.04122	0.98253	0.95755
	Uganda	ICHEC_EC_EARTH_SMHI-RCA4	RCP2.6	Uganda Hospitals	Five years and above	2016-2045	2022	2022-01-01	.	.	.	.	-0.98734	-1.28531	-0.68937	.	0.15203	0.96473	0.87935	1.08029	0.95708	1.09016	1.04441	0.97155	1.31528	0.90288	0.94305	0.92204	0.97479	0.97036	0.99432	1.00267	0.99823	1.03786	1.02286	1.01488	.	1.00633	0.90194	0.90291	0.943	1.0972	1.04282	0.93789	0.90385	0.96908	1.02766	0.98576	0.96504
	Uganda	ICHEC_EC_EARTH_SMHI-RCA4	RCP2.6	Uganda Hospitals	Five years and above	2016-2045	2023	2023-01-01	.	.	.	.	-1.4202	-1.71825	-1.12216	.	0.15207	1.13566	0.96473	0.87935	1.08029	0.95708	1.09016	1.04441	0.97155	1.31528	0.90288	1.05019	0.99325	1.01501	1.00342	1.01788	1.02167	1.0154	1.04872	1.03414	.	0.97699	0.91929	0.88355	0.98191	1.11922	1.03362	0.95178	0.91432	0.90486	1.01402	0.98244	0.95772
	Uganda	ICHEC_EC_EARTH_SMHI-RCA4	RCP2.6	Uganda Hospitals	Five years and above	2016-2045	2024	2024-01-01	.	.	.	.	-2.31759	-2.61567	-2.01951	.	0.15209	0.96195	1.13566	0.96473	0.87935	1.08029	0.95708	1.09016	1.04441	0.97155	1.31528	1.0488	1.02078	0.98542	1.0044	0.99651	1.00989	1.0142	1.00947	1.04005	.	0.90142	0.8603	0.88931	0.9615	1.05946	1.02407	0.96883	0.88452	0.95625	0.97551	0.93711	0.92516
	Uganda	ICHEC_EC_EARTH_SMHI-RCA4	RCP2.6	Uganda Hospitals	Five years and above	2016-2045	2025	2025-01-01	.	.	.	.	-0.61	-0.90809	-0.31192	.	0.15209	0.94173	0.96195	1.13566	0.96473	0.87935	1.08029	0.95708	1.09016	1.04441	0.97155	0.95184	1.01311	1.00102	0.97668	0.99395	0.98868	1.00137	1.00615	1.00269	.	1.0102	0.95533	0.93628	0.97722	1.03836	1.03954	0.96064	0.90487	0.88814	1.06263	1.02686	1.00422
	Uganda	ICHEC_EC_EARTH_SMHI-RCA4	RCP2.6	Uganda Hospitals	Five years and above	2016-2045	2026	2026-01-01	.	.	.	.	-0.66891	-0.96702	-0.37081	.	0.1521	1.03842	0.94173	0.96195	1.13566	0.96473	0.87935	1.08029	0.95708	1.09016	1.04441	0.99008	0.9807	1.01944	1.0085	0.98697	1.0003	0.9949	1.00549	1.00938	.	0.91977	0.91178	0.89055	0.93715	1.07662	1.03663	0.99165	0.90405	1.04295	0.98376	0.95977	0.94246
	Uganda	ICHEC_EC_EARTH_SMHI-RCA4	RCP2.6	Uganda Hospitals	Five years and above	2016-2045	2027	2027-01-01	.	.	.	.	-1.04546	-1.34356	-0.74735	.	0.1521	0.92911	1.03842	0.94173	0.96195	1.13566	0.96473	0.87935	1.08029	0.95708	1.09016	0.98377	0.96975	0.9678	1.00137	0.99527	0.97871	0.99141	0.98759	0.99785	.	0.9953	0.87326	0.89614	1.0034	1.09666	1.01647	0.94416	0.88557	0.93775	1.05273	0.9929	0.96871
	Uganda	ICHEC_EC_EARTH_SMHI-RCA4	RCP2.6	Uganda Hospitals	Five years and above	2016-2045	2028	2028-01-01	.	.	.	.	-0.58594	-0.88405	-0.28783	.	0.1521	0.82683	0.92911	1.03842	0.94173	0.96195	1.13566	0.96473	0.87935	1.08029	0.95708	0.87797	0.93145	0.93402	0.93961	0.97228	0.9712	0.95972	0.97312	0.97151	.	1.03815	0.92393	0.91702	1.02817	1.06545	1.0172	0.95226	0.89087	0.91044	1.0829	1.02991	1.00169
	Uganda	ICHEC_EC_EARTH_SMHI-RCA4	RCP2.6	Uganda Hospitals	Five years and above	2016-2045	2029	2029-01-01	.	.	.	.	-1.69884	-1.99695	-1.40073	.	0.1521	0.95619	0.82683	0.92911	1.03842	0.94173	0.96195	1.13566	0.96473	0.87935	1.08029	0.89151	0.90404	0.93764	0.93846	0.94237	0.96998	0.96933	0.95933	0.97143	.	0.97491	0.85582	0.91691	1.07772	1.12458	1.07169	0.99346	0.93384	0.95945	1.01567	0.96238	0.95102
	Uganda	ICHEC_EC_EARTH_SMHI-RCA4	RCP2.6	Uganda Hospitals	Five years and above	2016-2045	2030	2030-01-01	.	.	.	.	-1.88945	-2.18756	-1.59134	.	0.1521	0.97507	0.95619	0.82683	0.92911	1.03842	0.94173	0.96195	1.13566	0.96473	0.87935	0.96563	0.91936	0.9218	0.94512	0.94456	0.94704	0.97062	0.96997	0.9609	.	0.95511	0.95282	0.88752	0.94766	1.03031	1.02719	0.99609	0.90668	0.96569	1.02048	0.99792	0.97032
	Uganda	ICHEC_EC_EARTH_SMHI-RCA4	RCP2.6	Uganda Hospitals	Five years and above	2016-2045	2031	2031-01-01	.	.	.	.	-1.61729	-1.91541	-1.31918	.	0.1521	0.8745	0.97507	0.95619	0.82683	0.92911	1.03842	0.94173	0.96195	1.13566	0.96473	0.92478	0.93525	0.90815	0.91234	0.93335	0.93455	0.93797	0.95994	0.96042	.	0.97727	0.93959	0.87078	0.99995	1.08428	0.99248	0.9417	0.90866	0.97094	1.00553	0.98355	0.95536
	Uganda	ICHEC_EC_EARTH_SMHI-RCA4	RCP2.6	Uganda Hospitals	Five years and above	2016-2045	2032	2032-01-01	.	.	.	.	-0.2887	-0.58681	0.00941	.	0.1521	0.91692	0.8745	0.97507	0.95619	0.82683	0.92911	1.03842	0.94173	0.96195	1.13566	0.89571	0.92216	0.93067	0.9099	0.9131	0.93101	0.93235	0.93564	0.95564	.	1.02945	0.89599	0.9067	1.00249	1.04739	1.05625	1.01115	0.91598	0.91323	1.07573	1.01581	0.98854
	Uganda	ICHEC_EC_EARTH_SMHI-RCA4	RCP2.6	Uganda Hospitals	Five years and above	2016-2045	2033	2033-01-01	.	.	.	.	0.75901	0.4609	1.05712	.	0.1521	0.93242	0.91692	0.8745	0.97507	0.95619	0.82683	0.92911	1.03842	0.94173	0.96195	0.92467	0.90794	0.92473	0.93102	0.91365	0.91586	0.93118	0.93235	0.93531	.	1.04954	0.94324	0.92878	1.01803	1.07995	1.00578	0.98831	0.9213	0.8977	1.08795	1.03971	1.01198
	Uganda	ICHEC_EC_EARTH_SMHI-RCA4	RCP2.6	Uganda Hospitals	Five years and above	2016-2045	2034	2034-01-01	.	.	.	.	-0.89122	-1.18933	-0.59311	.	0.1521	0.90982	0.93242	0.91692	0.8745	0.97507	0.95619	0.82683	0.92911	1.03842	0.94173	0.92112	0.91972	0.90841	0.92174	0.92749	0.91311	0.91511	0.92881	0.9301	.	1.02043	0.88831	0.88218	0.9442	1.05099	1.0505	0.98947	0.88126	0.96299	1.04835	0.995	0.96679
	Uganda	ICHEC_EC_EARTH_SMHI-RCA4	RCP2.6	Uganda Hospitals	Five years and above	2016-2045	2035	2035-01-01	.	.	.	.	-1.63507	-1.93318	-1.33695	.	0.1521	0.94555	0.90982	0.93242	0.91692	0.8745	0.97507	0.95619	0.82683	0.92911	1.03842	0.92768	0.92926	0.92618	0.91584	0.92571	0.93007	0.91716	0.91849	0.93048	.	1.00203	0.93704	0.91552	1.00841	1.08296	1.05891	1.01023	0.86872	0.97143	1.05512	1.01576	0.9907
	Uganda	ICHEC_EC_EARTH_SMHI-RCA4	RCP2.6	Uganda Hospitals	Five years and above	2036-2065	2036	2036-01-01	.	.	.	.	-2.18831	-2.48642	-1.8902	.	0.1521	0.93225	0.94555	0.90982	0.93242	0.91692	0.8745	0.97507	0.95619	0.82683	0.92911	0.9389	0.92921	0.93001	0.92739	0.91858	0.92665	0.93034	0.91884	0.91986	.	0.96099	0.93273	0.9114	0.96183	1.08019	1.02135	0.99214	0.91342	0.92056	0.99875	0.97674	0.9604
	Uganda	ICHEC_EC_EARTH_SMHI-RCA4	RCP2.6	Uganda Hospitals	Five years and above	2036-2065	2037	2037-01-01	.	.	.	.	-0.29391	-0.59202	0.0042	.	0.1521	0.89903	0.93225	0.94555	0.90982	0.93242	0.91692	0.8745	0.97507	0.95619	0.82683	0.91564	0.92561	0.92166	0.92381	0.92266	0.91578	0.92319	0.92686	0.91686	.	1.0233	0.91833	0.9407	1.00857	1.03047	1.0557	0.98986	0.89847	1.01976	1.07483	1.02266	1.00217
	Uganda	ICHEC_EC_EARTH_SMHI-RCA4	RCP2.6	Uganda Hospitals	Five years and above	2036-2065	2038	2038-01-01	.	.	.	.	-0.32429	-0.6224	-0.02618	.	0.1521	1.21229	0.89903	0.93225	0.94555	0.90982	0.93242	0.91692	0.8745	0.97507	0.95619	1.05566	1.01452	0.99728	0.97979	0.97189	0.96404	0.95285	0.95532	0.9554	.	0.95463	0.92362	0.90303	0.96197	1.10046	1.0069	0.97336	0.88978	0.89592	1.01001	0.98121	0.96167
	Uganda	ICHEC_EC_EARTH_SMHI-RCA4	RCP2.6	Uganda Hospitals	Five years and above	2036-2065	2039	2039-01-01	.	.	.	.	-1.46112	-1.75923	-1.16301	.	0.1521	0.75568	1.21229	0.89903	0.93225	0.94555	0.90982	0.93242	0.91692	0.8745	0.97507	0.98398	0.95566	0.94981	0.94896	0.94244	0.941	0.93799	0.93094	0.93535	.	0.92512	0.91317	0.87738	0.97055	1.09692	0.94957	0.93435	0.85814	0.88284	0.99897	0.97037	0.94712
	Uganda	ICHEC_EC_EARTH_SMHI-RCA4	RCP2.6	Uganda Hospitals	Five years and above	2036-2065	2040	2040-01-01	.	.	.	.	-1.72856	-2.02668	-1.43045	.	0.1521	1.23513	0.75568	1.21229	0.89903	0.93225	0.94555	0.90982	0.93242	0.91692	0.8745	0.9954	1.0677	1.02553	1.00688	0.99665	0.98425	0.97777	0.97101	0.96136	.	1.01676	0.90986	0.94241	1.01613	1.10821	1.08465	1.02117	0.95273	1.05853	1.03488	0.99321	0.98051
	Uganda	ICHEC_EC_EARTH_SMHI-RCA4	RCP2.6	Uganda Hospitals	Five years and above	2036-2065	2041	2041-01-01	.	.	.	.	-1.4132	-1.71132	-1.11509	.	0.1521	1.12721	1.23513	0.75568	1.21229	0.89903	0.93225	0.94555	0.90982	0.93242	0.91692	1.18117	1.03934	1.08258	1.04587	1.02693	1.01531	1.00212	0.99437	0.98663	.	0.99762	0.92972	0.90689	0.94454	1.01374	0.94696	0.93407	0.87551	0.90918	1.02403	0.99259	0.97116
	Uganda	ICHEC_EC_EARTH_SMHI-RCA4	RCP2.6	Uganda Hospitals	Five years and above	2036-2065	2042	2042-01-01	.	.	.	.	-1.06113	-1.35925	-0.76302	.	0.1521	1.38853	1.12721	1.23513	0.75568	1.21229	0.89903	0.93225	0.94555	0.90982	0.93242	1.25787	1.25029	1.12664	1.14377	1.10298	1.07859	1.06196	1.04505	1.03379	.	0.99527	0.87795	0.91421	1.03639	1.03567	1.00032	0.91884	0.90031	0.87861	1.01379	0.96851	0.95494
	Uganda	ICHEC_EC_EARTH_SMHI-RCA4	RCP2.6	Uganda Hospitals	Five years and above	2036-2065	2043	2043-01-01	.	.	.	.	-3.38759	-3.6857	-3.08948	.	0.1521	1.03463	1.38853	1.12721	1.23513	0.75568	1.21229	0.89903	0.93225	0.94555	0.90982	1.21158	1.18346	1.19638	1.10824	1.12558	1.09321	1.07309	1.05892	1.04401	.	0.83986	0.82836	0.8648	0.92294	1.08256	1.04284	1.00252	0.88392	0.95621	0.91681	0.88733	0.8817
	Uganda	ICHEC_EC_EARTH_SMHI-RCA4	RCP2.6	Uganda Hospitals	Five years and above	2036-2065	2044	2044-01-01	.	.	.	.	-2.25142	-2.54953	-1.95331	.	0.1521	1.0067	1.03463	1.38853	1.12721	1.23513	0.75568	1.21229	0.89903	0.93225	0.94555	1.02066	1.14329	1.13927	1.15844	1.09131	1.1086	1.0824	1.06572	1.0537	.	0.983	0.9212	0.93956	1.0255	1.10684	1.04569	0.97485	0.90737	0.95895	1.0371	0.99847	0.98374
	Uganda	ICHEC_EC_EARTH_SMHI-RCA4	RCP2.6	Uganda Hospitals	Five years and above	2036-2065	2045	2045-01-01	.	.	.	.	-0.7551	-1.05321	-0.45699	.	0.1521	1.19744	1.0067	1.03463	1.38853	1.12721	1.23513	0.75568	1.21229	0.89903	0.93225	1.10207	1.07959	1.15683	1.1509	1.16494	1.10647	1.1197	1.09518	1.07889	.	0.98202	0.87592	0.88812	0.96297	1.11871	1.01022	0.97798	0.89475	0.96268	1.03015	0.97874	0.95608
	Uganda	ICHEC_EC_EARTH_SMHI-RCA4	RCP2.6	Uganda Hospitals	Five years and above	2036-2065	2046	2046-01-01	.	.	.	.	-2.26545	-2.56356	-1.96733	.	0.1521	1.04438	1.19744	1.0067	1.03463	1.38853	1.12721	1.23513	0.75568	1.21229	0.89903	1.12091	1.08284	1.07079	1.13434	1.13315	1.14772	1.09871	1.11133	1.0901	.	0.89381	0.80748	0.87768	0.98343	1.06985	1.07939	1.07443	0.95613	0.98843	0.95908	0.90855	0.90083
	Uganda	ICHEC_EC_EARTH_SMHI-RCA4	RCP2.6	Uganda Hospitals	Five years and above	2036-2065	2047	2047-01-01	.	.	.	.	-2.04511	-2.34322	-1.747	.	0.1521	0.92297	1.04438	1.19744	1.0067	1.03463	1.38853	1.12721	1.23513	0.75568	1.21229	0.98367	1.05493	1.04287	1.04122	1.09911	1.10312	1.11962	1.07919	1.0925	.	0.9757	0.92221	0.95716	0.98503	1.06307	1.0211	0.99275	0.94046	0.93451	1.01855	0.98644	0.97912
	Uganda	ICHEC_EC_EARTH_SMHI-RCA4	RCP2.6	Uganda Hospitals	Five years and above	2036-2065	2048	2048-01-01	.	.	.	.	-1.16202	-1.46013	-0.86391	.	0.1521	0.98646	0.92297	1.04438	1.19744	1.0067	1.03463	1.38853	1.12721	1.23513	0.75568	0.95471	0.9846	1.03781	1.03159	1.0321	1.08302	1.08854	1.10483	1.06991	.	1.01148	0.92943	0.87971	0.98361	1.121	1.01199	0.94766	0.88732	0.94103	1.02878	0.99566	0.96668
	Uganda	ICHEC_EC_EARTH_SMHI-RCA4	RCP2.6	Uganda Hospitals	Five years and above	2036-2065	2049	2049-01-01	.	.	.	.	-1.14725	-1.44536	-0.84914	.	0.1521	1.11812	0.98646	0.92297	1.04438	1.19744	1.0067	1.03463	1.38853	1.12721	1.23513	1.05229	1.00918	1.01798	1.05387	1.04601	1.04438	1.0874	1.09183	1.10616	.	0.94235	0.89954	0.89667	0.96413	1.0698	1.04032	0.94406	0.91383	0.89828	0.9997	0.96632	0.94891
	Uganda	ICHEC_EC_EARTH_SMHI-RCA4	RCP2.6	Uganda Hospitals	Five years and above	2036-2065	2050	2050-01-01	.	.	.	.	-2.63091	-2.92902	-2.3328	.	0.1521	0.98315	1.11812	0.98646	0.92297	1.04438	1.19744	1.0067	1.03463	1.38853	1.12721	1.05063	1.02924	1.00267	1.01101	1.04209	1.03703	1.03673	1.07582	1.08096	.	0.92243	0.84873	0.84809	1.03121	1.07651	1.0056	0.93336	0.854	0.92651	0.96645	0.92721	0.90743
	Uganda	ICHEC_EC_EARTH_SMHI-RCA4	RCP2.6	Uganda Hospitals	Five years and above	2036-2065	2051	2051-01-01	.	.	.	.	-2.23537	-2.53348	-1.93726	.	0.1521	0.8315	0.98315	1.11812	0.98646	0.92297	1.04438	1.19744	1.0067	1.03463	1.38853	0.90732	0.97759	0.97981	0.96844	0.9811	1.012	1.01134	1.01393	1.05139	.	0.97564	0.91038	0.90528	1.04421	1.08998	1.03476	0.92127	0.91592	0.95363	1.02157	0.9845	0.9647
	Uganda	ICHEC_EC_EARTH_SMHI-RCA4	RCP2.6	Uganda Hospitals	Five years and above	2036-2065	2052	2052-01-01	.	.	.	.	0.10367	-0.19445	0.40178	.	0.1521	0.77184	0.8315	0.98315	1.11812	0.98646	0.92297	1.04438	1.19744	1.0067	1.03463	0.80167	0.86216	0.92615	0.93821	0.93567	0.9512	0.98198	0.98473	0.98972	.	1.06062	0.96223	0.97594	0.96432	1.08907	1.04608	0.99364	0.92025	1.02365	1.09001	1.04742	1.02955
	Uganda	ICHEC_EC_EARTH_SMHI-RCA4	RCP2.6	Uganda Hospitals	Five years and above	2036-2065	2053	2053-01-01	.	.	.	.	0.49069	0.19258	0.7888	.	0.1521	1.07301	0.77184	0.8315	0.98315	1.11812	0.98646	0.92297	1.04438	1.19744	1.0067	0.92242	0.89212	0.91487	0.95552	0.96068	0.95529	0.96643	0.9921	0.99356	.	1.0058	0.95338	0.95362	1.07657	1.13114	1.06414	1.007	0.9119	0.96642	1.05583	1.02168	1.00467
	Uganda	ICHEC_EC_EARTH_SMHI-RCA4	RCP2.6	Uganda Hospitals	Five years and above	2036-2065	2054	2054-01-01	.	.	.	.	-1.18824	-1.48635	-0.89012	.	0.1521	0.93553	1.07301	0.77184	0.8315	0.98315	1.11812	0.98646	0.92297	1.04438	1.19744	1.00427	0.92679	0.90297	0.91901	0.95219	0.95709	0.95282	0.96299	0.98644	.	0.9617	0.96483	0.92458	0.95563	1.10842	1.05536	1.00728	0.91555	0.94046	0.99728	0.98647	0.97099
	Uganda	ICHEC_EC_EARTH_SMHI-RCA4	RCP2.6	Uganda Hospitals	Five years and above	2055-2085	2055	2055-01-01	.	.	.	.	-2.63209	-2.9302	-2.33398	.	0.1521	0.99221	0.93553	1.07301	0.77184	0.8315	0.98315	1.11812	0.98646	0.92297	1.04438	0.96387	1.00025	0.94315	0.92082	0.93121	0.95791	0.96148	0.9572	0.96592	.	0.96684	0.88895	0.93334	0.95502	1.09437	1.06754	1.01413	0.91581	1.01372	1.01633	0.97387	0.96374
	Uganda	ICHEC_EC_EARTH_SMHI-RCA4	RCP2.6	Uganda Hospitals	Five years and above	2055-2085	2056	2056-01-01	.	.	.	.	-1.70752	-2.00563	-1.40941	.	0.1521	1.16513	0.99221	0.93553	1.07301	0.77184	0.8315	0.98315	1.11812	0.98646	0.92297	1.07867	1.03096	1.04147	0.98754	0.96154	0.96462	0.98381	0.98411	0.97799	.	0.96291	0.91887	0.93476	0.94451	1.11701	1.0651	1.01233	0.94716	0.89821	1.03251	0.99463	0.97966
	Uganda	ICHEC_EC_EARTH_SMHI-RCA4	RCP2.6	Uganda Hospitals	Five years and above	2055-2085	2057	2057-01-01	.	.	.	.	-1.48758	-1.78569	-1.18947	.	0.1521	0.95127	1.16513	0.99221	0.93553	1.07301	0.77184	0.8315	0.98315	1.11812	0.98646	1.0582	1.03621	1.01104	1.02343	0.9815	0.96007	0.96296	0.9802	0.98082	.	0.93458	0.87232	0.90056	1.06049	1.09036	1.0115	0.94086	0.89565	0.94785	1.00046	0.95775	0.94345
	Uganda	ICHEC_EC_EARTH_SMHI-RCA4	RCP2.6	Uganda Hospitals	Five years and above	2055-2085	2058	2058-01-01	.	.	.	.	-0.93089	-1.229	-0.63278	.	0.1521	1.06055	0.95127	1.16513	0.99221	0.93553	1.07301	0.77184	0.8315	0.98315	1.11812	1.00591	1.05898	1.04229	1.02094	1.02962	0.99279	0.97263	0.9738	0.98823	.	0.99242	0.92975	0.9294	0.95674	1.09095	1.07915	0.97462	0.94642	0.94523	1.04966	1.00969	0.98962
	Uganda	ICHEC_EC_EARTH_SMHI-RCA4	RCP2.6	Uganda Hospitals	Five years and above	2055-2085	2059	2059-01-01	.	.	.	.	-0.63677	-0.93488	-0.33866	.	0.1521	0.92504	1.06055	0.95127	1.16513	0.99221	0.93553	1.07301	0.77184	0.8315	0.98315	0.99279	0.97895	1.0255	1.01884	1.00496	1.01468	0.98432	0.96734	0.96892	.	0.98297	0.90799	0.91808	0.97199	1.05531	1.03475	0.99365	0.91896	0.99596	1.03687	0.99391	0.97495
	Uganda	ICHEC_EC_EARTH_SMHI-RCA4	RCP2.6	Uganda Hospitals	Five years and above	2055-2085	2060	2060-01-01	.	.	.	.	-1.08701	-1.38512	-0.7889	.	0.1521	1.04487	0.92504	1.06055	0.95127	1.16513	0.99221	0.93553	1.07301	0.77184	0.8315	0.98495	1.01015	0.99543	1.02937	1.02318	1.01066	1.01845	0.99105	0.9751	.	0.9529	0.93365	0.92282	1.07984	1.15863	1.02975	1.01195	0.9563	0.89454	1.01146	0.98553	0.96985
	Uganda	ICHEC_EC_EARTH_SMHI-RCA4	RCP2.6	Uganda Hospitals	Five years and above	2055-2085	2061	2061-01-01	.	.	.	.	-1.92461	-2.22272	-1.6265	.	0.1521	1.02438	1.04487	0.92504	1.06055	0.95127	1.16513	0.99221	0.93553	1.07301	0.77184	1.03462	0.9981	1.01371	1.00122	1.02854	1.02335	1.01237	1.01911	0.99438	.	0.94977	0.91645	0.95068	1.10398	1.10302	1.016	0.97636	0.9133	0.96678	1.00831	0.97769	0.97094
	Uganda	ICHEC_EC_EARTH_SMHI-RCA4	RCP2.6	Uganda Hospitals	Five years and above	2055-2085	2062	2062-01-01	.	.	.	.	-0.92692	-1.22503	-0.62881	.	0.1521	0.943	1.02438	1.04487	0.92504	1.06055	0.95127	1.16513	0.99221	0.93553	1.07301	0.98369	1.00408	0.98432	0.99957	0.99152	1.01632	1.01331	1.00466	1.0115	.	1.01559	0.89983	0.92701	0.97573	1.13749	1.07026	1.00541	0.9382	0.99175	1.07564	1.01703	0.99453
	Uganda	ICHEC_EC_EARTH_SMHI-RCA4	RCP2.6	Uganda Hospitals	Five years and above	2055-2085	2063	2063-01-01	.	.	.	.	-1.42451	-1.72262	-1.1264	.	0.1521	1.14813	0.943	1.02438	1.04487	0.92504	1.06055	0.95127	1.16513	0.99221	0.93553	1.04557	1.0385	1.04009	1.01708	1.02433	1.01389	1.0328	1.02829	1.01901	.	0.95607	0.85069	0.94135	0.97434	1.14191	1.05797	1.01477	0.94971	1.0533	1.00626	0.95441	0.95114
	Uganda	ICHEC_EC_EARTH_SMHI-RCA4	RCP2.6	Uganda Hospitals	Five years and above	2055-2085	2064	2064-01-01	.	.	.	.	-1.47827	-1.77639	-1.18016	.	0.1521	0.72937	1.14813	0.943	1.02438	1.04487	0.92504	1.06055	0.95127	1.16513	0.99221	0.93875	0.94017	0.96122	0.97795	0.96913	0.98219	0.97833	0.99908	0.9984	.	0.98293	0.87741	0.90464	0.97001	1.06078	1.0078	0.96988	0.86827	0.93517	1.03023	0.97929	0.96063
	Uganda	ICHEC_EC_EARTH_SMHI-RCA4	RCP2.6	Uganda Hospitals	Five years and above	2055-2085	2065	2065-01-01	.	.	.	.	-1.12148	-1.41959	-0.82337	.	0.1521	0.94251	0.72937	1.14813	0.943	1.02438	1.04487	0.92504	1.06055	0.95127	1.16513	0.83594	0.94001	0.94075	0.95748	0.97204	0.96533	0.97723	0.97435	0.99343	.	1.0288	0.9343	0.96905	1.01929	1.11609	1.0582	1.01067	0.9411	1.11274	1.02558	0.99515	0.98863
	Uganda	ICHEC_EC_EARTH_SMHI-RCA4	RCP2.6	Uganda Hospitals	Five years and above	2055-2085	2066	2066-01-01	.	.	.	.	-1.14563	-1.44374	-0.84752	.	0.1521	1.1462	0.94251	0.72937	1.14813	0.943	1.02438	1.04487	0.92504	1.06055	0.95127	1.04436	0.93936	0.99156	0.98184	0.98893	0.99692	0.98794	0.99601	0.99153	.	1.0023	0.92029	0.90724	0.98012	1.10906	1.03496	0.98921	0.93118	0.93674	1.03338	0.99569	0.97357
	Uganda	ICHEC_EC_EARTH_SMHI-RCA4	RCP2.6	Uganda Hospitals	Five years and above	2055-2085	2067	2067-01-01	.	.	.	.	-1.61018	-1.90829	-1.31206	.	0.1521	1.15517	1.1462	0.94251	0.72937	1.14813	0.943	1.02438	1.04487	0.92504	1.06055	1.15069	1.08129	0.99331	1.02428	1.01073	1.01268	1.0167	1.00652	1.01192	.	0.95867	0.90836	0.91626	0.99074	1.03473	1.02943	0.97944	0.93625	0.91178	1.00208	0.97084	0.9572
	Uganda	ICHEC_EC_EARTH_SMHI-RCA4	RCP2.6	Uganda Hospitals	Five years and above	2055-2085	2068	2068-01-01	.	.	.	.	-2.99794	-3.29605	-2.69983	.	0.1521	1.08999	1.15517	1.1462	0.94251	0.72937	1.14813	0.943	1.02438	1.04487	0.92504	1.12258	1.13046	1.08347	1.01265	1.03523	1.02205	1.02235	1.02485	1.01487	.	0.94231	0.86021	0.85832	1.0379	1.10885	1.04374	0.99246	0.9465	0.92398	0.96313	0.92883	0.9112
	Uganda	ICHEC_EC_EARTH_SMHI-RCA4	RCP2.6	Uganda Hospitals	Five years and above	2055-2085	2069	2069-01-01	.	.	.	.	-2.04073	-2.33884	-1.74262	.	0.1521	1.14388	1.08999	1.15517	1.1462	0.94251	0.72937	1.14813	0.943	1.02438	1.04487	1.11694	1.12968	1.13381	1.09555	1.03452	1.05075	1.03728	1.03585	1.03675	.	0.98252	0.88465	0.89746	0.97259	1.03646	0.99213	0.94682	0.92602	0.9711	1.03199	0.98287	0.96152
	Uganda	ICHEC_EC_EARTH_SMHI-RCA4	RCP2.6	Uganda Hospitals	Five years and above	2055-2085	2070	2070-01-01	.	.	.	.	-1.49488	-1.79299	-1.19677	.	0.1521	1.02183	1.14388	1.08999	1.15517	1.1462	0.94251	0.72937	1.14813	0.943	1.02438	1.08286	1.08524	1.10272	1.11142	1.08326	1.03271	1.04714	1.03557	1.03445	.	0.96561	0.83837	0.91983	1.00046	1.09974	1.05215	1.01764	0.93468	0.98052	1.0013	0.94699	0.9402
	Uganda	ICHEC_EC_EARTH_SMHI-RCA4	RCP2.6	Uganda Hospitals	Five years and above	2071-2100	2071	2071-01-01	.	.	.	.	-0.83508	-1.13319	-0.53697	.	0.1521	1.01712	1.02183	1.14388	1.08999	1.15517	1.1462	0.94251	0.72937	1.14813	0.943	1.01948	1.06095	1.06821	1.0856	1.0957	1.07382	1.03076	1.0438	1.03372	.	1.02865	0.90524	0.93945	0.96978	1.13316	1.07503	1.01272	0.91569	0.9576	1.05859	1.00747	0.99047
	Uganda	ICHEC_EC_EARTH_SMHI-RCA4	RCP2.6	Uganda Hospitals	Five years and above	2071-2100	2072	2072-01-01	.	.	.	.	-0.89656	-1.19468	-0.59845	.	0.1521	1.04627	1.01712	1.02183	1.14388	1.08999	1.15517	1.1462	0.94251	0.72937	1.14813	1.03169	1.02841	1.05728	1.06382	1.07904	1.08864	1.07037	1.03248	1.04405	.	0.96345	0.91126	0.87781	0.98709	1.10379	1.03546	0.99487	0.93712	1.03292	1.01714	0.98185	0.95584
	Uganda	ICHEC_EC_EARTH_SMHI-RCA4	RCP2.6	Uganda Hospitals	Five years and above	2071-2100	2073	2073-01-01	.	.	.	.	-1.09218	-1.39029	-0.79406	.	0.1521	0.92726	1.04627	1.01712	1.02183	1.14388	1.08999	1.15517	1.1462	0.94251	0.72937	0.98676	0.99688	1.00312	1.03127	1.04106	1.05736	1.06847	1.05447	1.02196	.	0.98094	0.97588	0.95099	0.96703	1.00636	1.05228	0.99148	0.92853	0.94048	1.01804	1.00399	0.99074
	Uganda	ICHEC_EC_EARTH_SMHI-RCA4	RCP2.6	Uganda Hospitals	Five years and above	2071-2100	2074	2074-01-01	.	.	.	.	-0.91276	-1.21087	-0.61465	.	0.1521	1.03288	0.92726	1.04627	1.01712	1.02183	1.14388	1.08999	1.15517	1.1462	0.94251	0.98007	1.00213	1.00588	1.00907	1.03154	1.03989	1.0543	1.06451	1.05231	.	1.00614	0.93024	0.92582	0.96824	1.10274	1.03385	1.00562	0.88765	0.99727	1.03955	1.00312	0.98379
	Uganda	ICHEC_EC_EARTH_SMHI-RCA4	RCP2.6	Uganda Hospitals	Five years and above	2071-2100	2075	2075-01-01	.	.	.	.	-2.322	-2.62012	-2.02389	.	0.1521	0.87295	1.03288	0.92726	1.04627	1.01712	1.02183	1.14388	1.08999	1.15517	1.1462	0.95291	0.94436	0.96984	0.97929	0.98638	1.00888	1.01902	1.03415	1.04535	.	0.90087	0.85147	0.89632	1.14439	1.11067	0.99475	0.92091	0.90673	0.93138	0.97846	0.93613	0.92618
	Uganda	ICHEC_EC_EARTH_SMHI-RCA4	RCP2.6	Uganda Hospitals	Five years and above	2071-2100	2076	2076-01-01	.	.	.	.	-2.4423	-2.74041	-2.14419	.	0.1521	0.81922	0.87295	1.03288	0.92726	1.04627	1.01712	1.02183	1.14388	1.08999	1.15517	0.84608	0.90835	0.91307	0.93971	0.95261	0.9625	0.98517	0.99682	1.01266	.	0.93474	0.9126	0.87507	0.98568	1.11154	1.06599	1.01694	0.95482	1.14316	1.00547	0.97452	0.94966
	Uganda	ICHEC_EC_EARTH_SMHI-RCA4	RCP2.6	Uganda Hospitals	Five years and above	2071-2100	2077	2077-01-01	.	.	.	.	-0.35468	-0.65279	-0.05657	.	0.1521	0.91313	0.81922	0.87295	1.03288	0.92726	1.04627	1.01712	1.02183	1.14388	1.08999	0.86617	0.86843	0.90954	0.91308	0.93528	0.94697	0.95633	0.97717	0.98845	.	1.00856	0.93474	0.91348	1.06026	1.14434	1.04591	0.98461	0.87685	0.9663	1.06399	1.02091	0.99405
	Uganda	ICHEC_EC_EARTH_SMHI-RCA4	RCP2.6	Uganda Hospitals	Five years and above	2071-2100	2078	2078-01-01	.	.	.	.	-0.37567	-0.67378	-0.07755	.	0.1521	0.81275	0.91313	0.81922	0.87295	1.03288	0.92726	1.04627	1.01712	1.02183	1.14388	0.86294	0.84836	0.85451	0.89018	0.89636	0.91778	0.93019	0.94038	0.96073	.	0.97738	0.8617	0.91041	0.98425	1.09029	1.0878	1.02738	0.97435	0.99682	1.03886	0.97981	0.96246
	Uganda	ICHEC_EC_EARTH_SMHI-RCA4	RCP2.6	Uganda Hospitals	Five years and above	2071-2100	2079	2079-01-01	.	.	.	.	-1.23865	-1.53676	-0.94054	.	0.1521	0.85768	0.81275	0.91313	0.81922	0.87295	1.03288	0.92726	1.04627	1.01712	1.02183	0.83521	0.86118	0.85069	0.85514	0.88477	0.89084	0.91026	0.92214	0.93211	.	0.99035	0.94049	0.90789	1.00408	1.13981	1.05166	1.00933	0.89926	1.01864	1.02868	0.99928	0.97644
	Uganda	ICHEC_EC_EARTH_SMHI-RCA4	RCP2.6	Uganda Hospitals	Five years and above	2071-2100	2080	2080-01-01	.	.	.	.	-0.55798	-0.85609	-0.25986	.	0.1521	0.97912	0.85768	0.81275	0.91313	0.81922	0.87295	1.03288	0.92726	1.04627	1.01712	0.9184	0.88318	0.89067	0.87638	0.87581	0.89824	0.90187	0.91791	0.92784	.	1.05168	0.94939	0.92968	1.04689	1.06998	1.01979	0.92543	0.89531	0.94125	1.08266	1.03823	1.01109
	Uganda	ICHEC_EC_EARTH_SMHI-RCA4	RCP2.6	Uganda Hospitals	Five years and above	2071-2100	2081	2081-01-01	.	.	.	.	-0.59688	-0.895	-0.29877	.	0.1521	1.03388	0.97912	0.85768	0.81275	0.91313	0.81922	0.87295	1.03288	0.92726	1.04627	1.0065	0.95689	0.92086	0.91931	0.90263	0.89839	0.9152	0.91654	0.92951	.	0.9925	0.90446	0.89863	0.95276	1.09318	1.03762	0.98577	0.91694	0.99268	1.04147	0.9958	0.97151
	Uganda	ICHEC_EC_EARTH_SMHI-RCA4	RCP2.6	Uganda Hospitals	Five years and above	2071-2100	2082	2082-01-01	.	.	.	.	-1.24169	-1.5398	-0.94357	.	0.1521	1.03937	1.03388	0.97912	0.85768	0.81275	0.91313	0.81922	0.87295	1.03288	0.92726	1.03663	1.01746	0.97751	0.94456	0.93932	0.92216	0.91601	0.929	0.92882	.	0.94655	0.93315	0.87085	0.9793	1.11948	1.05103	1.02215	0.95297	0.96022	1.01527	0.98789	0.95863
	Uganda	ICHEC_EC_EARTH_SMHI-RCA4	RCP2.6	Uganda Hospitals	Five years and above	2071-2100	2083	2083-01-01	.	.	.	.	-2.46076	-2.75888	-2.16265	.	0.1521	1.00097	1.03937	1.03388	0.97912	0.85768	0.81275	0.91313	0.81922	0.87295	1.03288	1.02017	1.02474	1.01334	0.9822	0.95396	0.94813	0.93201	0.92545	0.93619	.	0.99432	0.88916	0.93424	1.08411	1.10386	1.03344	0.95505	0.8858	0.95624	1.00413	0.96581	0.95792
	Uganda	ICHEC_EC_EARTH_SMHI-RCA4	RCP2.6	Uganda Hospitals	Five years and above	2071-2100	2084	2084-01-01	.	.	.	.	-2.31708	-2.61519	-2.01897	.	0.1521	1.02556	1.00097	1.03937	1.03388	0.97912	0.85768	0.81275	0.91313	0.81922	0.87295	1.01327	1.02197	1.02495	1.01578	0.98943	0.96419	0.95781	0.94241	0.93546	.	0.98173	0.89509	0.91567	0.95036	1.08091	1.06443	0.93774	0.89309	0.91634	1.00793	0.97032	0.95665
	Uganda	ICHEC_EC_EARTH_SMHI-RCA4	RCP2.6	Uganda Hospitals	Five years and above	2071-2100	2085	2085-01-01	.	.	.	.	-0.99134	-1.28945	-0.69323	.	0.1521	0.97722	1.02556	1.00097	1.03937	1.03388	0.97912	0.85768	0.81275	0.91313	0.81922	1.00139	1.00125	1.01078	1.0154	1.00935	0.98769	0.96582	0.95996	0.94589	.	0.99424	0.91419	0.85847	0.89404	1.06865	1.06603	0.98074	0.90902	0.8723	1.04781	1.00327	0.96707
	Uganda	ICHEC_EC_EARTH_SMHI-RCA4	RCP2.6	Uganda Hospitals	Five years and above	2071-2100	2086	2086-01-01	.	.	.	.	0.45371	0.1556	0.75182	.	0.1521	0.97177	0.97722	1.02556	1.00097	1.03937	1.03388	0.97912	0.85768	0.81275	0.91313	0.9745	0.99152	0.99388	1.00298	1.00813	1.00399	0.9857	0.96648	0.96114	.	0.97357	0.99348	0.92597	0.94259	1.07111	1.01058	0.97518	0.9019	0.95519	1.04355	1.02686	1.00164
	Uganda	ICHEC_EC_EARTH_SMHI-RCA4	RCP2.6	Uganda Hospitals	Five years and above	2071-2100	2087	2087-01-01	.	.	.	.	-0.54882	-0.84693	-0.2507	.	0.1521	1.07126	0.97177	0.97722	1.02556	1.00097	1.03937	1.03388	0.97912	0.85768	0.81275	1.02152	1.00675	1.01145	1.00936	1.01436	1.01715	1.0124	0.9952	0.97696	.	0.9654	0.87881	0.91515	0.98798	1.05171	1.04172	0.95566	0.91572	0.90053	1.02946	0.97924	0.96322
	Uganda	ICHEC_EC_EARTH_SMHI-RCA4	RCP2.6	Uganda Hospitals	Five years and above	2071-2100	2088	2088-01-01	.	.	.	.	-1.66366	-1.96177	-1.36555	.	0.1521	1.01934	1.07126	0.97177	0.97722	1.02556	1.00097	1.03937	1.03388	0.97912	0.85768	1.0453	1.02079	1.0099	1.01303	1.01102	1.01507	1.01742	1.01317	0.99762	.	0.96072	0.89921	0.89457	0.97926	1.02976	1.06765	0.98285	0.9174	0.97038	1.02008	0.97979	0.95849
	Uganda	ICHEC_EC_EARTH_SMHI-RCA4	RCP2.6	Uganda Hospitals	Five years and above	2071-2100	2089	2089-01-01	.	.	.	.	-0.93643	-1.23454	-0.63832	.	0.1521	1.26994	1.01934	1.07126	0.97177	0.97722	1.02556	1.00097	1.03937	1.03388	0.97912	1.14464	1.12018	1.08308	1.06191	1.05585	1.04801	1.04693	1.04548	1.03884	.	0.9912	0.97346	0.91774	0.95761	1.10319	1.04296	1.00969	0.91166	0.92828	1.04407	1.02053	0.99484
	Uganda	ICHEC_EC_EARTH_SMHI-RCA4	RCP2.6	Uganda Hospitals	Five years and above	2071-2100	2090	2090-01-01	.	.	.	.	-2.07813	-2.37624	-1.78001	.	0.1521	0.9526	1.26994	1.01934	1.07126	0.97177	0.97722	1.02556	1.00097	1.03937	1.03388	1.11127	1.08063	1.07829	1.05698	1.04369	1.0411	1.03608	1.03645	1.03619	.	0.90073	0.88316	0.86133	0.96635	1.07946	0.99472	0.98003	0.91635	0.91956	0.9682	0.93985	0.92022
	Uganda	ICHEC_EC_EARTH_SMHI-RCA4	RCP2.6	Uganda Hospitals	Five years and above	2071-2100	2091	2091-01-01	.	.	.	.	-2.1571	-2.45521	-1.85899	.	0.1521	1.04794	0.9526	1.26994	1.01934	1.07126	0.97177	0.97722	1.02556	1.00097	1.03937	1.00027	1.09016	1.07246	1.07222	1.05548	1.0443	1.04196	1.0374	1.0376	.	0.99551	0.89517	0.90723	0.97544	1.0909	1.06079	1.01329	0.93266	0.94242	1.02399	0.98105	0.9626
	Uganda	ICHEC_EC_EARTH_SMHI-RCA4	RCP2.6	Uganda Hospitals	Five years and above	2071-2100	2092	2092-01-01	.	.	.	.	-1.50287	-1.80098	-1.20476	.	0.1521	1.00579	1.04794	0.9526	1.26994	1.01934	1.07126	0.97177	0.97722	1.02556	1.00097	1.02687	1.00211	1.06907	1.05912	1.06115	1.04838	1.03948	1.03794	1.03424	.	0.98111	0.9083	0.88769	0.99144	1.08328	1.0067	0.94443	0.91615	0.86801	1.01283	0.97799	0.95541
	Uganda	ICHEC_EC_EARTH_SMHI-RCA4	RCP2.6	Uganda Hospitals	Five years and above	2071-2100	2093	2093-01-01	.	.	.	.	-0.34154	-0.63965	-0.04342	.	0.1521	1.01777	1.00579	1.04794	0.9526	1.26994	1.01934	1.07126	0.97177	0.97722	1.02556	1.01178	1.02384	1.00603	1.05881	1.05223	1.05495	1.04455	1.03707	1.03592	.	1.0318	0.91106	0.93563	0.9618	1.04672	1.02306	0.93933	0.90125	0.9409	1.06643	1.01464	0.99489
	Uganda	ICHEC_EC_EARTH_SMHI-RCA4	RCP2.6	Uganda Hospitals	Five years and above	2071-2100	2094	2094-01-01	.	.	.	.	-1.41925	-1.71736	-1.12114	.	0.1521	0.8681	1.01777	1.00579	1.04794	0.9526	1.26994	1.01934	1.07126	0.97177	0.97722	0.94293	0.96389	0.9849	0.97844	1.02703	1.02593	1.03159	1.02495	1.02017	.	0.92376	0.87525	0.92899	0.97599	1.11576	1.07636	1.01681	0.96218	0.94206	0.99367	0.9542	0.9479
	Uganda	ICHEC_EC_EARTH_SMHI-RCA4	RCP2.6	Uganda Hospitals	Five years and above	2071-2100	2095	2095-01-01	.	.	.	.	-1.78233	-2.08044	-1.48422	.	0.1521	0.97396	0.8681	1.01777	1.00579	1.04794	0.9526	1.26994	1.01934	1.07126	0.97177	0.92103	0.95328	0.96641	0.98271	0.97769	1.01944	1.01943	1.02519	1.01985	.	1.01677	0.8613	0.88917	1.0274	1.11237	1.03126	0.95493	0.87328	0.93337	1.0627	0.99556	0.96896
	Uganda	ICHEC_EC_EARTH_SMHI-RCA4	RCP2.6	Uganda Hospitals	Five years and above	2071-2100	2096	2096-01-01	.	.	.	.	-1.91253	-2.21064	-1.61441	.	0.1521	1.02459	0.97396	0.8681	1.01777	1.00579	1.04794	0.9526	1.26994	1.01934	1.07126	0.99927	0.95555	0.9711	0.97804	0.98969	0.98439	1.02009	1.02	1.02513	.	0.93587	0.87754	0.98042	1.04012	1.09679	1.05082	0.97207	0.91248	0.95893	1.00859	0.9649	0.96878
	Uganda	ICHEC_EC_EARTH_SMHI-RCA4	RCP2.6	Uganda Hospitals	Five years and above	2071-2100	2097	2097-01-01	.	.	.	.	-0.62706	-0.92517	-0.32894	.	0.1521	1.04371	1.02459	0.97396	0.8681	1.01777	1.00579	1.04794	0.9526	1.26994	1.01934	1.03415	1.01408	0.97759	0.98562	0.98899	0.99741	0.99181	1.02271	1.02237	.	1.02327	0.90046	0.87361	0.99946	1.10471	1.02461	0.99433	0.88774	0.96174	1.06434	1.00971	0.97569
	Uganda	ICHEC_EC_EARTH_SMHI-RCA4	RCP2.6	Uganda Hospitals	Five years and above	2071-2100	2098	2098-01-01	.	.	.	.	-1.33412	-1.63223	-1.03601	.	0.1521	1.00104	1.04371	1.02459	0.97396	0.8681	1.01777	1.00579	1.04794	0.9526	1.26994	1.02238	1.02311	1.01082	0.98228	0.98819	0.99071	0.99786	0.99283	1.02054	.	0.99466	0.88038	0.87243	0.97579	1.10318	1.02382	0.97164	0.89998	0.94105	1.00519	0.96358	0.94079
	Uganda	ICHEC_EC_EARTH_SMHI-RCA4	RCP2.6	Uganda Hospitals	Five years and above	2071-2100	2099	2099-01-01	.	.	.	.	-1.4273	-1.72542	-1.12919	.	0.1521	0.97513	1.00104	1.04371	1.02459	0.97396	0.8681	1.01777	1.00579	1.04794	0.9526	0.98809	1.00663	1.01112	1.00369	0.98109	0.98633	0.98876	0.99534	0.99106	.	0.98951	0.91085	0.89357	0.97107	1.08475	1.05117	1.00731	0.88347	0.90664	1.04172	0.9981	0.97196
	Uganda	ICHEC_EC_EARTH_SMHI-RCA4	RCP2.6	Uganda Hospitals	Five years and above	2071-2100	2100	2100-01-01	.	.	.	.	-0.62755	-0.92566	-0.32944	.	0.1521	1.15257	0.97513	1.00104	1.04371	1.02459	0.97396	0.8681	1.01777	1.00579	1.04794	1.06385	1.04292	1.04311	1.03941	1.0285	1.00559	1.00711	1.00696	1.01106	.	1.0279	0.89549	0.89634	0.95456	1.11773	1.06122	1.0255	0.9339	0.9547	1.05966	1.00494	0.97779
	Uganda	ICHEC_EC_EARTH_SMHI-RCA4	RCP2.6	Uganda Hospitals	Under five years	1997-2010	1997	1997-01-01	945462	2317840	-0.89672	0.40791	.	.	.	.	.	1.13827	1.08321	1.02893	1.05017	0.90936	0.93296	1.01162	.	.	.	1.11074	1.09055	1.07514	1.04199	1.02381	.	.	.	.	1.02288	1.01931	1.02407	0.98865	0.99728	0.99192	1.0202	.	.	.	1.0211	1.01028	1.01373
	Uganda	ICHEC_EC_EARTH_SMHI-RCA4	RCP2.6	Uganda Hospitals	Under five years	1997-2010	1998	1998-01-01	1197407	2845811	-0.86569	0.42076	.	.	.	.	.	1.02971	1.13827	1.08321	1.02893	1.05017	0.90936	0.93296	.	.	.	1.08399	1.06564	1.07003	1.06606	1.03994	.	.	.	.	1.01038	1.02288	1.01931	1.02407	0.98865	0.99728	0.99192	.	.	.	1.01663	1.01911	1.01916
	Uganda	ICHEC_EC_EARTH_SMHI-RCA4	RCP2.6	Uganda Hospitals	Under five years	1997-2010	1999	1999-01-01	1341738	3070710	-0.82794	0.43695	-0.86569	-1.07001	-0.66137	0.03775	0.10425	1.08714	1.02971	1.13827	1.08321	1.02893	1.05017	0.90936	.	.	.	1.05843	1.06669	1.08458	1.07345	1.06957	.	.	.	.	1.02139	1.01038	1.02288	1.01931	1.02407	0.98865	0.99728	.	.	.	1.01589	1.01703	1.01849
	Uganda	ICHEC_EC_EARTH_SMHI-RCA4	RCP2.6	Uganda Hospitals	Under five years	1997-2010	2000	2000-01-01	1628314	5470361	-1.2118	0.29766	-1.19123	-1.39219	-0.99027	-0.02057	0.10253	0.9125	1.08714	1.02971	1.13827	1.08321	1.02893	1.05017	.	.	.	0.99982	1.04597	1.04191	1.05017	1.04663	.	.	.	.	1.0336	1.02139	1.01038	1.02288	1.01931	1.02407	0.98865	.	.	.	1.0275	1.02596	1.02206
	Uganda	ICHEC_EC_EARTH_SMHI-RCA4	RCP2.6	Uganda Hospitals	Under five years	1997-2010	2001	2001-01-01	2234275	8966564	-1.38959	0.24918	-1.39653	-1.59608	-1.19699	0.00695	0.10181	1.10445	0.9125	1.08714	1.02971	1.13827	1.08321	1.02893	.	.	.	1.00848	1.01555	1.03345	1.05442	1.05921	.	.	.	.	1.03598	1.0336	1.02139	1.01038	1.02288	1.01931	1.02407	.	.	.	1.03479	1.02665	1.02534
	Uganda	ICHEC_EC_EARTH_SMHI-RCA4	RCP2.6	Uganda Hospitals	Under five years	1997-2010	2002	2002-01-01	3011114	9791014	-1.17915	0.30754	-1.18115	-1.37936	-0.98295	0.002	0.10113	1.06511	1.10445	0.9125	1.08714	1.02971	1.13827	1.08321	.	.	.	1.08478	1.08557	1.0423	1.03978	1.0562	.	.	.	.	1.05087	1.03598	1.0336	1.02139	1.01038	1.02288	1.01931	.	.	.	1.04342	1.03608	1.03546
	Uganda	ICHEC_EC_EARTH_SMHI-RCA4	RCP2.6	Uganda Hospitals	Under five years	1997-2010	2003	2003-01-01	3834739	11260686	-1.07722	0.34054	-0.94395	-1.14041	-0.7475	-0.13326	0.10023	0.93217	1.06511	1.10445	0.9125	1.08714	1.02971	1.13827	.	.	.	0.99864	0.96993	1.00356	1.02027	1.02185	.	.	.	.	1.04848	1.05087	1.03598	1.0336	1.02139	1.01038	1.02288	.	.	.	1.04968	1.04432	1.04223
	Uganda	ICHEC_EC_EARTH_SMHI-RCA4	RCP2.6	Uganda Hospitals	Under five years	1997-2010	2004	2004-01-01	4133736	12197533	-1.08205	0.3389	-1.09194	-1.28804	-0.89585	0.00989	0.10005	0.90543	0.93217	1.06511	1.10445	0.9125	1.08714	1.02971	.	.	.	0.9188	0.98068	1.00179	0.98393	1.00113	.	.	.	.	1.03241	1.04848	1.05087	1.03598	1.0336	1.02139	1.01038	.	.	.	1.04045	1.03896	1.04194
	Uganda	ICHEC_EC_EARTH_SMHI-RCA4	RCP2.6	Uganda Hospitals	Under five years	1997-2010	2005	2005-01-01	3861336	16231582	-1.43595	0.23789	-1.22148	-1.41586	-1.02709	-0.21447	0.09918	0.83699	0.90543	0.93217	1.06511	1.10445	0.9125	1.08714	.	.	.	0.87121	0.93584	0.93492	0.96883	0.95944	.	.	.	.	1.04819	1.03241	1.04848	1.05087	1.03598	1.0336	1.02139	.	.	.	1.0403	1.04382	1.04499
	Uganda	ICHEC_EC_EARTH_SMHI-RCA4	RCP2.6	Uganda Hospitals	Under five years	1997-2010	2006	2006-01-01	3867357	10168389	-0.96671	0.38033	-1.0964	-1.29076	-0.90204	0.12969	0.09917	1.06197	0.83699	0.90543	0.93217	1.06511	1.10445	0.9125	.	.	.	0.94948	0.94371	0.93414	0.96033	0.98435	.	.	.	.	1.04045	1.04819	1.03241	1.04848	1.05087	1.03598	1.0336	.	.	.	1.04432	1.04571	1.04238
	Uganda	ICHEC_EC_EARTH_SMHI-RCA4	RCP2.6	Uganda Hospitals	Under five years	1997-2010	2007	2007-01-01	4397708	12038438	-1.00702	0.36531	-0.99861	-1.19157	-0.80565	-0.00841	0.09845	0.92116	1.06197	0.83699	0.90543	0.93217	1.06511	1.10445	.	.	.	0.99156	0.96285	0.93138	0.93154	0.9538	.	.	.	.	1.03539	1.04045	1.04819	1.03241	1.04848	1.05087	1.03598	.	.	.	1.03792	1.03608	1.03911
	Uganda	ICHEC_EC_EARTH_SMHI-RCA4	RCP2.6	Uganda Hospitals	Under five years	1997-2010	2008	2008-01-01	4246419	10029571	-0.85946	0.42339	-1.03154	-1.22444	-0.83863	0.17208	0.09842	0.86373	0.92116	1.06197	0.83699	0.90543	0.93217	1.06511	.	.	.	0.89245	0.87396	0.92096	0.91785	0.92024	.	.	.	.	1.02794	1.03539	1.04045	1.04819	1.03241	1.04848	1.05087	.	.	.	1.03167	1.03717	1.03799
	Uganda	ICHEC_EC_EARTH_SMHI-RCA4	RCP2.6	Uganda Hospitals	Under five years	1997-2010	2009	2009-01-01	4567231	13345230	-1.07225	0.34224	-1.14515	-1.33708	-0.95322	0.0729	0.09793	0.90464	0.86373	0.92116	1.06197	0.83699	0.90543	0.93217	.	.	.	0.88419	0.94345	0.93787	0.9177	0.91565	.	.	.	.	1.04759	1.02794	1.03539	1.04045	1.04819	1.03241	1.04848	.	.	.	1.03777	1.03866	1.03784
	Uganda	ICHEC_EC_EARTH_SMHI-RCA4	RCP2.6	Uganda Hospitals	Under five years	1997-2010	2010	2010-01-01	4649044	13035027	-1.03098	0.35666	-1.05088	-1.24257	-0.85919	0.0199	0.0978	1.09422	0.90464	0.86373	0.92116	1.06197	0.83699	0.90543	.	.	.	0.99943	0.97334	0.94594	0.96914	0.94712	.	.	.	.	1.05295	1.04759	1.02794	1.03539	1.04045	1.04819	1.03241	.	.	.	1.05027	1.04531	1.04097
	Uganda	ICHEC_EC_EARTH_SMHI-RCA4	RCP2.6	Uganda Hospitals	Under five years		2011	2011-01-01	.	.	.	.	-0.82022	-1.00252	-0.63791	.	0.09302	0.82374	0.99586	1.16294	0.8902	1.15105	0.86387	.	.	.	.	0.9098	0.99418	0.96818	1.00476	0.98128	.	.	.	.	.	1.01624	0.87236	0.90428	1.00867	1.06901	1.04167	0.97797	0.91812	0.95308	1.05006	0.99083	0.96919
	Uganda	ICHEC_EC_EARTH_SMHI-RCA4	RCP2.6	Uganda Hospitals	Under five years		2012	2012-01-01	.	.	.	.	-0.83463	-1.01868	-0.65057	.	0.09391	0.92912	0.82374	0.99586	1.16294	0.8902	1.15105	0.86387	.	.	.	0.87643	0.91624	0.97791	0.96037	0.99215	0.97382	.	.	.	.	1.01218	0.86153	0.86681	0.95544	1.07086	1.04199	0.94059	0.89733	0.93864	1.05511	0.99059	0.95964
	Uganda	ICHEC_EC_EARTH_SMHI-RCA4	RCP2.6	Uganda Hospitals	Under five years		2013	2013-01-01	.	.	.	.	-1.0276	-1.22136	-0.83384	.	0.09886	0.94305	0.92912	0.82374	0.99586	1.16294	0.8902	1.15105	0.86387	.	.	0.93609	0.89864	0.92294	0.97094	0.95748	0.98514	0.96998	.	.	.	0.98191	0.94238	0.90489	0.94755	1.06054	1.02068	0.95343	0.86063	0.90862	1.02306	0.99617	0.97335
	Uganda	ICHEC_EC_EARTH_SMHI-RCA4	RCP2.6	Uganda Hospitals	Under five years		2014	2014-01-01	.	.	.	.	-0.27908	-0.47303	-0.08512	.	0.09896	0.90288	0.94305	0.92912	0.82374	0.99586	1.16294	0.8902	1.15105	0.86387	.	0.92297	0.92502	0.8997	0.91893	0.9596	0.94968	0.97485	0.96252	.	.	1.07933	0.93394	0.87526	0.99936	1.0526	0.9978	0.95237	0.92403	0.88588	1.10548	1.0483	1.00504
	Uganda	ICHEC_EC_EARTH_SMHI-RCA4	RCP2.6	Uganda Hospitals	Under five years		2015	2015-01-01	.	.	.	.	-0.78449	-0.98258	-0.58639	.	0.10107	1.31528	0.90288	0.94305	0.92912	0.82374	0.99586	1.16294	0.8902	1.15105	0.86387	1.10908	1.05374	1.02258	0.98281	0.98499	1.01041	0.99538	1.01268	0.9978	.	0.95906	0.93871	0.86654	0.95786	1.05559	1.06031	0.97179	0.89643	1.04542	1.02254	0.9946	0.96258
	Uganda	ICHEC_EC_EARTH_SMHI-RCA4	RCP2.6	Uganda Hospitals	Under five years	2016-2045	2016	2016-01-01	.	.	.	.	-2.75239	-2.95199	-2.55278	.	0.10184	0.97155	1.31528	0.90288	0.94305	0.92912	0.82374	0.99586	1.16294	0.8902	1.15105	1.14342	1.06324	1.03319	1.01238	0.98094	0.98307	1.00555	0.99274	1.00857	.	0.93343	0.82301	0.82989	0.89743	1.01553	1.01817	0.94151	0.87337	0.89449	0.96396	0.91698	0.8952
	Uganda	ICHEC_EC_EARTH_SMHI-RCA4	RCP2.6	Uganda Hospitals	Under five years	2016-2045	2017	2017-01-01	.	.	.	.	-2.55567	-2.75612	-2.35523	.	0.10227	1.04441	0.97155	1.31528	0.90288	0.94305	0.92912	0.82374	0.99586	1.16294	0.8902	1.00798	1.11042	1.05853	1.03544	1.01772	0.99001	0.99074	1.00987	0.9979	.	0.94484	0.95681	0.85849	0.97181	1.11356	1.02437	0.91591	0.9076	0.92207	0.99477	0.98212	0.95121
	Uganda	ICHEC_EC_EARTH_SMHI-RCA4	RCP2.6	Uganda Hospitals	Under five years	2016-2045	2018	2018-01-01	.	.	.	.	-0.82132	-1.02347	-0.61917	.	0.10314	1.09016	1.04441	0.97155	1.31528	0.90288	0.94305	0.92912	0.82374	0.99586	1.16294	1.06729	1.03538	1.10535	1.06486	1.04456	1.02807	1.00252	1.00178	1.0179	.	0.94875	0.92481	0.94181	0.99637	1.08109	1.02538	0.96984	0.92393	0.89885	1.00463	0.97802	0.96897
	Uganda	ICHEC_EC_EARTH_SMHI-RCA4	RCP2.6	Uganda Hospitals	Under five years	2016-2045	2019	2019-01-01	.	.	.	.	-0.97688	-1.17904	-0.77473	.	0.10314	0.95708	1.09016	1.04441	0.97155	1.31528	0.90288	0.94305	0.92912	0.82374	0.99586	1.02362	1.03055	1.0158	1.0757	1.04689	1.03206	1.01919	0.99748	0.99731	.	0.92333	0.81342	0.85681	0.9383	1.0722	1.03141	0.96223	0.8897	0.90739	0.97963	0.92423	0.90737
	Uganda	ICHEC_EC_EARTH_SMHI-RCA4	RCP2.6	Uganda Hospitals	Under five years	2016-2045	2020	2020-01-01	.	.	.	.	-1.29496	-1.49809	-1.09184	.	0.10364	1.08029	0.95708	1.09016	1.04441	0.97155	1.31528	0.90288	0.94305	0.92912	0.82374	1.01868	1.04251	1.04299	1.0287	1.07646	1.05167	1.03809	1.02598	1.00576	.	1.01985	0.87638	0.8732	0.91537	1.05823	1.05396	0.97623	0.91271	0.94716	1.04254	0.98715	0.95866
	Uganda	ICHEC_EC_EARTH_SMHI-RCA4	RCP2.6	Uganda Hospitals	Under five years	2016-2045	2021	2021-01-01	.	.	.	.	-1.17941	-1.38269	-0.97614	.	0.10371	0.87935	1.08029	0.95708	1.09016	1.04441	0.97155	1.31528	0.90288	0.94305	0.92912	0.97982	0.97224	1.00172	1.01026	1.00381	1.0483	1.03013	1.02045	1.01132	.	1.00898	0.86517	0.88261	0.92209	1.08105	1.00809	0.95025	0.86637	0.90856	1.04122	0.98253	0.95755
	Uganda	ICHEC_EC_EARTH_SMHI-RCA4	RCP2.6	Uganda Hospitals	Under five years	2016-2045	2022	2022-01-01	.	.	.	.	-1.20906	-1.41264	-1.00549	.	0.10387	0.96473	0.87935	1.08029	0.95708	1.09016	1.04441	0.97155	1.31528	0.90288	0.94305	0.92204	0.97479	0.97036	0.99432	1.00267	0.99823	1.03786	1.02286	1.01488	.	1.00633	0.90194	0.90291	0.943	1.0972	1.04282	0.93789	0.90385	0.96908	1.02766	0.98576	0.96504
	Uganda	ICHEC_EC_EARTH_SMHI-RCA4	RCP2.6	Uganda Hospitals	Under five years	2016-2045	2023	2023-01-01	.	.	.	.	-1.33606	-1.53991	-1.13221	.	0.10401	1.13566	0.96473	0.87935	1.08029	0.95708	1.09016	1.04441	0.97155	1.31528	0.90288	1.05019	0.99325	1.01501	1.00342	1.01788	1.02167	1.0154	1.04872	1.03414	.	0.97699	0.91929	0.88355	0.98191	1.11922	1.03362	0.95178	0.91432	0.90486	1.01402	0.98244	0.95772
	Uganda	ICHEC_EC_EARTH_SMHI-RCA4	RCP2.6	Uganda Hospitals	Under five years	2016-2045	2024	2024-01-01	.	.	.	.	-1.87177	-2.07564	-1.66789	.	0.10402	0.96195	1.13566	0.96473	0.87935	1.08029	0.95708	1.09016	1.04441	0.97155	1.31528	1.0488	1.02078	0.98542	1.0044	0.99651	1.00989	1.0142	1.00947	1.04005	.	0.90142	0.8603	0.88931	0.9615	1.05946	1.02407	0.96883	0.88452	0.95625	0.97551	0.93711	0.92516
	Uganda	ICHEC_EC_EARTH_SMHI-RCA4	RCP2.6	Uganda Hospitals	Under five years	2016-2045	2025	2025-01-01	.	.	.	.	-0.66508	-0.86916	-0.46099	.	0.10413	0.94173	0.96195	1.13566	0.96473	0.87935	1.08029	0.95708	1.09016	1.04441	0.97155	0.95184	1.01311	1.00102	0.97668	0.99395	0.98868	1.00137	1.00615	1.00269	.	1.0102	0.95533	0.93628	0.97722	1.03836	1.03954	0.96064	0.90487	0.88814	1.06263	1.02686	1.00422
	Uganda	ICHEC_EC_EARTH_SMHI-RCA4	RCP2.6	Uganda Hospitals	Under five years	2016-2045	2026	2026-01-01	.	.	.	.	-0.77676	-0.98085	-0.57267	.	0.10413	1.03842	0.94173	0.96195	1.13566	0.96473	0.87935	1.08029	0.95708	1.09016	1.04441	0.99008	0.9807	1.01944	1.0085	0.98697	1.0003	0.9949	1.00549	1.00938	.	0.91977	0.91178	0.89055	0.93715	1.07662	1.03663	0.99165	0.90405	1.04295	0.98376	0.95977	0.94246
	Uganda	ICHEC_EC_EARTH_SMHI-RCA4	RCP2.6	Uganda Hospitals	Under five years	2016-2045	2027	2027-01-01	.	.	.	.	-1.32382	-1.528	-1.11964	.	0.10417	0.92911	1.03842	0.94173	0.96195	1.13566	0.96473	0.87935	1.08029	0.95708	1.09016	0.98377	0.96975	0.9678	1.00137	0.99527	0.97871	0.99141	0.98759	0.99785	.	0.9953	0.87326	0.89614	1.0034	1.09666	1.01647	0.94416	0.88557	0.93775	1.05273	0.9929	0.96871
	Uganda	ICHEC_EC_EARTH_SMHI-RCA4	RCP2.6	Uganda Hospitals	Under five years	2016-2045	2028	2028-01-01	.	.	.	.	-1.10648	-1.3107	-0.90226	.	0.10419	0.82683	0.92911	1.03842	0.94173	0.96195	1.13566	0.96473	0.87935	1.08029	0.95708	0.87797	0.93145	0.93402	0.93961	0.97228	0.9712	0.95972	0.97312	0.97151	.	1.03815	0.92393	0.91702	1.02817	1.06545	1.0172	0.95226	0.89087	0.91044	1.0829	1.02991	1.00169
	Uganda	ICHEC_EC_EARTH_SMHI-RCA4	RCP2.6	Uganda Hospitals	Under five years	2016-2045	2029	2029-01-01	.	.	.	.	-1.73185	-1.93608	-1.52762	.	0.1042	0.95619	0.82683	0.92911	1.03842	0.94173	0.96195	1.13566	0.96473	0.87935	1.08029	0.89151	0.90404	0.93764	0.93846	0.94237	0.96998	0.96933	0.95933	0.97143	.	0.97491	0.85582	0.91691	1.07772	1.12458	1.07169	0.99346	0.93384	0.95945	1.01567	0.96238	0.95102
	Uganda	ICHEC_EC_EARTH_SMHI-RCA4	RCP2.6	Uganda Hospitals	Under five years	2016-2045	2030	2030-01-01	.	.	.	.	-1.73538	-1.93965	-1.53111	.	0.10422	0.97507	0.95619	0.82683	0.92911	1.03842	0.94173	0.96195	1.13566	0.96473	0.87935	0.96563	0.91936	0.9218	0.94512	0.94456	0.94704	0.97062	0.96997	0.9609	.	0.95511	0.95282	0.88752	0.94766	1.03031	1.02719	0.99609	0.90668	0.96569	1.02048	0.99792	0.97032
	Uganda	ICHEC_EC_EARTH_SMHI-RCA4	RCP2.6	Uganda Hospitals	Under five years	2016-2045	2031	2031-01-01	.	.	.	.	-1.42722	-1.6315	-1.22295	.	0.10422	0.8745	0.97507	0.95619	0.82683	0.92911	1.03842	0.94173	0.96195	1.13566	0.96473	0.92478	0.93525	0.90815	0.91234	0.93335	0.93455	0.93797	0.95994	0.96042	.	0.97727	0.93959	0.87078	0.99995	1.08428	0.99248	0.9417	0.90866	0.97094	1.00553	0.98355	0.95536
	Uganda	ICHEC_EC_EARTH_SMHI-RCA4	RCP2.6	Uganda Hospitals	Under five years	2016-2045	2032	2032-01-01	.	.	.	.	-0.42522	-0.62951	-0.22093	.	0.10423	0.91692	0.8745	0.97507	0.95619	0.82683	0.92911	1.03842	0.94173	0.96195	1.13566	0.89571	0.92216	0.93067	0.9099	0.9131	0.93101	0.93235	0.93564	0.95564	.	1.02945	0.89599	0.9067	1.00249	1.04739	1.05625	1.01115	0.91598	0.91323	1.07573	1.01581	0.98854
	Uganda	ICHEC_EC_EARTH_SMHI-RCA4	RCP2.6	Uganda Hospitals	Under five years	2016-2045	2033	2033-01-01	.	.	.	.	0.11026	-0.09404	0.31456	.	0.10424	0.93242	0.91692	0.8745	0.97507	0.95619	0.82683	0.92911	1.03842	0.94173	0.96195	0.92467	0.90794	0.92473	0.93102	0.91365	0.91586	0.93118	0.93235	0.93531	.	1.04954	0.94324	0.92878	1.01803	1.07995	1.00578	0.98831	0.9213	0.8977	1.08795	1.03971	1.01198
	Uganda	ICHEC_EC_EARTH_SMHI-RCA4	RCP2.6	Uganda Hospitals	Under five years	2016-2045	2034	2034-01-01	.	.	.	.	-1.5704	-1.7747	-1.36609	.	0.10424	0.90982	0.93242	0.91692	0.8745	0.97507	0.95619	0.82683	0.92911	1.03842	0.94173	0.92112	0.91972	0.90841	0.92174	0.92749	0.91311	0.91511	0.92881	0.9301	.	1.02043	0.88831	0.88218	0.9442	1.05099	1.0505	0.98947	0.88126	0.96299	1.04835	0.995	0.96679
	Uganda	ICHEC_EC_EARTH_SMHI-RCA4	RCP2.6	Uganda Hospitals	Under five years	2016-2045	2035	2035-01-01	.	.	.	.	-2.10725	-2.31156	-1.90294	.	0.10424	0.94555	0.90982	0.93242	0.91692	0.8745	0.97507	0.95619	0.82683	0.92911	1.03842	0.92768	0.92926	0.92618	0.91584	0.92571	0.93007	0.91716	0.91849	0.93048	.	1.00203	0.93704	0.91552	1.00841	1.08296	1.05891	1.01023	0.86872	0.97143	1.05512	1.01576	0.9907
	Uganda	ICHEC_EC_EARTH_SMHI-RCA4	RCP2.6	Uganda Hospitals	Under five years	2036-2065	2036	2036-01-01	.	.	.	.	-1.92798	-2.13229	-1.72367	.	0.10424	0.93225	0.94555	0.90982	0.93242	0.91692	0.8745	0.97507	0.95619	0.82683	0.92911	0.9389	0.92921	0.93001	0.92739	0.91858	0.92665	0.93034	0.91884	0.91986	.	0.96099	0.93273	0.9114	0.96183	1.08019	1.02135	0.99214	0.91342	0.92056	0.99875	0.97674	0.9604
	Uganda	ICHEC_EC_EARTH_SMHI-RCA4	RCP2.6	Uganda Hospitals	Under five years	2036-2065	2037	2037-01-01	.	.	.	.	0.02889	-0.17542	0.23321	.	0.10424	0.89903	0.93225	0.94555	0.90982	0.93242	0.91692	0.8745	0.97507	0.95619	0.82683	0.91564	0.92561	0.92166	0.92381	0.92266	0.91578	0.92319	0.92686	0.91686	.	1.0233	0.91833	0.9407	1.00857	1.03047	1.0557	0.98986	0.89847	1.01976	1.07483	1.02266	1.00217
	Uganda	ICHEC_EC_EARTH_SMHI-RCA4	RCP2.6	Uganda Hospitals	Under five years	2036-2065	2038	2038-01-01	.	.	.	.	-0.32687	-0.53119	-0.12255	.	0.10424	1.21229	0.89903	0.93225	0.94555	0.90982	0.93242	0.91692	0.8745	0.97507	0.95619	1.05566	1.01452	0.99728	0.97979	0.97189	0.96404	0.95285	0.95532	0.9554	.	0.95463	0.92362	0.90303	0.96197	1.10046	1.0069	0.97336	0.88978	0.89592	1.01001	0.98121	0.96167
	Uganda	ICHEC_EC_EARTH_SMHI-RCA4	RCP2.6	Uganda Hospitals	Under five years	2036-2065	2039	2039-01-01	.	.	.	.	-1.90437	-2.10868	-1.70005	.	0.10425	0.75568	1.21229	0.89903	0.93225	0.94555	0.90982	0.93242	0.91692	0.8745	0.97507	0.98398	0.95566	0.94981	0.94896	0.94244	0.941	0.93799	0.93094	0.93535	.	0.92512	0.91317	0.87738	0.97055	1.09692	0.94957	0.93435	0.85814	0.88284	0.99897	0.97037	0.94712
	Uganda	ICHEC_EC_EARTH_SMHI-RCA4	RCP2.6	Uganda Hospitals	Under five years	2036-2065	2040	2040-01-01	.	.	.	.	-2.17036	-2.37468	-1.96604	.	0.10425	1.23513	0.75568	1.21229	0.89903	0.93225	0.94555	0.90982	0.93242	0.91692	0.8745	0.9954	1.0677	1.02553	1.00688	0.99665	0.98425	0.97777	0.97101	0.96136	.	1.01676	0.90986	0.94241	1.01613	1.10821	1.08465	1.02117	0.95273	1.05853	1.03488	0.99321	0.98051
	Uganda	ICHEC_EC_EARTH_SMHI-RCA4	RCP2.6	Uganda Hospitals	Under five years	2036-2065	2041	2041-01-01	.	.	.	.	-1.30728	-1.5116	-1.10296	.	0.10425	1.12721	1.23513	0.75568	1.21229	0.89903	0.93225	0.94555	0.90982	0.93242	0.91692	1.18117	1.03934	1.08258	1.04587	1.02693	1.01531	1.00212	0.99437	0.98663	.	0.99762	0.92972	0.90689	0.94454	1.01374	0.94696	0.93407	0.87551	0.90918	1.02403	0.99259	0.97116
	Uganda	ICHEC_EC_EARTH_SMHI-RCA4	RCP2.6	Uganda Hospitals	Under five years	2036-2065	2042	2042-01-01	.	.	.	.	-0.52579	-0.73011	-0.32147	.	0.10425	1.38853	1.12721	1.23513	0.75568	1.21229	0.89903	0.93225	0.94555	0.90982	0.93242	1.25787	1.25029	1.12664	1.14377	1.10298	1.07859	1.06196	1.04505	1.03379	.	0.99527	0.87795	0.91421	1.03639	1.03567	1.00032	0.91884	0.90031	0.87861	1.01379	0.96851	0.95494
	Uganda	ICHEC_EC_EARTH_SMHI-RCA4	RCP2.6	Uganda Hospitals	Under five years	2036-2065	2043	2043-01-01	.	.	.	.	-2.61031	-2.81463	-2.40599	.	0.10425	1.03463	1.38853	1.12721	1.23513	0.75568	1.21229	0.89903	0.93225	0.94555	0.90982	1.21158	1.18346	1.19638	1.10824	1.12558	1.09321	1.07309	1.05892	1.04401	.	0.83986	0.82836	0.8648	0.92294	1.08256	1.04284	1.00252	0.88392	0.95621	0.91681	0.88733	0.8817
	Uganda	ICHEC_EC_EARTH_SMHI-RCA4	RCP2.6	Uganda Hospitals	Under five years	2036-2065	2044	2044-01-01	.	.	.	.	-2.25508	-2.4594	-2.05076	.	0.10425	1.0067	1.03463	1.38853	1.12721	1.23513	0.75568	1.21229	0.89903	0.93225	0.94555	1.02066	1.14329	1.13927	1.15844	1.09131	1.1086	1.0824	1.06572	1.0537	.	0.983	0.9212	0.93956	1.0255	1.10684	1.04569	0.97485	0.90737	0.95895	1.0371	0.99847	0.98374
	Uganda	ICHEC_EC_EARTH_SMHI-RCA4	RCP2.6	Uganda Hospitals	Under five years	2036-2065	2045	2045-01-01	.	.	.	.	-0.86489	-1.06921	-0.66057	.	0.10425	1.19744	1.0067	1.03463	1.38853	1.12721	1.23513	0.75568	1.21229	0.89903	0.93225	1.10207	1.07959	1.15683	1.1509	1.16494	1.10647	1.1197	1.09518	1.07889	.	0.98202	0.87592	0.88812	0.96297	1.11871	1.01022	0.97798	0.89475	0.96268	1.03015	0.97874	0.95608
	Uganda	ICHEC_EC_EARTH_SMHI-RCA4	RCP2.6	Uganda Hospitals	Under five years	2036-2065	2046	2046-01-01	.	.	.	.	-1.72672	-1.93104	-1.5224	.	0.10425	1.04438	1.19744	1.0067	1.03463	1.38853	1.12721	1.23513	0.75568	1.21229	0.89903	1.12091	1.08284	1.07079	1.13434	1.13315	1.14772	1.09871	1.11133	1.0901	.	0.89381	0.80748	0.87768	0.98343	1.06985	1.07939	1.07443	0.95613	0.98843	0.95908	0.90855	0.90083
	Uganda	ICHEC_EC_EARTH_SMHI-RCA4	RCP2.6	Uganda Hospitals	Under five years	2036-2065	2047	2047-01-01	.	.	.	.	-1.76753	-1.97185	-1.56321	.	0.10425	0.92297	1.04438	1.19744	1.0067	1.03463	1.38853	1.12721	1.23513	0.75568	1.21229	0.98367	1.05493	1.04287	1.04122	1.09911	1.10312	1.11962	1.07919	1.0925	.	0.9757	0.92221	0.95716	0.98503	1.06307	1.0211	0.99275	0.94046	0.93451	1.01855	0.98644	0.97912
	Uganda	ICHEC_EC_EARTH_SMHI-RCA4	RCP2.6	Uganda Hospitals	Under five years	2036-2065	2048	2048-01-01	.	.	.	.	-1.30262	-1.50695	-1.0983	.	0.10425	0.98646	0.92297	1.04438	1.19744	1.0067	1.03463	1.38853	1.12721	1.23513	0.75568	0.95471	0.9846	1.03781	1.03159	1.0321	1.08302	1.08854	1.10483	1.06991	.	1.01148	0.92943	0.87971	0.98361	1.121	1.01199	0.94766	0.88732	0.94103	1.02878	0.99566	0.96668
	Uganda	ICHEC_EC_EARTH_SMHI-RCA4	RCP2.6	Uganda Hospitals	Under five years	2036-2065	2049	2049-01-01	.	.	.	.	-1.20903	-1.41335	-1.00471	.	0.10425	1.11812	0.98646	0.92297	1.04438	1.19744	1.0067	1.03463	1.38853	1.12721	1.23513	1.05229	1.00918	1.01798	1.05387	1.04601	1.04438	1.0874	1.09183	1.10616	.	0.94235	0.89954	0.89667	0.96413	1.0698	1.04032	0.94406	0.91383	0.89828	0.9997	0.96632	0.94891
	Uganda	ICHEC_EC_EARTH_SMHI-RCA4	RCP2.6	Uganda Hospitals	Under five years	2036-2065	2050	2050-01-01	.	.	.	.	-2.2447	-2.44902	-2.04038	.	0.10425	0.98315	1.11812	0.98646	0.92297	1.04438	1.19744	1.0067	1.03463	1.38853	1.12721	1.05063	1.02924	1.00267	1.01101	1.04209	1.03703	1.03673	1.07582	1.08096	.	0.92243	0.84873	0.84809	1.03121	1.07651	1.0056	0.93336	0.854	0.92651	0.96645	0.92721	0.90743
	Uganda	ICHEC_EC_EARTH_SMHI-RCA4	RCP2.6	Uganda Hospitals	Under five years	2036-2065	2051	2051-01-01	.	.	.	.	-1.94729	-2.15161	-1.74297	.	0.10425	0.8315	0.98315	1.11812	0.98646	0.92297	1.04438	1.19744	1.0067	1.03463	1.38853	0.90732	0.97759	0.97981	0.96844	0.9811	1.012	1.01134	1.01393	1.05139	.	0.97564	0.91038	0.90528	1.04421	1.08998	1.03476	0.92127	0.91592	0.95363	1.02157	0.9845	0.9647
	Uganda	ICHEC_EC_EARTH_SMHI-RCA4	RCP2.6	Uganda Hospitals	Under five years	2036-2065	2052	2052-01-01	.	.	.	.	-0.18701	-0.39134	0.01731	.	0.10425	0.77184	0.8315	0.98315	1.11812	0.98646	0.92297	1.04438	1.19744	1.0067	1.03463	0.80167	0.86216	0.92615	0.93821	0.93567	0.9512	0.98198	0.98473	0.98972	.	1.06062	0.96223	0.97594	0.96432	1.08907	1.04608	0.99364	0.92025	1.02365	1.09001	1.04742	1.02955
	Uganda	ICHEC_EC_EARTH_SMHI-RCA4	RCP2.6	Uganda Hospitals	Under five years	2036-2065	2053	2053-01-01	.	.	.	.	-0.11567	-0.31999	0.08865	.	0.10425	1.07301	0.77184	0.8315	0.98315	1.11812	0.98646	0.92297	1.04438	1.19744	1.0067	0.92242	0.89212	0.91487	0.95552	0.96068	0.95529	0.96643	0.9921	0.99356	.	1.0058	0.95338	0.95362	1.07657	1.13114	1.06414	1.007	0.9119	0.96642	1.05583	1.02168	1.00467
	Uganda	ICHEC_EC_EARTH_SMHI-RCA4	RCP2.6	Uganda Hospitals	Under five years	2036-2065	2054	2054-01-01	.	.	.	.	-1.71592	-1.92024	-1.5116	.	0.10425	0.93553	1.07301	0.77184	0.8315	0.98315	1.11812	0.98646	0.92297	1.04438	1.19744	1.00427	0.92679	0.90297	0.91901	0.95219	0.95709	0.95282	0.96299	0.98644	.	0.9617	0.96483	0.92458	0.95563	1.10842	1.05536	1.00728	0.91555	0.94046	0.99728	0.98647	0.97099
	Uganda	ICHEC_EC_EARTH_SMHI-RCA4	RCP2.6	Uganda Hospitals	Under five years	2055-2085	2055	2055-01-01	.	.	.	.	-2.71085	-2.91517	-2.50653	.	0.10425	0.99221	0.93553	1.07301	0.77184	0.8315	0.98315	1.11812	0.98646	0.92297	1.04438	0.96387	1.00025	0.94315	0.92082	0.93121	0.95791	0.96148	0.9572	0.96592	.	0.96684	0.88895	0.93334	0.95502	1.09437	1.06754	1.01413	0.91581	1.01372	1.01633	0.97387	0.96374
	Uganda	ICHEC_EC_EARTH_SMHI-RCA4	RCP2.6	Uganda Hospitals	Under five years	2055-2085	2056	2056-01-01	.	.	.	.	-1.34476	-1.54908	-1.14044	.	0.10425	1.16513	0.99221	0.93553	1.07301	0.77184	0.8315	0.98315	1.11812	0.98646	0.92297	1.07867	1.03096	1.04147	0.98754	0.96154	0.96462	0.98381	0.98411	0.97799	.	0.96291	0.91887	0.93476	0.94451	1.11701	1.0651	1.01233	0.94716	0.89821	1.03251	0.99463	0.97966
	Uganda	ICHEC_EC_EARTH_SMHI-RCA4	RCP2.6	Uganda Hospitals	Under five years	2055-2085	2057	2057-01-01	.	.	.	.	-0.85254	-1.05686	-0.64822	.	0.10425	0.95127	1.16513	0.99221	0.93553	1.07301	0.77184	0.8315	0.98315	1.11812	0.98646	1.0582	1.03621	1.01104	1.02343	0.9815	0.96007	0.96296	0.9802	0.98082	.	0.93458	0.87232	0.90056	1.06049	1.09036	1.0115	0.94086	0.89565	0.94785	1.00046	0.95775	0.94345
	Uganda	ICHEC_EC_EARTH_SMHI-RCA4	RCP2.6	Uganda Hospitals	Under five years	2055-2085	2058	2058-01-01	.	.	.	.	-1.0283	-1.23262	-0.82398	.	0.10425	1.06055	0.95127	1.16513	0.99221	0.93553	1.07301	0.77184	0.8315	0.98315	1.11812	1.00591	1.05898	1.04229	1.02094	1.02962	0.99279	0.97263	0.9738	0.98823	.	0.99242	0.92975	0.9294	0.95674	1.09095	1.07915	0.97462	0.94642	0.94523	1.04966	1.00969	0.98962
	Uganda	ICHEC_EC_EARTH_SMHI-RCA4	RCP2.6	Uganda Hospitals	Under five years	2055-2085	2059	2059-01-01	.	.	.	.	-1.24344	-1.44776	-1.03912	.	0.10425	0.92504	1.06055	0.95127	1.16513	0.99221	0.93553	1.07301	0.77184	0.8315	0.98315	0.99279	0.97895	1.0255	1.01884	1.00496	1.01468	0.98432	0.96734	0.96892	.	0.98297	0.90799	0.91808	0.97199	1.05531	1.03475	0.99365	0.91896	0.99596	1.03687	0.99391	0.97495
	Uganda	ICHEC_EC_EARTH_SMHI-RCA4	RCP2.6	Uganda Hospitals	Under five years	2055-2085	2060	2060-01-01	.	.	.	.	-1.45809	-1.66241	-1.25377	.	0.10425	1.04487	0.92504	1.06055	0.95127	1.16513	0.99221	0.93553	1.07301	0.77184	0.8315	0.98495	1.01015	0.99543	1.02937	1.02318	1.01066	1.01845	0.99105	0.9751	.	0.9529	0.93365	0.92282	1.07984	1.15863	1.02975	1.01195	0.9563	0.89454	1.01146	0.98553	0.96985
	Uganda	ICHEC_EC_EARTH_SMHI-RCA4	RCP2.6	Uganda Hospitals	Under five years	2055-2085	2061	2061-01-01	.	.	.	.	-1.77456	-1.97888	-1.57024	.	0.10425	1.02438	1.04487	0.92504	1.06055	0.95127	1.16513	0.99221	0.93553	1.07301	0.77184	1.03462	0.9981	1.01371	1.00122	1.02854	1.02335	1.01237	1.01911	0.99438	.	0.94977	0.91645	0.95068	1.10398	1.10302	1.016	0.97636	0.9133	0.96678	1.00831	0.97769	0.97094
	Uganda	ICHEC_EC_EARTH_SMHI-RCA4	RCP2.6	Uganda Hospitals	Under five years	2055-2085	2062	2062-01-01	.	.	.	.	-0.81434	-1.01866	-0.61002	.	0.10425	0.943	1.02438	1.04487	0.92504	1.06055	0.95127	1.16513	0.99221	0.93553	1.07301	0.98369	1.00408	0.98432	0.99957	0.99152	1.01632	1.01331	1.00466	1.0115	.	1.01559	0.89983	0.92701	0.97573	1.13749	1.07026	1.00541	0.9382	0.99175	1.07564	1.01703	0.99453
	Uganda	ICHEC_EC_EARTH_SMHI-RCA4	RCP2.6	Uganda Hospitals	Under five years	2055-2085	2063	2063-01-01	.	.	.	.	-1.24431	-1.44863	-1.03999	.	0.10425	1.14813	0.943	1.02438	1.04487	0.92504	1.06055	0.95127	1.16513	0.99221	0.93553	1.04557	1.0385	1.04009	1.01708	1.02433	1.01389	1.0328	1.02829	1.01901	.	0.95607	0.85069	0.94135	0.97434	1.14191	1.05797	1.01477	0.94971	1.0533	1.00626	0.95441	0.95114
	Uganda	ICHEC_EC_EARTH_SMHI-RCA4	RCP2.6	Uganda Hospitals	Under five years	2055-2085	2064	2064-01-01	.	.	.	.	-1.52776	-1.73209	-1.32344	.	0.10425	0.72937	1.14813	0.943	1.02438	1.04487	0.92504	1.06055	0.95127	1.16513	0.99221	0.93875	0.94017	0.96122	0.97795	0.96913	0.98219	0.97833	0.99908	0.9984	.	0.98293	0.87741	0.90464	0.97001	1.06078	1.0078	0.96988	0.86827	0.93517	1.03023	0.97929	0.96063
	Uganda	ICHEC_EC_EARTH_SMHI-RCA4	RCP2.6	Uganda Hospitals	Under five years	2055-2085	2065	2065-01-01	.	.	.	.	-1.34268	-1.547	-1.13836	.	0.10425	0.94251	0.72937	1.14813	0.943	1.02438	1.04487	0.92504	1.06055	0.95127	1.16513	0.83594	0.94001	0.94075	0.95748	0.97204	0.96533	0.97723	0.97435	0.99343	.	1.0288	0.9343	0.96905	1.01929	1.11609	1.0582	1.01067	0.9411	1.11274	1.02558	0.99515	0.98863
	Uganda	ICHEC_EC_EARTH_SMHI-RCA4	RCP2.6	Uganda Hospitals	Under five years	2055-2085	2066	2066-01-01	.	.	.	.	-1.30825	-1.51257	-1.10393	.	0.10425	1.1462	0.94251	0.72937	1.14813	0.943	1.02438	1.04487	0.92504	1.06055	0.95127	1.04436	0.93936	0.99156	0.98184	0.98893	0.99692	0.98794	0.99601	0.99153	.	1.0023	0.92029	0.90724	0.98012	1.10906	1.03496	0.98921	0.93118	0.93674	1.03338	0.99569	0.97357
	Uganda	ICHEC_EC_EARTH_SMHI-RCA4	RCP2.6	Uganda Hospitals	Under five years	2055-2085	2067	2067-01-01	.	.	.	.	-1.50907	-1.71339	-1.30474	.	0.10425	1.15517	1.1462	0.94251	0.72937	1.14813	0.943	1.02438	1.04487	0.92504	1.06055	1.15069	1.08129	0.99331	1.02428	1.01073	1.01268	1.0167	1.00652	1.01192	.	0.95867	0.90836	0.91626	0.99074	1.03473	1.02943	0.97944	0.93625	0.91178	1.00208	0.97084	0.9572
	Uganda	ICHEC_EC_EARTH_SMHI-RCA4	RCP2.6	Uganda Hospitals	Under five years	2055-2085	2068	2068-01-01	.	.	.	.	-2.49181	-2.69613	-2.28749	.	0.10425	1.08999	1.15517	1.1462	0.94251	0.72937	1.14813	0.943	1.02438	1.04487	0.92504	1.12258	1.13046	1.08347	1.01265	1.03523	1.02205	1.02235	1.02485	1.01487	.	0.94231	0.86021	0.85832	1.0379	1.10885	1.04374	0.99246	0.9465	0.92398	0.96313	0.92883	0.9112
	Uganda	ICHEC_EC_EARTH_SMHI-RCA4	RCP2.6	Uganda Hospitals	Under five years	2055-2085	2069	2069-01-01	.	.	.	.	-1.68751	-1.89183	-1.48319	.	0.10425	1.14388	1.08999	1.15517	1.1462	0.94251	0.72937	1.14813	0.943	1.02438	1.04487	1.11694	1.12968	1.13381	1.09555	1.03452	1.05075	1.03728	1.03585	1.03675	.	0.98252	0.88465	0.89746	0.97259	1.03646	0.99213	0.94682	0.92602	0.9711	1.03199	0.98287	0.96152
	Uganda	ICHEC_EC_EARTH_SMHI-RCA4	RCP2.6	Uganda Hospitals	Under five years	2055-2085	2070	2070-01-01	.	.	.	.	-1.12026	-1.32458	-0.91594	.	0.10425	1.02183	1.14388	1.08999	1.15517	1.1462	0.94251	0.72937	1.14813	0.943	1.02438	1.08286	1.08524	1.10272	1.11142	1.08326	1.03271	1.04714	1.03557	1.03445	.	0.96561	0.83837	0.91983	1.00046	1.09974	1.05215	1.01764	0.93468	0.98052	1.0013	0.94699	0.9402
	Uganda	ICHEC_EC_EARTH_SMHI-RCA4	RCP2.6	Uganda Hospitals	Under five years	2071-2100	2071	2071-01-01	.	.	.	.	-0.97003	-1.17435	-0.76571	.	0.10425	1.01712	1.02183	1.14388	1.08999	1.15517	1.1462	0.94251	0.72937	1.14813	0.943	1.01948	1.06095	1.06821	1.0856	1.0957	1.07382	1.03076	1.0438	1.03372	.	1.02865	0.90524	0.93945	0.96978	1.13316	1.07503	1.01272	0.91569	0.9576	1.05859	1.00747	0.99047
	Uganda	ICHEC_EC_EARTH_SMHI-RCA4	RCP2.6	Uganda Hospitals	Under five years	2071-2100	2072	2072-01-01	.	.	.	.	-1.25764	-1.46196	-1.05331	.	0.10425	1.04627	1.01712	1.02183	1.14388	1.08999	1.15517	1.1462	0.94251	0.72937	1.14813	1.03169	1.02841	1.05728	1.06382	1.07904	1.08864	1.07037	1.03248	1.04405	.	0.96345	0.91126	0.87781	0.98709	1.10379	1.03546	0.99487	0.93712	1.03292	1.01714	0.98185	0.95584
	Uganda	ICHEC_EC_EARTH_SMHI-RCA4	RCP2.6	Uganda Hospitals	Under five years	2071-2100	2073	2073-01-01	.	.	.	.	-1.44301	-1.64733	-1.23869	.	0.10425	0.92726	1.04627	1.01712	1.02183	1.14388	1.08999	1.15517	1.1462	0.94251	0.72937	0.98676	0.99688	1.00312	1.03127	1.04106	1.05736	1.06847	1.05447	1.02196	.	0.98094	0.97588	0.95099	0.96703	1.00636	1.05228	0.99148	0.92853	0.94048	1.01804	1.00399	0.99074
	Uganda	ICHEC_EC_EARTH_SMHI-RCA4	RCP2.6	Uganda Hospitals	Under five years	2071-2100	2074	2074-01-01	.	.	.	.	-1.05467	-1.25899	-0.85035	.	0.10425	1.03288	0.92726	1.04627	1.01712	1.02183	1.14388	1.08999	1.15517	1.1462	0.94251	0.98007	1.00213	1.00588	1.00907	1.03154	1.03989	1.0543	1.06451	1.05231	.	1.00614	0.93024	0.92582	0.96824	1.10274	1.03385	1.00562	0.88765	0.99727	1.03955	1.00312	0.98379
	Uganda	ICHEC_EC_EARTH_SMHI-RCA4	RCP2.6	Uganda Hospitals	Under five years	2071-2100	2075	2075-01-01	.	.	.	.	-1.91355	-2.11787	-1.70922	.	0.10425	0.87295	1.03288	0.92726	1.04627	1.01712	1.02183	1.14388	1.08999	1.15517	1.1462	0.95291	0.94436	0.96984	0.97929	0.98638	1.00888	1.01902	1.03415	1.04535	.	0.90087	0.85147	0.89632	1.14439	1.11067	0.99475	0.92091	0.90673	0.93138	0.97846	0.93613	0.92618
	Uganda	ICHEC_EC_EARTH_SMHI-RCA4	RCP2.6	Uganda Hospitals	Under five years	2071-2100	2076	2076-01-01	.	.	.	.	-2.09015	-2.29447	-1.88583	.	0.10425	0.81922	0.87295	1.03288	0.92726	1.04627	1.01712	1.02183	1.14388	1.08999	1.15517	0.84608	0.90835	0.91307	0.93971	0.95261	0.9625	0.98517	0.99682	1.01266	.	0.93474	0.9126	0.87507	0.98568	1.11154	1.06599	1.01694	0.95482	1.14316	1.00547	0.97452	0.94966
	Uganda	ICHEC_EC_EARTH_SMHI-RCA4	RCP2.6	Uganda Hospitals	Under five years	2071-2100	2077	2077-01-01	.	.	.	.	-0.48204	-0.68637	-0.27772	.	0.10425	0.91313	0.81922	0.87295	1.03288	0.92726	1.04627	1.01712	1.02183	1.14388	1.08999	0.86617	0.86843	0.90954	0.91308	0.93528	0.94697	0.95633	0.97717	0.98845	.	1.00856	0.93474	0.91348	1.06026	1.14434	1.04591	0.98461	0.87685	0.9663	1.06399	1.02091	0.99405
	Uganda	ICHEC_EC_EARTH_SMHI-RCA4	RCP2.6	Uganda Hospitals	Under five years	2071-2100	2078	2078-01-01	.	.	.	.	-0.59111	-0.79543	-0.38679	.	0.10425	0.81275	0.91313	0.81922	0.87295	1.03288	0.92726	1.04627	1.01712	1.02183	1.14388	0.86294	0.84836	0.85451	0.89018	0.89636	0.91778	0.93019	0.94038	0.96073	.	0.97738	0.8617	0.91041	0.98425	1.09029	1.0878	1.02738	0.97435	0.99682	1.03886	0.97981	0.96246
	Uganda	ICHEC_EC_EARTH_SMHI-RCA4	RCP2.6	Uganda Hospitals	Under five years	2071-2100	2079	2079-01-01	.	.	.	.	-1.6336	-1.83792	-1.42928	.	0.10425	0.85768	0.81275	0.91313	0.81922	0.87295	1.03288	0.92726	1.04627	1.01712	1.02183	0.83521	0.86118	0.85069	0.85514	0.88477	0.89084	0.91026	0.92214	0.93211	.	0.99035	0.94049	0.90789	1.00408	1.13981	1.05166	1.00933	0.89926	1.01864	1.02868	0.99928	0.97644
	Uganda	ICHEC_EC_EARTH_SMHI-RCA4	RCP2.6	Uganda Hospitals	Under five years	2071-2100	2080	2080-01-01	.	.	.	.	-1.13806	-1.34238	-0.93374	.	0.10425	0.97912	0.85768	0.81275	0.91313	0.81922	0.87295	1.03288	0.92726	1.04627	1.01712	0.9184	0.88318	0.89067	0.87638	0.87581	0.89824	0.90187	0.91791	0.92784	.	1.05168	0.94939	0.92968	1.04689	1.06998	1.01979	0.92543	0.89531	0.94125	1.08266	1.03823	1.01109
	Uganda	ICHEC_EC_EARTH_SMHI-RCA4	RCP2.6	Uganda Hospitals	Under five years	2071-2100	2081	2081-01-01	.	.	.	.	-0.7618	-0.96612	-0.55748	.	0.10425	1.03388	0.97912	0.85768	0.81275	0.91313	0.81922	0.87295	1.03288	0.92726	1.04627	1.0065	0.95689	0.92086	0.91931	0.90263	0.89839	0.9152	0.91654	0.92951	.	0.9925	0.90446	0.89863	0.95276	1.09318	1.03762	0.98577	0.91694	0.99268	1.04147	0.9958	0.97151
	Uganda	ICHEC_EC_EARTH_SMHI-RCA4	RCP2.6	Uganda Hospitals	Under five years	2071-2100	2082	2082-01-01	.	.	.	.	-1.14578	-1.3501	-0.94145	.	0.10425	1.03937	1.03388	0.97912	0.85768	0.81275	0.91313	0.81922	0.87295	1.03288	0.92726	1.03663	1.01746	0.97751	0.94456	0.93932	0.92216	0.91601	0.929	0.92882	.	0.94655	0.93315	0.87085	0.9793	1.11948	1.05103	1.02215	0.95297	0.96022	1.01527	0.98789	0.95863
	Uganda	ICHEC_EC_EARTH_SMHI-RCA4	RCP2.6	Uganda Hospitals	Under five years	2071-2100	2083	2083-01-01	.	.	.	.	-2.33726	-2.54158	-2.13294	.	0.10425	1.00097	1.03937	1.03388	0.97912	0.85768	0.81275	0.91313	0.81922	0.87295	1.03288	1.02017	1.02474	1.01334	0.9822	0.95396	0.94813	0.93201	0.92545	0.93619	.	0.99432	0.88916	0.93424	1.08411	1.10386	1.03344	0.95505	0.8858	0.95624	1.00413	0.96581	0.95792
	Uganda	ICHEC_EC_EARTH_SMHI-RCA4	RCP2.6	Uganda Hospitals	Under five years	2071-2100	2084	2084-01-01	.	.	.	.	-2.16597	-2.37029	-1.96165	.	0.10425	1.02556	1.00097	1.03937	1.03388	0.97912	0.85768	0.81275	0.91313	0.81922	0.87295	1.01327	1.02197	1.02495	1.01578	0.98943	0.96419	0.95781	0.94241	0.93546	.	0.98173	0.89509	0.91567	0.95036	1.08091	1.06443	0.93774	0.89309	0.91634	1.00793	0.97032	0.95665
	Uganda	ICHEC_EC_EARTH_SMHI-RCA4	RCP2.6	Uganda Hospitals	Under five years	2071-2100	2085	2085-01-01	.	.	.	.	-0.87542	-1.07975	-0.6711	.	0.10425	0.97722	1.02556	1.00097	1.03937	1.03388	0.97912	0.85768	0.81275	0.91313	0.81922	1.00139	1.00125	1.01078	1.0154	1.00935	0.98769	0.96582	0.95996	0.94589	.	0.99424	0.91419	0.85847	0.89404	1.06865	1.06603	0.98074	0.90902	0.8723	1.04781	1.00327	0.96707
	Uganda	ICHEC_EC_EARTH_SMHI-RCA4	RCP2.6	Uganda Hospitals	Under five years	2071-2100	2086	2086-01-01	.	.	.	.	0.22305	0.01873	0.42737	.	0.10425	0.97177	0.97722	1.02556	1.00097	1.03937	1.03388	0.97912	0.85768	0.81275	0.91313	0.9745	0.99152	0.99388	1.00298	1.00813	1.00399	0.9857	0.96648	0.96114	.	0.97357	0.99348	0.92597	0.94259	1.07111	1.01058	0.97518	0.9019	0.95519	1.04355	1.02686	1.00164
	Uganda	ICHEC_EC_EARTH_SMHI-RCA4	RCP2.6	Uganda Hospitals	Under five years	2071-2100	2087	2087-01-01	.	.	.	.	-0.96083	-1.16515	-0.75651	.	0.10425	1.07126	0.97177	0.97722	1.02556	1.00097	1.03937	1.03388	0.97912	0.85768	0.81275	1.02152	1.00675	1.01145	1.00936	1.01436	1.01715	1.0124	0.9952	0.97696	.	0.9654	0.87881	0.91515	0.98798	1.05171	1.04172	0.95566	0.91572	0.90053	1.02946	0.97924	0.96322
	Uganda	ICHEC_EC_EARTH_SMHI-RCA4	RCP2.6	Uganda Hospitals	Under five years	2071-2100	2088	2088-01-01	.	.	.	.	-2.05488	-2.2592	-1.85056	.	0.10425	1.01934	1.07126	0.97177	0.97722	1.02556	1.00097	1.03937	1.03388	0.97912	0.85768	1.0453	1.02079	1.0099	1.01303	1.01102	1.01507	1.01742	1.01317	0.99762	.	0.96072	0.89921	0.89457	0.97926	1.02976	1.06765	0.98285	0.9174	0.97038	1.02008	0.97979	0.95849
	Uganda	ICHEC_EC_EARTH_SMHI-RCA4	RCP2.6	Uganda Hospitals	Under five years	2071-2100	2089	2089-01-01	.	.	.	.	-1.17772	-1.38205	-0.9734	.	0.10425	1.26994	1.01934	1.07126	0.97177	0.97722	1.02556	1.00097	1.03937	1.03388	0.97912	1.14464	1.12018	1.08308	1.06191	1.05585	1.04801	1.04693	1.04548	1.03884	.	0.9912	0.97346	0.91774	0.95761	1.10319	1.04296	1.00969	0.91166	0.92828	1.04407	1.02053	0.99484
	Uganda	ICHEC_EC_EARTH_SMHI-RCA4	RCP2.6	Uganda Hospitals	Under five years	2071-2100	2090	2090-01-01	.	.	.	.	-1.61015	-1.81447	-1.40583	.	0.10425	0.9526	1.26994	1.01934	1.07126	0.97177	0.97722	1.02556	1.00097	1.03937	1.03388	1.11127	1.08063	1.07829	1.05698	1.04369	1.0411	1.03608	1.03645	1.03619	.	0.90073	0.88316	0.86133	0.96635	1.07946	0.99472	0.98003	0.91635	0.91956	0.9682	0.93985	0.92022
	Uganda	ICHEC_EC_EARTH_SMHI-RCA4	RCP2.6	Uganda Hospitals	Under five years	2071-2100	2091	2091-01-01	.	.	.	.	-1.76883	-1.97315	-1.56451	.	0.10425	1.04794	0.9526	1.26994	1.01934	1.07126	0.97177	0.97722	1.02556	1.00097	1.03937	1.00027	1.09016	1.07246	1.07222	1.05548	1.0443	1.04196	1.0374	1.0376	.	0.99551	0.89517	0.90723	0.97544	1.0909	1.06079	1.01329	0.93266	0.94242	1.02399	0.98105	0.9626
	Uganda	ICHEC_EC_EARTH_SMHI-RCA4	RCP2.6	Uganda Hospitals	Under five years	2071-2100	2092	2092-01-01	.	.	.	.	-1.44148	-1.6458	-1.23716	.	0.10425	1.00579	1.04794	0.9526	1.26994	1.01934	1.07126	0.97177	0.97722	1.02556	1.00097	1.02687	1.00211	1.06907	1.05912	1.06115	1.04838	1.03948	1.03794	1.03424	.	0.98111	0.9083	0.88769	0.99144	1.08328	1.0067	0.94443	0.91615	0.86801	1.01283	0.97799	0.95541
	Uganda	ICHEC_EC_EARTH_SMHI-RCA4	RCP2.6	Uganda Hospitals	Under five years	2071-2100	2093	2093-01-01	.	.	.	.	-0.66674	-0.87106	-0.46242	.	0.10425	1.01777	1.00579	1.04794	0.9526	1.26994	1.01934	1.07126	0.97177	0.97722	1.02556	1.01178	1.02384	1.00603	1.05881	1.05223	1.05495	1.04455	1.03707	1.03592	.	1.0318	0.91106	0.93563	0.9618	1.04672	1.02306	0.93933	0.90125	0.9409	1.06643	1.01464	0.99489
	Uganda	ICHEC_EC_EARTH_SMHI-RCA4	RCP2.6	Uganda Hospitals	Under five years	2071-2100	2094	2094-01-01	.	.	.	.	-1.50169	-1.70602	-1.29737	.	0.10425	0.8681	1.01777	1.00579	1.04794	0.9526	1.26994	1.01934	1.07126	0.97177	0.97722	0.94293	0.96389	0.9849	0.97844	1.02703	1.02593	1.03159	1.02495	1.02017	.	0.92376	0.87525	0.92899	0.97599	1.11576	1.07636	1.01681	0.96218	0.94206	0.99367	0.9542	0.9479
	Uganda	ICHEC_EC_EARTH_SMHI-RCA4	RCP2.6	Uganda Hospitals	Under five years	2071-2100	2095	2095-01-01	.	.	.	.	-1.84539	-2.04971	-1.64106	.	0.10425	0.97396	0.8681	1.01777	1.00579	1.04794	0.9526	1.26994	1.01934	1.07126	0.97177	0.92103	0.95328	0.96641	0.98271	0.97769	1.01944	1.01943	1.02519	1.01985	.	1.01677	0.8613	0.88917	1.0274	1.11237	1.03126	0.95493	0.87328	0.93337	1.0627	0.99556	0.96896
	Uganda	ICHEC_EC_EARTH_SMHI-RCA4	RCP2.6	Uganda Hospitals	Under five years	2071-2100	2096	2096-01-01	.	.	.	.	-1.7145	-1.91882	-1.51018	.	0.10425	1.02459	0.97396	0.8681	1.01777	1.00579	1.04794	0.9526	1.26994	1.01934	1.07126	0.99927	0.95555	0.9711	0.97804	0.98969	0.98439	1.02009	1.02	1.02513	.	0.93587	0.87754	0.98042	1.04012	1.09679	1.05082	0.97207	0.91248	0.95893	1.00859	0.9649	0.96878
	Uganda	ICHEC_EC_EARTH_SMHI-RCA4	RCP2.6	Uganda Hospitals	Under five years	2071-2100	2097	2097-01-01	.	.	.	.	-0.54893	-0.75326	-0.34461	.	0.10425	1.04371	1.02459	0.97396	0.8681	1.01777	1.00579	1.04794	0.9526	1.26994	1.01934	1.03415	1.01408	0.97759	0.98562	0.98899	0.99741	0.99181	1.02271	1.02237	.	1.02327	0.90046	0.87361	0.99946	1.10471	1.02461	0.99433	0.88774	0.96174	1.06434	1.00971	0.97569
	Uganda	ICHEC_EC_EARTH_SMHI-RCA4	RCP2.6	Uganda Hospitals	Under five years	2071-2100	2098	2098-01-01	.	.	.	.	-1.30129	-1.50561	-1.09697	.	0.10425	1.00104	1.04371	1.02459	0.97396	0.8681	1.01777	1.00579	1.04794	0.9526	1.26994	1.02238	1.02311	1.01082	0.98228	0.98819	0.99071	0.99786	0.99283	1.02054	.	0.99466	0.88038	0.87243	0.97579	1.10318	1.02382	0.97164	0.89998	0.94105	1.00519	0.96358	0.94079
	Uganda	ICHEC_EC_EARTH_SMHI-RCA4	RCP2.6	Uganda Hospitals	Under five years	2071-2100	2099	2099-01-01	.	.	.	.	-1.70771	-1.91203	-1.50339	.	0.10425	0.97513	1.00104	1.04371	1.02459	0.97396	0.8681	1.01777	1.00579	1.04794	0.9526	0.98809	1.00663	1.01112	1.00369	0.98109	0.98633	0.98876	0.99534	0.99106	.	0.98951	0.91085	0.89357	0.97107	1.08475	1.05117	1.00731	0.88347	0.90664	1.04172	0.9981	0.97196
	Uganda	ICHEC_EC_EARTH_SMHI-RCA4	RCP2.6	Uganda Hospitals	Under five years	2071-2100	2100	2100-01-01	.	.	.	.	-0.9264	-1.13072	-0.72208	.	0.10425	1.15257	0.97513	1.00104	1.04371	1.02459	0.97396	0.8681	1.01777	1.00579	1.04794	1.06385	1.04292	1.04311	1.03941	1.0285	1.00559	1.00711	1.00696	1.01106	.	1.0279	0.89549	0.89634	0.95456	1.11773	1.06122	1.0255	0.9339	0.9547	1.05966	1.00494	0.97779
	Uganda	ICHEC_EC_EARTH_SMHI-RCA4	RCP4.5	Uganda Hospitals	Five years and above	1997-2010	1997	1997-01-01	1372378	2317840	-0.52409	0.59209	.	.	.	.	.	1.13827	1.08321	1.02893	1.05017	0.90936	0.93296	1.01162	.	.	.	1.11074	1.09055	1.07514	1.04199	1.02381	.	.	.	.	1.02288	1.01931	1.02407	0.98865	0.99728	0.99192	1.0202	.	.	.	1.0211	1.01028	1.01373
	Uganda	ICHEC_EC_EARTH_SMHI-RCA4	RCP4.5	Uganda Hospitals	Five years and above	1997-2010	1998	1998-01-01	1648404	2845811	-0.54604	0.57924	.	.	.	.	.	1.02971	1.13827	1.08321	1.02893	1.05017	0.90936	0.93296	.	.	.	1.08399	1.06564	1.07003	1.06606	1.03994	.	.	.	.	1.01038	1.02288	1.01931	1.02407	0.98865	0.99728	0.99192	.	.	.	1.01663	1.01911	1.01916
	Uganda	ICHEC_EC_EARTH_SMHI-RCA4	RCP4.5	Uganda Hospitals	Five years and above	1997-2010	1999	1999-01-01	1728972	3070710	-0.57438	0.56305	-0.54604	-0.84415	-0.24793	-0.02834	0.1521	1.08714	1.02971	1.13827	1.08321	1.02893	1.05017	0.90936	.	.	.	1.05843	1.06669	1.08458	1.07345	1.06957	.	.	.	.	1.02139	1.01038	1.02288	1.01931	1.02407	0.98865	0.99728	.	.	.	1.01589	1.01703	1.01849
	Uganda	ICHEC_EC_EARTH_SMHI-RCA4	RCP4.5	Uganda Hospitals	Five years and above	1997-2010	2000	2000-01-01	1924545	5470361	-1.04466	0.35181	-0.87504	-1.14496	-0.60512	-0.16961	0.13772	0.9125	1.08714	1.02971	1.13827	1.08321	1.02893	1.05017	.	.	.	0.99982	1.04597	1.04191	1.05017	1.04663	.	.	.	.	1.0336	1.02139	1.01038	1.02288	1.01931	1.02407	0.98865	.	.	.	1.0275	1.02596	1.02206
	Uganda	ICHEC_EC_EARTH_SMHI-RCA4	RCP4.5	Uganda Hospitals	Five years and above	1997-2010	2001	2001-01-01	3388659	8966564	-0.97307	0.37792	-1.05925	-1.32826	-0.79024	0.08618	0.13725	1.10445	0.9125	1.08714	1.02971	1.13827	1.08321	1.02893	.	.	.	1.00848	1.01555	1.03345	1.05442	1.05921	.	.	.	.	1.03598	1.0336	1.02139	1.01038	1.02288	1.01931	1.02407	.	.	.	1.03479	1.02665	1.02534
	Uganda	ICHEC_EC_EARTH_SMHI-RCA4	RCP4.5	Uganda Hospitals	Five years and above	1997-2010	2002	2002-01-01	4557674	9791014	-0.76465	0.4655	-0.76466	-1.02249	-0.50684	1e-05	0.13155	1.06511	1.10445	0.9125	1.08714	1.02971	1.13827	1.08321	.	.	.	1.08478	1.08557	1.0423	1.03978	1.0562	.	.	.	.	1.05087	1.03598	1.0336	1.02139	1.01038	1.02288	1.01931	.	.	.	1.04342	1.03608	1.03546
	Uganda	ICHEC_EC_EARTH_SMHI-RCA4	RCP4.5	Uganda Hospitals	Five years and above	1997-2010	2003	2003-01-01	5822593	11260686	-0.65957	0.51707	-0.45345	-0.70985	-0.19704	-0.20612	0.13082	0.93217	1.06511	1.10445	0.9125	1.08714	1.02971	1.13827	.	.	.	0.99864	0.96993	1.00356	1.02027	1.02185	.	.	.	.	1.04848	1.05087	1.03598	1.0336	1.02139	1.01038	1.02288	.	.	.	1.04968	1.04432	1.04223
	Uganda	ICHEC_EC_EARTH_SMHI-RCA4	RCP4.5	Uganda Hospitals	Five years and above	1997-2010	2004	2004-01-01	6532933	12197533	-0.62438	0.53559	-0.65323	-0.90428	-0.40218	0.02885	0.12809	0.90543	0.93217	1.06511	1.10445	0.9125	1.08714	1.02971	.	.	.	0.9188	0.98068	1.00179	0.98393	1.00113	.	.	.	.	1.03241	1.04848	1.05087	1.03598	1.0336	1.02139	1.01038	.	.	.	1.04045	1.03896	1.04194
	Uganda	ICHEC_EC_EARTH_SMHI-RCA4	RCP4.5	Uganda Hospitals	Five years and above	1997-2010	2005	2005-01-01	6342636	16231582	-0.93966	0.39076	-0.74982	-0.9992	-0.50044	-0.18984	0.12724	0.83699	0.90543	0.93217	1.06511	1.10445	0.9125	1.08714	.	.	.	0.87121	0.93584	0.93492	0.96883	0.95944	.	.	.	.	1.04819	1.03241	1.04848	1.05087	1.03598	1.0336	1.02139	.	.	.	1.0403	1.04382	1.04499
	Uganda	ICHEC_EC_EARTH_SMHI-RCA4	RCP4.5	Uganda Hospitals	Five years and above	1997-2010	2006	2006-01-01	6323840	10168389	-0.47496	0.62191	-0.6224	-0.86908	-0.37572	0.14744	0.12586	1.06197	0.83699	0.90543	0.93217	1.06511	1.10445	0.9125	.	.	.	0.94948	0.94371	0.93414	0.96033	0.98435	.	.	.	.	1.04045	1.04819	1.03241	1.04848	1.05087	1.03598	1.0336	.	.	.	1.04432	1.04571	1.04238
	Uganda	ICHEC_EC_EARTH_SMHI-RCA4	RCP4.5	Uganda Hospitals	Five years and above	1997-2010	2007	2007-01-01	7265125	12038438	-0.50502	0.60349	-0.56369	-0.80861	-0.31876	0.05867	0.12496	0.92116	1.06197	0.83699	0.90543	0.93217	1.06511	1.10445	.	.	.	0.99156	0.96285	0.93138	0.93154	0.9538	.	.	.	.	1.03539	1.04045	1.04819	1.03241	1.04848	1.05087	1.03598	.	.	.	1.03792	1.03608	1.03911
	Uganda	ICHEC_EC_EARTH_SMHI-RCA4	RCP4.5	Uganda Hospitals	Five years and above	1997-2010	2008	2008-01-01	7331132	10029571	-0.31341	0.73095	-0.55222	-0.79581	-0.30863	0.23881	0.12428	0.86373	0.92116	1.06197	0.83699	0.90543	0.93217	1.06511	.	.	.	0.89245	0.87396	0.92096	0.91785	0.92024	.	.	.	.	1.02794	1.03539	1.04045	1.04819	1.03241	1.04848	1.05087	.	.	.	1.03167	1.03717	1.03799
	Uganda	ICHEC_EC_EARTH_SMHI-RCA4	RCP4.5	Uganda Hospitals	Five years and above	1997-2010	2009	2009-01-01	7680173	13345230	-0.55252	0.5755	-0.55911	-0.80099	-0.31723	0.00659	0.12341	0.90464	0.86373	0.92116	1.06197	0.83699	0.90543	0.93217	.	.	.	0.88419	0.94345	0.93787	0.9177	0.91565	.	.	.	.	1.04759	1.02794	1.03539	1.04045	1.04819	1.03241	1.04848	.	.	.	1.03777	1.03866	1.03784
	Uganda	ICHEC_EC_EARTH_SMHI-RCA4	RCP4.5	Uganda Hospitals	Five years and above	1997-2010	2010	2010-01-01	8385983	13035027	-0.44108	0.64334	-0.45114	-0.69241	-0.20986	0.01006	0.1231	1.09422	0.90464	0.86373	0.92116	1.06197	0.83699	0.90543	.	.	.	0.99943	0.97334	0.94594	0.96914	0.94712	.	.	.	.	1.05295	1.04759	1.02794	1.03539	1.04045	1.04819	1.03241	.	.	.	1.05027	1.04531	1.04097
	Uganda	ICHEC_EC_EARTH_SMHI-RCA4	RCP4.5	Uganda Hospitals	Five years and above		2011	2011-01-01	.	.	.	.	-1.26372	-1.4893	-1.03815	.	0.11509	0.97962	1.0369	0.90972	0.93172	0.84944	1.16777	.	.	.	.	1.00826	0.97541	0.96449	0.94148	0.97919	.	.	.	.	.	0.98356	0.89951	0.87562	0.91512	0.97639	1.00706	0.96314	0.88032	0.88953	1.02154	0.98086	0.95455
	Uganda	ICHEC_EC_EARTH_SMHI-RCA4	RCP4.5	Uganda Hospitals	Five years and above		2012	2012-01-01	.	.	.	.	-1.16149	-1.40223	-0.92075	.	0.12283	1.02642	0.97962	1.0369	0.90972	0.93172	0.84944	1.16777	.	.	.	1.00302	1.01431	0.98816	0.97688	0.95564	0.98594	.	.	.	.	0.97769	0.90444	0.87016	0.93487	0.99453	1.00806	0.94778	0.87405	0.90338	1.02267	0.98326	0.95499
	Uganda	ICHEC_EC_EARTH_SMHI-RCA4	RCP4.5	Uganda Hospitals	Five years and above		2013	2013-01-01	.	.	.	.	-1.41064	-1.69211	-1.12917	.	0.14361	1.05522	1.02642	0.97962	1.0369	0.90972	0.93172	0.84944	1.16777	.	.	1.04082	1.02042	1.02454	1.00158	0.98993	0.96986	0.9946	.	.	.	0.98564	0.90428	0.87402	0.91385	0.9815	0.94109	0.94645	0.86448	0.95144	0.98593	0.95872	0.93754
	Uganda	ICHEC_EC_EARTH_SMHI-RCA4	RCP4.5	Uganda Hospitals	Five years and above		2014	2014-01-01	.	.	.	.	-3.33922	-3.62263	-3.05581	.	0.1446	0.95614	1.05522	1.02642	0.97962	1.0369	0.90972	0.93172	0.84944	1.16777	.	1.00568	1.0126	1.00435	1.01086	0.994	0.98511	0.96815	0.99033	.	.	0.85689	0.83534	0.86783	0.90999	1.0672	1.0409	0.9315	0.89838	0.9422	0.93322	0.9006	0.8924
	Uganda	ICHEC_EC_EARTH_SMHI-RCA4	RCP4.5	Uganda Hospitals	Five years and above		2015	2015-01-01	.	.	.	.	-2.79889	-3.08927	-2.50852	.	0.14815	1.03285	0.95614	1.05522	1.02642	0.97962	1.0369	0.90972	0.93172	0.84944	1.16777	0.9945	1.01474	1.01766	1.01005	1.01453	0.99955	0.99108	0.97534	0.99458	.	0.98377	0.83253	0.85385	0.9556	1.00581	1.04596	0.9883	0.88751	0.91272	1.02022	0.95765	0.9317
	Uganda	ICHEC_EC_EARTH_SMHI-RCA4	RCP4.5	Uganda Hospitals	Five years and above	2016-2045	2016	2016-01-01	.	.	.	.	-1.02096	-1.31616	-0.72576	.	0.15061	0.79766	1.03285	0.95614	1.05522	1.02642	0.97962	1.0369	0.90972	0.93172	0.84944	0.91526	0.92889	0.96047	0.97366	0.97465	0.98355	0.97432	0.96958	0.95757	.	0.96562	0.88062	0.88105	0.95832	0.99574	0.96956	0.91241	0.86671	0.88709	1.0143	0.96974	0.94757
	Uganda	ICHEC_EC_EARTH_SMHI-RCA4	RCP4.5	Uganda Hospitals	Five years and above	2016-2045	2017	2017-01-01	.	.	.	.	-0.10022	-0.39548	0.19504	.	0.15065	1.06475	0.79766	1.03285	0.95614	1.05522	1.02642	0.97962	1.0369	0.90972	0.93172	0.93121	0.96509	0.96285	0.98133	0.98884	0.98752	0.9937	0.98437	0.9791	.	0.99532	0.87767	0.83233	0.95507	1.05702	1.04487	0.95627	0.9096	0.96918	1.04076	0.9864	0.94788
	Uganda	ICHEC_EC_EARTH_SMHI-RCA4	RCP4.5	Uganda Hospitals	Five years and above	2016-2045	2018	2018-01-01	.	.	.	.	-0.82698	-1.12408	-0.52989	.	0.15158	0.98383	1.06475	0.79766	1.03285	0.95614	1.05522	1.02642	0.97962	1.0369	0.90972	1.02429	0.94875	0.96977	0.96705	0.98174	0.98813	0.98706	0.9926	0.98431	.	0.98885	0.89389	0.87094	0.88274	0.977	0.99915	0.92835	0.88139	0.88894	1.02521	0.98143	0.95381
	Uganda	ICHEC_EC_EARTH_SMHI-RCA4	RCP4.5	Uganda Hospitals	Five years and above	2016-2045	2019	2019-01-01	.	.	.	.	-1.98984	-2.2873	-1.69238	.	0.15177	0.9093	0.98383	1.06475	0.79766	1.03285	0.95614	1.05522	1.02642	0.97962	1.0369	0.94656	0.98596	0.93889	0.95768	0.95742	0.97139	0.97827	0.97842	0.98427	.	0.96435	0.86314	0.86948	1.01316	1.07274	1.01423	0.9295	0.86094	0.87868	1.00597	0.95836	0.93614
	Uganda	ICHEC_EC_EARTH_SMHI-RCA4	RCP4.5	Uganda Hospitals	Five years and above	2016-2045	2020	2020-01-01	.	.	.	.	-1.84054	-2.13818	-1.5429	.	0.15186	0.94069	0.9093	0.98383	1.06475	0.79766	1.03285	0.95614	1.05522	1.02642	0.97962	0.92499	0.94461	0.97464	0.93925	0.95485	0.95503	0.96756	0.9741	0.97465	.	1.01744	0.89624	0.86378	0.97729	1.04374	0.98925	0.96004	0.87027	0.89283	1.02486	0.98199	0.95244
	Uganda	ICHEC_EC_EARTH_SMHI-RCA4	RCP4.5	Uganda Hospitals	Five years and above	2016-2045	2021	2021-01-01	.	.	.	.	-2.0418	-2.33977	-1.74384	.	0.15202	0.86279	0.94069	0.9093	0.98383	1.06475	0.79766	1.03285	0.95614	1.05522	1.02642	0.90174	0.90426	0.92415	0.95227	0.9265	0.9417	0.9435	0.95592	0.96297	.	0.97993	0.85473	0.93131	0.95	1.07237	0.99716	0.97395	0.92975	0.88533	0.99575	0.94874	0.94438
	Uganda	ICHEC_EC_EARTH_SMHI-RCA4	RCP4.5	Uganda Hospitals	Five years and above	2016-2045	2022	2022-01-01	.	.	.	.	-0.98372	-1.28169	-0.68575	.	0.15203	1.29258	0.86279	0.94069	0.9093	0.98383	1.06475	0.79766	1.03285	0.95614	1.05522	1.07769	1.03202	1.00134	0.99784	1.00899	0.9788	0.98556	0.98229	0.98958	.	0.97154	0.88031	0.85922	0.91175	1.08129	1.07638	1.011	0.8873	1.04128	1.01308	0.96882	0.94142
	Uganda	ICHEC_EC_EARTH_SMHI-RCA4	RCP4.5	Uganda Hospitals	Five years and above	2016-2045	2023	2023-01-01	.	.	.	.	-2.71838	-3.01642	-2.42033	.	0.15207	0.94983	1.29258	0.86279	0.94069	0.9093	0.98383	1.06475	0.79766	1.03285	0.95614	1.1212	1.03507	1.01147	0.99104	0.98984	1.00054	0.97518	0.98159	0.97904	.	0.85163	0.82423	0.85931	0.95396	1.06472	1.03769	0.95647	0.88882	0.96435	0.92285	0.88998	0.88231
	Uganda	ICHEC_EC_EARTH_SMHI-RCA4	RCP4.5	Uganda Hospitals	Five years and above	2016-2045	2024	2024-01-01	.	.	.	.	-1.71915	-2.01723	-1.42107	.	0.15209	1.00483	0.94983	1.29258	0.86279	0.94069	0.9093	0.98383	1.06475	0.79766	1.03285	0.97733	1.08241	1.02751	1.01014	0.99334	0.99198	1.00108	0.97847	0.98391	.	1.00925	0.91323	0.92305	0.98469	1.08116	1.00984	0.99533	0.93451	0.93157	1.04309	0.99981	0.98062
	Uganda	ICHEC_EC_EARTH_SMHI-RCA4	RCP4.5	Uganda Hospitals	Five years and above	2016-2045	2025	2025-01-01	.	.	.	.	-1.20932	-1.5074	-0.91123	.	0.15209	0.91633	1.00483	0.94983	1.29258	0.86279	0.94069	0.9093	0.98383	1.06475	0.79766	0.96058	0.957	1.04089	1.00527	0.99451	0.98234	0.98252	0.99166	0.97226	.	0.91214	0.90287	0.86751	0.98551	1.08799	1.02231	0.95611	0.893	0.92829	0.97994	0.95425	0.93256
	Uganda	ICHEC_EC_EARTH_SMHI-RCA4	RCP4.5	Uganda Hospitals	Five years and above	2016-2045	2026	2026-01-01	.	.	.	.	-0.82292	-1.12103	-0.52482	.	0.1521	0.89206	0.91633	1.00483	0.94983	1.29258	0.86279	0.94069	0.9093	0.98383	1.06475	0.90419	0.93774	0.94076	1.01112	0.9864	0.97987	0.97105	0.97247	0.9817	.	0.97625	0.90928	0.90048	0.92417	1.03001	1.02242	0.96219	0.90298	0.93808	1.02075	0.9836	0.96282
	Uganda	ICHEC_EC_EARTH_SMHI-RCA4	RCP4.5	Uganda Hospitals	Five years and above	2016-2045	2027	2027-01-01	.	.	.	.	-1.13145	-1.42955	-0.83334	.	0.1521	1.0535	0.89206	0.91633	1.00483	0.94983	1.29258	0.86279	0.94069	0.9093	0.98383	0.97278	0.95396	0.96668	0.96331	1.01819	0.99599	0.98908	0.98021	0.98057	.	0.96971	0.90149	0.9002	0.92014	1.00881	1.00417	0.93229	0.90518	0.9567	1.02011	0.98057	0.96047
	Uganda	ICHEC_EC_EARTH_SMHI-RCA4	RCP4.5	Uganda Hospitals	Five years and above	2016-2045	2028	2028-01-01	.	.	.	.	-1.12427	-1.42237	-0.82616	.	0.1521	1.07286	1.0535	0.89206	0.91633	1.00483	0.94983	1.29258	0.86279	0.94069	0.9093	1.06318	1.00614	0.98368	0.98791	0.98157	1.026	1.0056	0.99838	0.98948	.	1.01961	0.88808	0.86229	0.97594	1.04764	1.00995	0.96364	0.88027	0.92358	1.04522	0.99284	0.9602
	Uganda	ICHEC_EC_EARTH_SMHI-RCA4	RCP4.5	Uganda Hospitals	Five years and above	2016-2045	2029	2029-01-01	.	.	.	.	-0.75415	-1.05226	-0.45604	.	0.1521	0.93328	1.07286	1.0535	0.89206	0.91633	1.00483	0.94983	1.29258	0.86279	0.94069	1.00307	1.01988	0.98792	0.9736	0.97881	0.97467	1.01441	0.99756	0.99187	.	1.02008	0.8909	0.85113	0.92534	1.04708	0.92672	0.8874	0.88672	0.88668	1.04976	0.99681	0.96039
	Uganda	ICHEC_EC_EARTH_SMHI-RCA4	RCP4.5	Uganda Hospitals	Five years and above	2016-2045	2030	2030-01-01	.	.	.	.	-1.25139	-1.5495	-0.95328	.	0.1521	1.11024	0.93328	1.07286	1.0535	0.89206	0.91633	1.00483	0.94983	1.29258	0.86279	1.02176	1.03879	1.04247	1.01239	0.99638	0.99758	0.99161	1.02506	1.00883	.	0.97076	0.87743	0.87924	0.97498	1.06036	1.00361	0.93154	0.89893	0.95857	1.0191	0.97187	0.94871
	Uganda	ICHEC_EC_EARTH_SMHI-RCA4	RCP4.5	Uganda Hospitals	Five years and above	2016-2045	2031	2031-01-01	.	.	.	.	-3.08862	-3.38673	-2.79051	.	0.1521	0.88918	1.11024	0.93328	1.07286	1.0535	0.89206	0.91633	1.00483	0.94983	1.29258	0.99971	0.97757	1.00139	1.01181	0.99185	0.98106	0.98403	0.98023	1.01147	.	0.92274	0.82069	0.84617	0.89086	1.06089	1.02622	0.97319	0.87867	0.98876	0.95877	0.91274	0.8961
	Uganda	ICHEC_EC_EARTH_SMHI-RCA4	RCP4.5	Uganda Hospitals	Five years and above	2016-2045	2032	2032-01-01	.	.	.	.	-3.11712	-3.41523	-2.81901	.	0.1521	0.92952	0.88918	1.11024	0.93328	1.07286	1.0535	0.89206	0.91633	1.00483	0.94983	0.90935	0.97631	0.96556	0.98702	0.9981	0.98295	0.97462	0.97798	0.97516	.	0.93504	0.91944	0.85165	1.02778	1.12067	1.03411	0.96086	0.8923	0.94486	0.97757	0.9582	0.93156
	Uganda	ICHEC_EC_EARTH_SMHI-RCA4	RCP4.5	Uganda Hospitals	Five years and above	2016-2045	2033	2033-01-01	.	.	.	.	-2.16096	-2.45908	-1.86285	.	0.1521	0.8516	0.92952	0.88918	1.11024	0.93328	1.07286	1.0535	0.89206	0.91633	1.00483	0.89056	0.8901	0.94514	0.94276	0.96445	0.97717	0.96653	0.96095	0.96534	.	0.91058	0.88592	0.89313	0.94018	1.07301	1.02502	0.97726	0.88771	0.99643	0.97156	0.94301	0.93054
	Uganda	ICHEC_EC_EARTH_SMHI-RCA4	RCP4.5	Uganda Hospitals	Five years and above	2016-2045	2034	2034-01-01	.	.	.	.	0.21773	-0.08038	0.51584	.	0.1521	0.75097	0.8516	0.92952	0.88918	1.11024	0.93328	1.07286	1.0535	0.89206	0.91633	0.80129	0.84403	0.85532	0.9063	0.9108	0.93395	0.94889	0.94258	0.93995	.	1.02104	0.89551	0.88026	0.98063	1.05454	1.01673	0.96609	0.92909	0.88181	1.07298	1.01382	0.98043
	Uganda	ICHEC_EC_EARTH_SMHI-RCA4	RCP4.5	Uganda Hospitals	Five years and above	2016-2045	2035	2035-01-01	.	.	.	.	-0.43832	-0.73643	-0.14021	.	0.1521	1.03562	0.75097	0.8516	0.92952	0.88918	1.11024	0.93328	1.07286	1.0535	0.89206	0.8933	0.8794	0.89193	0.89138	0.92786	0.92863	0.94666	0.95853	0.95188	.	0.9724	0.93406	0.91152	1.0106	1.11104	1.03387	0.97397	0.90308	0.99586	0.98284	0.96658	0.95282
	Uganda	ICHEC_EC_EARTH_SMHI-RCA4	RCP4.5	Uganda Hospitals	Five years and above	2036-2065	2036	2036-01-01	.	.	.	.	-1.97159	-2.2697	-1.67348	.	0.1521	1.11098	1.03562	0.75097	0.8516	0.92952	0.88918	1.11024	0.93328	1.07286	1.0535	1.0733	0.96586	0.93729	0.93574	0.92798	0.95402	0.95142	0.96492	0.97378	.	0.98048	0.87607	0.89578	0.94779	1.06321	1.04007	0.98461	0.9186	0.93849	1.01984	0.97192	0.95288
	Uganda	ICHEC_EC_EARTH_SMHI-RCA4	RCP4.5	Uganda Hospitals	Five years and above	2036-2065	2037	2037-01-01	.	.	.	.	-1.97478	-2.27289	-1.67667	.	0.1521	0.85991	1.11098	1.03562	0.75097	0.8516	0.92952	0.88918	1.11024	0.93328	1.07286	0.98544	1.00217	0.93937	0.92182	0.9231	0.91826	0.94225	0.94126	0.95442	.	1.00984	0.87442	0.92023	0.90506	1.05784	1.01249	0.95219	0.8939	0.92757	1.03646	0.98245	0.9669
	Uganda	ICHEC_EC_EARTH_SMHI-RCA4	RCP4.5	Uganda Hospitals	Five years and above	2036-2065	2038	2038-01-01	.	.	.	.	-0.49071	-0.78882	-0.19259	.	0.1521	1.23911	0.85991	1.11098	1.03562	0.75097	0.8516	0.92952	0.88918	1.11024	0.93328	1.04951	1.07	1.06141	0.99932	0.9747	0.96825	0.95836	0.97524	0.97104	.	1.01361	0.91752	0.91337	1.04682	1.02354	1.02063	0.96319	0.85911	0.9228	1.06646	1.01681	0.99095
	Uganda	ICHEC_EC_EARTH_SMHI-RCA4	RCP4.5	Uganda Hospitals	Five years and above	2036-2065	2039	2039-01-01	.	.	.	.	-2.20815	-2.50626	-1.91004	.	0.1521	1.13551	1.23911	0.85991	1.11098	1.03562	0.75097	0.8516	0.92952	0.88918	1.11024	1.18731	1.07818	1.08638	1.07623	1.02202	0.99767	0.98915	0.97805	0.99127	.	0.89996	0.85132	0.86177	0.96954	1.01133	0.99157	0.98729	0.90501	0.94158	0.92478	0.90029	0.89066
	Uganda	ICHEC_EC_EARTH_SMHI-RCA4	RCP4.5	Uganda Hospitals	Five years and above	2036-2065	2040	2040-01-01	.	.	.	.	-1.94964	-2.24775	-1.65152	.	0.1521	1.04211	1.13551	1.23911	0.85991	1.11098	1.03562	0.75097	0.8516	0.92952	0.88918	1.08881	1.13891	1.06916	1.07752	1.07054	1.02489	1.00323	0.99504	0.98445	.	1.01965	0.90835	0.88727	0.93721	0.97715	1.05825	0.96024	0.9167	0.90515	1.04907	1.00216	0.97344
	Uganda	ICHEC_EC_EARTH_SMHI-RCA4	RCP4.5	Uganda Hospitals	Five years and above	2036-2065	2041	2041-01-01	.	.	.	.	-0.6803	-0.97841	-0.38219	.	0.1521	0.92257	1.04211	1.13551	1.23911	0.85991	1.11098	1.03562	0.75097	0.8516	0.92952	0.98234	1.0334	1.08482	1.03984	1.0517	1.0494	1.0121	0.99427	0.98779	.	0.96906	0.93774	0.90004	0.90441	1.04282	1.01212	0.95878	0.87406	0.88782	1.04197	1.00723	0.98043
	Uganda	ICHEC_EC_EARTH_SMHI-RCA4	RCP4.5	Uganda Hospitals	Five years and above	2036-2065	2042	2042-01-01	.	.	.	.	-0.54447	-0.84258	-0.24636	.	0.1521	0.98067	0.92257	1.04211	1.13551	1.23911	0.85991	1.11098	1.03562	0.75097	0.8516	0.95162	0.98178	1.02021	1.06399	1.02998	1.04155	1.04081	1.00861	0.99291	.	0.99812	0.91776	0.89139	1.01973	1.07218	1.01267	0.99061	0.88977	0.97946	1.02178	0.98711	0.96318
	Uganda	ICHEC_EC_EARTH_SMHI-RCA4	RCP4.5	Uganda Hospitals	Five years and above	2036-2065	2043	2043-01-01	.	.	.	.	-1.10242	-1.40053	-0.80431	.	0.1521	0.85738	0.98067	0.92257	1.04211	1.13551	1.23911	0.85991	1.11098	1.03562	0.75097	0.91902	0.9202	0.95068	0.98765	1.02956	1.00532	1.01853	1.02043	0.99348	.	0.96588	0.96585	0.88437	0.98131	1.11153	1.00663	0.98061	0.92862	0.89618	1.00697	0.99327	0.96604
	Uganda	ICHEC_EC_EARTH_SMHI-RCA4	RCP4.5	Uganda Hospitals	Five years and above	2036-2065	2044	2044-01-01	.	.	.	.	-0.783	-1.08111	-0.48489	.	0.1521	1.01941	0.85738	0.98067	0.92257	1.04211	1.13551	1.23911	0.85991	1.11098	1.03562	0.93839	0.95248	0.94501	0.96443	0.99294	1.02811	1.00708	1.01863	1.02033	.	1.01768	0.92275	0.87724	0.93556	1.03666	1.03857	0.98387	0.91039	1.02843	1.05381	1.01013	0.9769
	Uganda	ICHEC_EC_EARTH_SMHI-RCA4	RCP4.5	Uganda Hospitals	Five years and above	2036-2065	2045	2045-01-01	.	.	.	.	-1.4833	-1.78142	-1.18519	.	0.1521	1.10205	1.01941	0.85738	0.98067	0.92257	1.04211	1.13551	1.23911	0.85991	1.11098	1.06073	0.99294	0.98987	0.97641	0.98736	1.00853	1.03735	1.01763	1.02697	.	1.00581	0.90286	0.93593	1.01775	1.03349	1.01376	0.95849	0.85836	0.95573	1.0127	0.97609	0.96605
	Uganda	ICHEC_EC_EARTH_SMHI-RCA4	RCP4.5	Uganda Hospitals	Five years and above	2036-2065	2046	2046-01-01	.	.	.	.	-1.48675	-1.78487	-1.18864	.	0.1521	0.90281	1.10205	1.01941	0.85738	0.98067	0.92257	1.04211	1.13551	1.23911	0.85991	1.00243	1.00809	0.97041	0.97246	0.96415	0.97528	0.99531	1.0224	1.00615	.	0.96194	0.94248	0.91419	0.96842	1.08205	1.02258	1.01016	0.90811	0.97219	1.02675	0.99866	0.97755
	Uganda	ICHEC_EC_EARTH_SMHI-RCA4	RCP4.5	Uganda Hospitals	Five years and above	2036-2065	2047	2047-01-01	.	.	.	.	-0.56509	-0.8632	-0.26698	.	0.1521	0.9449	0.90281	1.10205	1.01941	0.85738	0.98067	0.92257	1.04211	1.13551	1.23911	0.92386	0.98325	0.99229	0.96531	0.96787	0.9614	0.97149	0.98971	1.01465	.	1.02114	0.9302	0.94631	1.04698	1.09974	1.04266	0.98069	0.92499	0.89874	1.0691	1.0228	1.00368
	Uganda	ICHEC_EC_EARTH_SMHI-RCA4	RCP4.5	Uganda Hospitals	Five years and above	2036-2065	2048	2048-01-01	.	.	.	.	-0.9956	-1.29372	-0.69749	.	0.1521	0.89383	0.9449	0.90281	1.10205	1.01941	0.85738	0.98067	0.92257	1.04211	1.13551	0.91937	0.91385	0.9609	0.9726	0.9534	0.95729	0.95295	0.96286	0.98012	.	0.97297	0.86377	0.87038	0.9536	1.09303	1.06272	1.00777	0.91681	1.00655	1.029	0.97392	0.94804
	Uganda	ICHEC_EC_EARTH_SMHI-RCA4	RCP4.5	Uganda Hospitals	Five years and above	2036-2065	2049	2049-01-01	.	.	.	.	-2.13745	-2.43556	-1.83933	.	0.1521	1.03025	0.89383	0.9449	0.90281	1.10205	1.01941	0.85738	0.98067	0.92257	1.04211	0.96204	0.95633	0.94295	0.97477	0.98221	0.96438	0.96641	0.96154	0.9696	.	0.93283	0.87537	0.93004	1.05982	1.12562	1.03698	0.96294	0.91685	1.04246	0.99476	0.95496	0.94873
	Uganda	ICHEC_EC_EARTH_SMHI-RCA4	RCP4.5	Uganda Hospitals	Five years and above	2036-2065	2050	2050-01-01	.	.	.	.	-2.34208	-2.64019	-2.04396	.	0.1521	0.89152	1.03025	0.89383	0.9449	0.90281	1.10205	1.01941	0.85738	0.98067	0.92257	0.96089	0.93854	0.94013	0.93266	0.96089	0.96925	0.95527	0.95809	0.95454	.	0.94373	0.89122	0.87039	0.97494	1.12194	1.04912	0.99673	0.92445	0.94976	1.0089	0.96967	0.94485
	Uganda	ICHEC_EC_EARTH_SMHI-RCA4	RCP4.5	Uganda Hospitals	Five years and above	2036-2065	2051	2051-01-01	.	.	.	.	-0.45022	-0.74833	-0.15211	.	0.1521	1.26493	0.89152	1.03025	0.89383	0.9449	0.90281	1.10205	1.01941	0.85738	0.98067	1.07823	1.06223	1.02013	1.00509	0.98804	1.00433	1.00621	0.98968	0.98877	.	1.04401	0.9389	0.89168	0.99013	1.09264	1.0128	0.99597	0.89794	0.92022	1.07657	1.03068	0.99593
	Uganda	ICHEC_EC_EARTH_SMHI-RCA4	RCP4.5	Uganda Hospitals	Five years and above	2036-2065	2052	2052-01-01	.	.	.	.	-1.61883	-1.91694	-1.32072	.	0.1521	1.07495	1.26493	0.89152	1.03025	0.89383	0.9449	0.90281	1.10205	1.01941	0.85738	1.16994	1.07713	1.06541	1.0311	1.01673	1.00046	1.01316	1.01385	0.9982	.	0.90509	0.86141	0.88374	1.08215	1.1046	1.04815	0.95258	0.94579	0.92225	0.96021	0.92728	0.91639
	Uganda	ICHEC_EC_EARTH_SMHI-RCA4	RCP4.5	Uganda Hospitals	Five years and above	2036-2065	2053	2053-01-01	.	.	.	.	-1.62522	-1.92333	-1.32711	.	0.1521	0.852	1.07495	1.26493	0.89152	1.03025	0.89383	0.9449	0.90281	1.10205	1.01941	0.96348	1.06396	1.02085	1.02273	1.00125	0.9932	0.9819	0.99525	0.99767	.	1.01865	0.89489	0.91797	0.97331	1.11227	1.06081	0.98697	0.94428	0.91613	1.05738	1.00321	0.9819
	Uganda	ICHEC_EC_EARTH_SMHI-RCA4	RCP4.5	Uganda Hospitals	Five years and above	2036-2065	2054	2054-01-01	.	.	.	.	-0.16699	-0.4651	0.13112	.	0.1521	0.89595	0.852	1.07495	1.26493	0.89152	1.03025	0.89383	0.9449	0.90281	1.10205	0.87397	0.94097	1.02196	0.99587	1.0016	0.98621	0.98104	0.97235	0.98532	.	1.03075	0.92929	0.91944	1.03542	1.07379	1.02202	0.95077	0.86244	0.92893	1.08148	1.03075	1.00292
	Uganda	ICHEC_EC_EARTH_SMHI-RCA4	RCP4.5	Uganda Hospitals	Five years and above	2055-2085	2055	2055-01-01	.	.	.	.	0.08564	-0.21247	0.38375	.	0.1521	1.24765	0.89595	0.852	1.07495	1.26493	0.89152	1.03025	0.89383	0.9449	0.90281	1.0718	0.99853	1.01764	1.0671	1.03783	1.03675	1.01889	1.01067	0.99988	.	1.02622	0.91538	0.97339	0.99417	1.06027	1.03796	0.9909	0.89768	0.91644	1.05126	1.00597	0.99782
	Uganda	ICHEC_EC_EARTH_SMHI-RCA4	RCP4.5	Uganda Hospitals	Five years and above	2055-2085	2056	2056-01-01	.	.	.	.	-3.06374	-3.36185	-2.76563	.	0.1521	0.89936	1.24765	0.89595	0.852	1.07495	1.26493	0.89152	1.03025	0.89383	0.9449	1.07351	1.01432	0.97374	0.99398	1.03914	1.01805	1.01958	1.00561	0.99954	.	0.85395	0.83903	0.8605	0.95743	1.08582	1.03637	0.96344	0.90607	1.02577	0.94763	0.91143	0.89869
	Uganda	ICHEC_EC_EARTH_SMHI-RCA4	RCP4.5	Uganda Hospitals	Five years and above	2055-2085	2057	2057-01-01	.	.	.	.	-2.82048	-3.1186	-2.52237	.	0.1521	1.13818	0.89936	1.24765	0.89595	0.852	1.07495	1.26493	0.89152	1.03025	0.89383	1.01877	1.09506	1.04528	1.00663	1.01802	1.05329	1.03307	1.03275	1.01886	.	0.97763	0.93366	0.92612	1.04962	1.05979	1.08423	1.02344	0.96227	0.96221	1.02881	0.99709	0.97935
	Uganda	ICHEC_EC_EARTH_SMHI-RCA4	RCP4.5	Uganda Hospitals	Five years and above	2055-2085	2058	2058-01-01	.	.	.	.	-0.37411	-0.67223	-0.076	.	0.1521	1.00794	1.13818	0.89936	1.24765	0.89595	0.852	1.07495	1.26493	0.89152	1.03025	1.07306	1.01516	1.07328	1.03782	1.00685	1.01658	1.04762	1.03028	1.03027	.	1.00357	0.95256	0.88411	1.00297	1.08271	1.05996	0.98365	0.91918	0.98585	1.05562	1.02127	0.98698
	Uganda	ICHEC_EC_EARTH_SMHI-RCA4	RCP4.5	Uganda Hospitals	Five years and above	2055-2085	2059	2059-01-01	.	.	.	.	0.08638	-0.21173	0.38449	.	0.1521	0.81858	1.00794	1.13818	0.89936	1.24765	0.89595	0.852	1.07495	1.26493	0.89152	0.91326	0.98823	0.96602	1.02234	1.00128	0.97995	0.99183	1.02217	1.00911	.	0.99478	0.95105	0.90997	0.98611	1.04125	1.05668	0.99946	0.9909	0.96653	1.02575	1.00085	0.97813
	Uganda	ICHEC_EC_EARTH_SMHI-RCA4	RCP4.5	Uganda Hospitals	Five years and above	2055-2085	2060	2060-01-01	.	.	.	.	-1.12733	-1.42544	-0.82922	.	0.1521	0.98037	0.81858	1.00794	1.13818	0.89936	1.24765	0.89595	0.852	1.07495	1.26493	0.89947	0.93563	0.98627	0.96889	1.01535	0.99829	0.98	0.99055	1.01799	.	0.98656	0.89181	0.89277	0.97103	1.12922	1.08017	1.0653	0.97988	1.01322	1.04783	0.99582	0.97006
	Uganda	ICHEC_EC_EARTH_SMHI-RCA4	RCP4.5	Uganda Hospitals	Five years and above	2055-2085	2061	2061-01-01	.	.	.	.	-0.99155	-1.28966	-0.69343	.	0.1521	0.87376	0.98037	0.81858	1.00794	1.13818	0.89936	1.24765	0.89595	0.852	1.07495	0.92706	0.8909	0.92016	0.96377	0.95303	0.99512	0.98272	0.9682	0.97887	.	1.04096	0.92892	0.88012	0.9497	1.05651	1.03712	0.96467	0.94638	0.91168	1.06943	1.02259	0.98698
	Uganda	ICHEC_EC_EARTH_SMHI-RCA4	RCP4.5	Uganda Hospitals	Five years and above	2055-2085	2062	2062-01-01	.	.	.	.	-1.08052	-1.37864	-0.78241	.	0.1521	0.87274	0.87376	0.98037	0.81858	1.00794	1.13818	0.89936	1.24765	0.89595	0.852	0.87325	0.90896	0.88636	0.91068	0.9486	0.94156	0.97982	0.9705	0.95865	.	0.97908	0.91214	0.91578	0.98736	1.05604	1.02906	0.96188	0.87499	0.99377	1.04062	0.99779	0.97729
	Uganda	ICHEC_EC_EARTH_SMHI-RCA4	RCP4.5	Uganda Hospitals	Five years and above	2055-2085	2063	2063-01-01	.	.	.	.	-1.30138	-1.59949	-1.00327	.	0.1521	1.12404	0.87274	0.87376	0.98037	0.81858	1.00794	1.13818	0.89936	1.24765	0.89595	0.99839	0.95685	0.96273	0.9339	0.94624	0.97366	0.96437	0.99585	0.98586	.	1.02143	0.90786	0.92928	1.02607	1.08921	0.99555	0.9821	0.89144	0.99036	1.03728	0.99414	0.97792
	Uganda	ICHEC_EC_EARTH_SMHI-RCA4	RCP4.5	Uganda Hospitals	Five years and above	2055-2085	2064	2064-01-01	.	.	.	.	-2.06263	-2.36075	-1.76452	.	0.1521	1.04876	1.12404	0.87274	0.87376	0.98037	0.81858	1.00794	1.13818	0.89936	1.24765	1.0864	1.01518	0.97982	0.97993	0.95304	0.96088	0.98305	0.97375	1.00114	.	0.93953	0.89429	0.86885	0.93951	1.10774	1.06164	0.97403	0.9232	0.96235	0.98903	0.95745	0.9353
	Uganda	ICHEC_EC_EARTH_SMHI-RCA4	RCP4.5	Uganda Hospitals	Five years and above	2055-2085	2065	2065-01-01	.	.	.	.	-1.37354	-1.67165	-1.07543	.	0.1521	1.28258	1.04876	1.12404	0.87274	0.87376	0.98037	0.81858	1.00794	1.13818	0.89936	1.16567	1.15179	1.08203	1.04038	1.03037	1.00012	1.0011	1.01633	1.00463	.	1.00073	0.92343	0.91453	0.99251	1.10196	1.03516	0.95245	0.91286	0.94534	1.04631	1.00535	0.98265
	Uganda	ICHEC_EC_EARTH_SMHI-RCA4	RCP4.5	Uganda Hospitals	Five years and above	2055-2085	2066	2066-01-01	.	.	.	.	-2.92406	-3.22217	-2.62595	.	0.1521	0.91575	1.28258	1.04876	1.12404	0.87274	0.87376	0.98037	0.81858	1.00794	1.13818	1.09917	1.08237	1.09278	1.04877	1.01961	1.014	0.98957	0.99161	1.00627	.	0.92715	0.87419	0.92096	1.02691	1.04542	1.04456	1.02227	0.91015	1.00647	0.92534	0.90829	0.91146
	Uganda	ICHEC_EC_EARTH_SMHI-RCA4	RCP4.5	Uganda Hospitals	Five years and above	2055-2085	2067	2067-01-01	.	.	.	.	-2.42049	-2.7186	-2.12238	.	0.1521	0.9239	0.91575	1.28258	1.04876	1.12404	0.87274	0.87376	0.98037	0.81858	1.00794	0.91983	1.04074	1.04275	1.05901	1.02796	1.00593	1.00274	0.98228	0.98484	.	1.00996	0.88753	0.89963	1.02275	1.11424	1.12048	1.07523	0.95105	1.06015	1.02894	0.9818	0.96126
	Uganda	ICHEC_EC_EARTH_SMHI-RCA4	RCP4.5	Uganda Hospitals	Five years and above	2055-2085	2068	2068-01-01	.	.	.	.	-0.27771	-0.57582	0.02041	.	0.1521	1.11243	0.9239	0.91575	1.28258	1.04876	1.12404	0.87274	0.87376	0.98037	0.81858	1.01817	0.98403	1.05867	1.05669	1.06791	1.04003	1.01925	1.01493	0.99529	.	1.04066	0.91464	0.90411	0.96288	1.10928	1.05438	1.0219	0.88222	0.98701	1.06594	1.01551	0.98766
	Uganda	ICHEC_EC_EARTH_SMHI-RCA4	RCP4.5	Uganda Hospitals	Five years and above	2055-2085	2069	2069-01-01	.	.	.	.	-0.52112	-0.81923	-0.22301	.	0.1521	1.07818	1.11243	0.9239	0.91575	1.28258	1.04876	1.12404	0.87274	0.87376	0.98037	1.09531	1.03817	1.00757	1.06257	1.06027	1.06938	1.0448	1.02579	1.02125	.	0.94602	0.88684	0.84961	1.00069	1.10908	1.04505	0.98181	0.90456	0.95141	1.00349	0.96461	0.93586
	Uganda	ICHEC_EC_EARTH_SMHI-RCA4	RCP4.5	Uganda Hospitals	Five years and above	2055-2085	2070	2070-01-01	.	.	.	.	-2.02258	-2.32069	-1.72447	.	0.1521	1.06175	1.07818	1.11243	0.9239	0.91575	1.28258	1.04876	1.12404	0.87274	0.87376	1.06996	1.08412	1.04406	1.0184	1.06243	1.06048	1.06842	1.04668	1.02939	.	0.95833	0.90907	0.88707	0.9779	1.11241	1.02869	0.93629	0.90917	0.94998	0.99561	0.96676	0.94684
	Uganda	ICHEC_EC_EARTH_SMHI-RCA4	RCP4.5	Uganda Hospitals	Five years and above	2071-2100	2071	2071-01-01	.	.	.	.	-1.53617	-1.83428	-1.23806	.	0.1521	0.8848	1.06175	1.07818	1.11243	0.9239	0.91575	1.28258	1.04876	1.12404	0.87274	0.97327	1.00824	1.03429	1.01221	0.99614	1.03706	1.03852	1.04802	1.03049	.	0.98962	0.9226	0.93128	0.96246	1.09681	1.02445	1.01852	0.92834	0.9528	1.0512	1.00833	0.98907
	Uganda	ICHEC_EC_EARTH_SMHI-RCA4	RCP4.5	Uganda Hospitals	Five years and above	2071-2100	2072	2072-01-01	.	.	.	.	-0.28606	-0.58417	0.01205	.	0.1521	1.05876	0.8848	1.06175	1.07818	1.11243	0.9239	0.91575	1.28258	1.04876	1.12404	0.97178	1.00177	1.02087	1.03918	1.01997	1.00508	1.03977	1.04077	1.04909	.	1.02495	0.96543	0.90156	1.04736	1.09584	1.07916	1.0042	0.95826	0.95777	1.05312	1.02389	0.99331
	Uganda	ICHEC_EC_EARTH_SMHI-RCA4	RCP4.5	Uganda Hospitals	Five years and above	2071-2100	2073	2073-01-01	.	.	.	.	-1.18814	-1.48625	-0.89003	.	0.1521	0.94684	1.05876	0.8848	1.06175	1.07818	1.11243	0.9239	0.91575	1.28258	1.04876	1.0028	0.96346	0.98803	1.00606	1.02379	1.00952	0.9978	1.02944	1.03137	.	0.95859	0.86514	0.89836	0.98073	1.08644	1.05821	0.98784	0.90122	0.98524	1.02194	0.96968	0.95185
	Uganda	ICHEC_EC_EARTH_SMHI-RCA4	RCP4.5	Uganda Hospitals	Five years and above	2071-2100	2074	2074-01-01	.	.	.	.	-1.31091	-1.60902	-1.0128	.	0.1521	1.04071	0.94684	1.05876	0.8848	1.06175	1.07818	1.11243	0.9239	0.91575	1.28258	0.99377	1.01543	0.98278	0.99857	1.01184	1.02621	1.01342	1.00257	1.03057	.	0.96664	0.90716	0.97131	0.94977	1.06347	1.09162	1.02901	0.9362	1.03764	1.03222	0.99053	0.98573
	Uganda	ICHEC_EC_EARTH_SMHI-RCA4	RCP4.5	Uganda Hospitals	Five years and above	2071-2100	2075	2075-01-01	.	.	.	.	-1.62866	-1.92678	-1.33055	.	0.1521	0.88609	1.04071	0.94684	1.05876	0.8848	1.06175	1.07818	1.11243	0.9239	0.91575	0.9634	0.95788	0.9831	0.96344	0.97982	0.99387	1.00869	0.99927	0.99092	.	0.96211	0.93531	0.93249	1.0012	1.13446	1.02981	0.95712	0.91519	0.95984	0.99335	0.974	0.96362
	Uganda	ICHEC_EC_EARTH_SMHI-RCA4	RCP4.5	Uganda Hospitals	Five years and above	2071-2100	2076	2076-01-01	.	.	.	.	-0.04429	-0.34241	0.25382	.	0.1521	0.98785	0.88609	1.04071	0.94684	1.05876	0.8848	1.06175	1.07818	1.11243	0.9239	0.93697	0.97155	0.96537	0.98405	0.96751	0.98097	0.99312	1.00638	0.99813	.	1.07857	0.97345	0.93021	1.07492	1.14083	1.06557	1.02982	0.92326	0.97636	1.09873	1.05697	1.02528
	Uganda	ICHEC_EC_EARTH_SMHI-RCA4	RCP4.5	Uganda Hospitals	Five years and above	2071-2100	2077	2077-01-01	.	.	.	.	-0.64402	-0.94213	-0.34591	.	0.1521	1.02557	0.98785	0.88609	1.04071	0.94684	1.05876	0.8848	1.06175	1.07818	1.11243	1.00671	0.9665	0.98506	0.97741	0.99097	0.9758	0.98655	0.99673	1.0083	.	0.93691	0.89912	0.90094	1.02421	1.08941	1.06172	0.94955	0.90855	0.9902	1.01353	0.97539	0.95678
	Uganda	ICHEC_EC_EARTH_SMHI-RCA4	RCP4.5	Uganda Hospitals	Five years and above	2071-2100	2078	2078-01-01	.	.	.	.	-1.67351	-1.97163	-1.3754	.	0.1521	0.97013	1.02557	0.98785	0.88609	1.04071	0.94684	1.05876	0.8848	1.06175	1.07818	0.99785	0.99452	0.96741	0.98207	0.9762	0.98799	0.97509	0.98472	0.99407	.	0.98996	0.86149	0.88968	0.96824	1.09921	1.03092	0.95949	0.91411	0.99323	1.03801	0.97917	0.9568
	Uganda	ICHEC_EC_EARTH_SMHI-RCA4	RCP4.5	Uganda Hospitals	Five years and above	2071-2100	2079	2079-01-01	.	.	.	.	-1.96238	-2.26049	-1.66427	.	0.1521	1.22976	0.97013	1.02557	0.98785	0.88609	1.04071	0.94684	1.05876	0.8848	1.06175	1.09994	1.07515	1.05333	1.01988	1.02335	1.01242	1.01821	1.00339	1.00923	.	1.01379	0.89596	0.93694	0.93374	1.09478	1.02709	0.99197	0.95669	0.92586	1.04465	0.99509	0.98055
	Uganda	ICHEC_EC_EARTH_SMHI-RCA4	RCP4.5	Uganda Hospitals	Five years and above	2071-2100	2080	2080-01-01	.	.	.	.	-2.76257	-3.06068	-2.46445	.	0.1521	1.01718	1.22976	0.97013	1.02557	0.98785	0.88609	1.04071	0.94684	1.05876	0.8848	1.12347	1.07235	1.06066	1.0461	1.01943	1.02247	1.01302	1.0181	1.00477	.	0.90953	0.81771	0.93367	1.08525	1.12772	1.10831	1.05968	0.96114	1.0289	0.98513	0.92932	0.93041
	Uganda	ICHEC_EC_EARTH_SMHI-RCA4	RCP4.5	Uganda Hospitals	Five years and above	2071-2100	2081	2081-01-01	.	.	.	.	-1.79257	-2.09068	-1.49446	.	0.1521	1.09777	1.01718	1.22976	0.97013	1.02557	0.98785	0.88609	1.04071	0.94684	1.05876	1.05747	1.1149	1.07871	1.06808	1.05471	1.03062	1.03188	1.02243	1.02607	.	0.98367	0.96862	0.96674	1.05382	1.14337	1.05916	0.98027	0.92635	1.00557	1.01838	1.0018	0.99303
	Uganda	ICHEC_EC_EARTH_SMHI-RCA4	RCP4.5	Uganda Hospitals	Five years and above	2071-2100	2082	2082-01-01	.	.	.	.	0.3149	0.01679	0.61301	.	0.1521	0.99334	1.09777	1.01718	1.22976	0.97013	1.02557	0.98785	0.88609	1.04071	0.94684	1.04556	1.0361	1.08451	1.06164	1.05563	1.04594	1.02596	1.0276	1.01952	.	1.02138	0.97409	0.94592	0.95389	1.0824	1.05948	1.01209	0.97488	0.93765	1.06282	1.03324	1.01141
	Uganda	ICHEC_EC_EARTH_SMHI-RCA4	RCP4.5	Uganda Hospitals	Five years and above	2071-2100	2083	2083-01-01	.	.	.	.	-0.14322	-0.44133	0.15489	.	0.1521	1.04312	0.99334	1.09777	1.01718	1.22976	0.97013	1.02557	0.98785	0.88609	1.04071	1.01823	1.04474	1.03785	1.07623	1.05855	1.05384	1.04559	1.02787	1.02915	.	1.01842	0.86093	0.91692	1.01825	1.10765	1.03071	0.94015	0.92097	0.9655	1.04324	0.98247	0.96609
	Uganda	ICHEC_EC_EARTH_SMHI-RCA4	RCP4.5	Uganda Hospitals	Five years and above	2071-2100	2084	2084-01-01	.	.	.	.	-1.68672	-1.98483	-1.38861	.	0.1521	1.46459	1.04312	0.99334	1.09777	1.01718	1.22976	0.97013	1.02557	0.98785	0.88609	1.25385	1.16702	1.1497	1.1232	1.14096	1.11655	1.10518	1.09214	1.07154	.	0.95992	0.90009	0.95168	1.04074	1.07692	1.08089	0.97553	0.89868	1.03136	1.00956	0.97307	0.96772
	Uganda	ICHEC_EC_EARTH_SMHI-RCA4	RCP4.5	Uganda Hospitals	Five years and above	2071-2100	2085	2085-01-01	.	.	.	.	-4.19875	-4.49686	-3.90064	.	0.1521	1.15426	1.46459	1.04312	0.99334	1.09777	1.01718	1.22976	0.97013	1.02557	0.98785	1.30942	1.22065	1.16383	1.15061	1.12838	1.14286	1.12127	1.11063	1.09836	.	0.88369	0.85423	0.88327	1.13918	1.1485	1.05504	0.98556	0.94459	0.96118	0.91574	0.89524	0.89225
	Uganda	ICHEC_EC_EARTH_SMHI-RCA4	RCP4.5	Uganda Hospitals	Five years and above	2071-2100	2086	2086-01-01	.	.	.	.	-1.85091	-2.14902	-1.55279	.	0.1521	1.01254	1.15426	1.46459	1.04312	0.99334	1.09777	1.01718	1.22976	0.97013	1.02557	1.0834	1.21046	1.16862	1.13357	1.1276	1.11183	1.12657	1.10919	1.10082	.	0.99543	0.94771	0.89967	0.97737	1.14079	1.09489	1.04532	0.92357	0.9083	1.04787	1.01449	0.98578
	Uganda	ICHEC_EC_EARTH_SMHI-RCA4	RCP4.5	Uganda Hospitals	Five years and above	2071-2100	2087	2087-01-01	.	.	.	.	-0.09704	-0.39516	0.20107	.	0.1521	0.9423	1.01254	1.15426	1.46459	1.04312	0.99334	1.09777	1.01718	1.22976	0.97013	0.97742	1.03636	1.14342	1.12336	1.10169	1.10113	1.09064	1.10609	1.0925	.	0.98315	0.91959	0.94517	0.9869	1.09906	1.05659	0.95473	0.89614	0.94968	1.02063	0.98695	0.9765
	Uganda	ICHEC_EC_EARTH_SMHI-RCA4	RCP4.5	Uganda Hospitals	Five years and above	2071-2100	2088	2088-01-01	.	.	.	.	-0.03407	-0.33218	0.26404	.	0.1521	0.77362	0.9423	1.01254	1.15426	1.46459	1.04312	0.99334	1.09777	1.01718	1.22976	0.85796	0.90948	0.97068	1.06946	1.06507	1.05482	1.06019	1.05541	1.07285	.	1.01065	0.92357	0.94735	0.9848	1.12218	1.06598	0.98661	0.96131	1.00737	1.05356	1.01023	0.99451
	Uganda	ICHEC_EC_EARTH_SMHI-RCA4	RCP4.5	Uganda Hospitals	Five years and above	2071-2100	2089	2089-01-01	.	.	.	.	-0.19616	-0.49427	0.10195	.	0.1521	1.07709	0.77362	0.9423	1.01254	1.15426	1.46459	1.04312	0.99334	1.09777	1.01718	0.92536	0.931	0.95139	0.99196	1.07073	1.06679	1.05761	1.06207	1.05758	.	1.0474	0.95446	0.96294	0.99029	1.08772	1.09992	1.02763	0.97535	1.00284	1.07566	1.03526	1.01718
	Uganda	ICHEC_EC_EARTH_SMHI-RCA4	RCP4.5	Uganda Hospitals	Five years and above	2071-2100	2090	2090-01-01	.	.	.	.	-2.11381	-2.41192	-1.8157	.	0.1521	0.9436	1.07709	0.77362	0.9423	1.01254	1.15426	1.46459	1.04312	0.99334	1.09777	1.01034	0.93144	0.93415	0.94983	0.9839	1.05257	1.05139	1.04494	1.05022	.	0.91527	0.9338	0.86795	1.02942	1.09936	1.07351	1.01653	0.93214	0.99586	0.96949	0.95759	0.93518
	Uganda	ICHEC_EC_EARTH_SMHI-RCA4	RCP4.5	Uganda Hospitals	Five years and above	2071-2100	2091	2091-01-01	.	.	.	.	-1.44421	-1.74232	-1.1461	.	0.1521	0.85188	0.9436	1.07709	0.77362	0.9423	1.01254	1.15426	1.46459	1.04312	0.99334	0.89774	0.95752	0.91155	0.9177	0.9335	0.96504	1.02748	1.02922	1.02563	.	1.02155	0.94933	0.92452	1.0295	1.09844	1.06488	0.97315	0.97068	0.97481	1.06693	1.02773	1.00193
	Uganda	ICHEC_EC_EARTH_SMHI-RCA4	RCP4.5	Uganda Hospitals	Five years and above	2071-2100	2092	2092-01-01	.	.	.	.	-0.3474	-0.64551	-0.04929	.	0.1521	1.04982	0.85188	0.9436	1.07709	0.77362	0.9423	1.01254	1.15426	1.46459	1.04312	0.95085	0.94843	0.9806	0.9392	0.93972	0.95012	0.97564	1.02996	1.03128	.	1.0222	0.91766	0.91931	1.07138	1.13692	1.05787	1.02702	0.91252	0.97513	1.0757	1.02302	0.99709
	Uganda	ICHEC_EC_EARTH_SMHI-RCA4	RCP4.5	Uganda Hospitals	Five years and above	2071-2100	2093	2093-01-01	.	.	.	.	-1.30608	-1.60419	-1.00797	.	0.1521	0.96547	1.04982	0.85188	0.9436	1.07709	0.77362	0.9423	1.01254	1.15426	1.46459	1.00764	0.95572	0.95269	0.97757	0.94358	0.9434	0.95204	0.97451	1.02351	.	0.95868	0.89192	0.91443	0.98084	1.14394	1.08658	1.00443	0.9373	0.98718	1.00052	0.96432	0.95185
	Uganda	ICHEC_EC_EARTH_SMHI-RCA4	RCP4.5	Uganda Hospitals	Five years and above	2071-2100	2094	2094-01-01	.	.	.	.	-1.68316	-1.98127	-1.38505	.	0.1521	0.97274	0.96547	1.04982	0.85188	0.9436	1.07709	0.77362	0.9423	1.01254	1.15426	0.9691	0.99601	0.95998	0.9567	0.97677	0.94774	0.94706	0.95434	0.97433	.	0.94561	0.93454	0.94151	1.00308	1.09538	1.09511	0.99168	0.95723	1.05703	1.03	0.99818	0.98401
	Uganda	ICHEC_EC_EARTH_SMHI-RCA4	RCP4.5	Uganda Hospitals	Five years and above	2071-2100	2095	2095-01-01	.	.	.	.	-0.92829	-1.2264	-0.63018	.	0.1521	0.83414	0.97274	0.96547	1.04982	0.85188	0.9436	1.07709	0.77362	0.9423	1.01254	0.90344	0.92412	0.95554	0.93481	0.93627	0.95639	0.93354	0.93452	0.94232	.	1.03345	0.88789	0.91924	1.01129	1.13338	1.03514	0.98056	0.92752	0.9494	1.0757	1.01309	0.98963
	Uganda	ICHEC_EC_EARTH_SMHI-RCA4	RCP4.5	Uganda Hospitals	Five years and above	2071-2100	2096	2096-01-01	.	.	.	.	-1.06459	-1.3627	-0.76648	.	0.1521	1.04279	0.83414	0.97274	0.96547	1.04982	0.85188	0.9436	1.07709	0.77362	0.9423	0.93847	0.94989	0.95379	0.97299	0.95281	0.95149	0.96719	0.94568	0.94534	.	1.00855	0.91117	0.97173	1.04675	1.14755	1.06462	0.96915	0.94553	1.04382	1.02445	0.98669	0.98295
	Uganda	ICHEC_EC_EARTH_SMHI-RCA4	RCP4.5	Uganda Hospitals	Five years and above	2071-2100	2097	2097-01-01	.	.	.	.	0.11378	-0.18433	0.41189	.	0.1521	1.19544	1.04279	0.83414	0.97274	0.96547	1.04982	0.85188	0.9436	1.07709	0.77362	1.11912	1.02412	1.01128	1.00212	1.01007	0.98747	0.98198	0.99255	0.97066	.	1.06626	0.93344	0.95447	0.97357	1.07471	1.06739	0.98301	0.93879	1.03581	1.09273	1.03963	1.01834
	Uganda	ICHEC_EC_EARTH_SMHI-RCA4	RCP4.5	Uganda Hospitals	Five years and above	2071-2100	2098	2098-01-01	.	.	.	.	-1.81833	-2.11645	-1.52022	.	0.1521	0.9863	1.19544	1.04279	0.83414	0.97274	0.96547	1.04982	0.85188	0.9436	1.07709	1.09087	1.07485	1.01467	1.00628	0.99948	1.00667	0.98732	0.98246	0.99193	.	0.92915	0.85995	0.89041	0.99003	1.1251	1.07083	0.97182	0.89618	0.93824	0.99068	0.94711	0.93293
	Uganda	ICHEC_EC_EARTH_SMHI-RCA4	RCP4.5	Uganda Hospitals	Five years and above	2071-2100	2099	2099-01-01	.	.	.	.	-1.99469	-2.2928	-1.69658	.	0.1521	1.06148	0.9863	1.19544	1.04279	0.83414	0.97274	0.96547	1.04982	0.85188	0.9436	1.02389	1.08107	1.0715	1.02403	1.01548	1.00834	1.01352	0.99556	0.99037	.	1.01111	0.95054	0.95234	1.12656	1.15594	1.05048	0.99955	0.91999	0.95355	1.05473	1.02	1.00309
	Uganda	ICHEC_EC_EARTH_SMHI-RCA4	RCP4.5	Uganda Hospitals	Five years and above	2071-2100	2100	2100-01-01	.	.	.	.	-1.38851	-1.68662	-1.0904	.	0.1521	0.896	1.06148	0.9863	1.19544	1.04279	0.83414	0.97274	0.96547	1.04982	0.85188	0.97874	0.98126	1.03481	1.0364	1.00269	0.99841	0.9943	1.00046	0.98561	.	0.98385	0.94563	0.92963	0.96677	1.13027	1.10231	0.98564	0.91321	0.97851	1.01893	0.9945	0.97828
	Uganda	ICHEC_EC_EARTH_SMHI-RCA4	RCP4.5	Uganda Hospitals	Under five years	1997-2010	1997	1997-01-01	945462	2317840	-0.89672	0.40791	.	.	.	.	.	1.13827	1.08321	1.02893	1.05017	0.90936	0.93296	1.01162	.	.	.	1.11074	1.09055	1.07514	1.04199	1.02381	.	.	.	.	1.02288	1.01931	1.02407	0.98865	0.99728	0.99192	1.0202	.	.	.	1.0211	1.01028	1.01373
	Uganda	ICHEC_EC_EARTH_SMHI-RCA4	RCP4.5	Uganda Hospitals	Under five years	1997-2010	1998	1998-01-01	1197407	2845811	-0.86569	0.42076	.	.	.	.	.	1.02971	1.13827	1.08321	1.02893	1.05017	0.90936	0.93296	.	.	.	1.08399	1.06564	1.07003	1.06606	1.03994	.	.	.	.	1.01038	1.02288	1.01931	1.02407	0.98865	0.99728	0.99192	.	.	.	1.01663	1.01911	1.01916
	Uganda	ICHEC_EC_EARTH_SMHI-RCA4	RCP4.5	Uganda Hospitals	Under five years	1997-2010	1999	1999-01-01	1341738	3070710	-0.82794	0.43695	-0.86569	-1.07001	-0.66137	0.03775	0.10425	1.08714	1.02971	1.13827	1.08321	1.02893	1.05017	0.90936	.	.	.	1.05843	1.06669	1.08458	1.07345	1.06957	.	.	.	.	1.02139	1.01038	1.02288	1.01931	1.02407	0.98865	0.99728	.	.	.	1.01589	1.01703	1.01849
	Uganda	ICHEC_EC_EARTH_SMHI-RCA4	RCP4.5	Uganda Hospitals	Under five years	1997-2010	2000	2000-01-01	1628314	5470361	-1.2118	0.29766	-1.19123	-1.39219	-0.99027	-0.02057	0.10253	0.9125	1.08714	1.02971	1.13827	1.08321	1.02893	1.05017	.	.	.	0.99982	1.04597	1.04191	1.05017	1.04663	.	.	.	.	1.0336	1.02139	1.01038	1.02288	1.01931	1.02407	0.98865	.	.	.	1.0275	1.02596	1.02206
	Uganda	ICHEC_EC_EARTH_SMHI-RCA4	RCP4.5	Uganda Hospitals	Under five years	1997-2010	2001	2001-01-01	2234275	8966564	-1.38959	0.24918	-1.39653	-1.59608	-1.19699	0.00695	0.10181	1.10445	0.9125	1.08714	1.02971	1.13827	1.08321	1.02893	.	.	.	1.00848	1.01555	1.03345	1.05442	1.05921	.	.	.	.	1.03598	1.0336	1.02139	1.01038	1.02288	1.01931	1.02407	.	.	.	1.03479	1.02665	1.02534
	Uganda	ICHEC_EC_EARTH_SMHI-RCA4	RCP4.5	Uganda Hospitals	Under five years	1997-2010	2002	2002-01-01	3011114	9791014	-1.17915	0.30754	-1.18115	-1.37936	-0.98295	0.002	0.10113	1.06511	1.10445	0.9125	1.08714	1.02971	1.13827	1.08321	.	.	.	1.08478	1.08557	1.0423	1.03978	1.0562	.	.	.	.	1.05087	1.03598	1.0336	1.02139	1.01038	1.02288	1.01931	.	.	.	1.04342	1.03608	1.03546
	Uganda	ICHEC_EC_EARTH_SMHI-RCA4	RCP4.5	Uganda Hospitals	Under five years	1997-2010	2003	2003-01-01	3834739	11260686	-1.07722	0.34054	-0.94395	-1.14041	-0.7475	-0.13326	0.10023	0.93217	1.06511	1.10445	0.9125	1.08714	1.02971	1.13827	.	.	.	0.99864	0.96993	1.00356	1.02027	1.02185	.	.	.	.	1.04848	1.05087	1.03598	1.0336	1.02139	1.01038	1.02288	.	.	.	1.04968	1.04432	1.04223
	Uganda	ICHEC_EC_EARTH_SMHI-RCA4	RCP4.5	Uganda Hospitals	Under five years	1997-2010	2004	2004-01-01	4133736	12197533	-1.08205	0.3389	-1.09194	-1.28804	-0.89585	0.00989	0.10005	0.90543	0.93217	1.06511	1.10445	0.9125	1.08714	1.02971	.	.	.	0.9188	0.98068	1.00179	0.98393	1.00113	.	.	.	.	1.03241	1.04848	1.05087	1.03598	1.0336	1.02139	1.01038	.	.	.	1.04045	1.03896	1.04194
	Uganda	ICHEC_EC_EARTH_SMHI-RCA4	RCP4.5	Uganda Hospitals	Under five years	1997-2010	2005	2005-01-01	3861336	16231582	-1.43595	0.23789	-1.22148	-1.41586	-1.02709	-0.21447	0.09918	0.83699	0.90543	0.93217	1.06511	1.10445	0.9125	1.08714	.	.	.	0.87121	0.93584	0.93492	0.96883	0.95944	.	.	.	.	1.04819	1.03241	1.04848	1.05087	1.03598	1.0336	1.02139	.	.	.	1.0403	1.04382	1.04499
	Uganda	ICHEC_EC_EARTH_SMHI-RCA4	RCP4.5	Uganda Hospitals	Under five years	1997-2010	2006	2006-01-01	3867357	10168389	-0.96671	0.38033	-1.0964	-1.29076	-0.90204	0.12969	0.09917	1.06197	0.83699	0.90543	0.93217	1.06511	1.10445	0.9125	.	.	.	0.94948	0.94371	0.93414	0.96033	0.98435	.	.	.	.	1.04045	1.04819	1.03241	1.04848	1.05087	1.03598	1.0336	.	.	.	1.04432	1.04571	1.04238
	Uganda	ICHEC_EC_EARTH_SMHI-RCA4	RCP4.5	Uganda Hospitals	Under five years	1997-2010	2007	2007-01-01	4397708	12038438	-1.00702	0.36531	-0.99861	-1.19157	-0.80565	-0.00841	0.09845	0.92116	1.06197	0.83699	0.90543	0.93217	1.06511	1.10445	.	.	.	0.99156	0.96285	0.93138	0.93154	0.9538	.	.	.	.	1.03539	1.04045	1.04819	1.03241	1.04848	1.05087	1.03598	.	.	.	1.03792	1.03608	1.03911
	Uganda	ICHEC_EC_EARTH_SMHI-RCA4	RCP4.5	Uganda Hospitals	Under five years	1997-2010	2008	2008-01-01	4246419	10029571	-0.85946	0.42339	-1.03154	-1.22444	-0.83863	0.17208	0.09842	0.86373	0.92116	1.06197	0.83699	0.90543	0.93217	1.06511	.	.	.	0.89245	0.87396	0.92096	0.91785	0.92024	.	.	.	.	1.02794	1.03539	1.04045	1.04819	1.03241	1.04848	1.05087	.	.	.	1.03167	1.03717	1.03799
	Uganda	ICHEC_EC_EARTH_SMHI-RCA4	RCP4.5	Uganda Hospitals	Under five years	1997-2010	2009	2009-01-01	4567231	13345230	-1.07225	0.34224	-1.14515	-1.33708	-0.95322	0.0729	0.09793	0.90464	0.86373	0.92116	1.06197	0.83699	0.90543	0.93217	.	.	.	0.88419	0.94345	0.93787	0.9177	0.91565	.	.	.	.	1.04759	1.02794	1.03539	1.04045	1.04819	1.03241	1.04848	.	.	.	1.03777	1.03866	1.03784
	Uganda	ICHEC_EC_EARTH_SMHI-RCA4	RCP4.5	Uganda Hospitals	Under five years	1997-2010	2010	2010-01-01	4649044	13035027	-1.03098	0.35666	-1.05088	-1.24257	-0.85919	0.0199	0.0978	1.09422	0.90464	0.86373	0.92116	1.06197	0.83699	0.90543	.	.	.	0.99943	0.97334	0.94594	0.96914	0.94712	.	.	.	.	1.05295	1.04759	1.02794	1.03539	1.04045	1.04819	1.03241	.	.	.	1.05027	1.04531	1.04097
	Uganda	ICHEC_EC_EARTH_SMHI-RCA4	RCP4.5	Uganda Hospitals	Under five years		2011	2011-01-01	.	.	.	.	-1.31578	-1.49809	-1.13348	.	0.09302	0.97962	1.0369	0.90972	0.93172	0.84944	1.16777	.	.	.	.	1.00826	0.97541	0.96449	0.94148	0.97919	.	.	.	.	.	0.98356	0.89951	0.87562	0.91512	0.97639	1.00706	0.96314	0.88032	0.88953	1.02154	0.98086	0.95455
	Uganda	ICHEC_EC_EARTH_SMHI-RCA4	RCP4.5	Uganda Hospitals	Under five years		2012	2012-01-01	.	.	.	.	-0.9141	-1.09815	-0.73005	.	0.09391	1.02642	0.97962	1.0369	0.90972	0.93172	0.84944	1.16777	.	.	.	1.00302	1.01431	0.98816	0.97688	0.95564	0.98594	.	.	.	.	0.97769	0.90444	0.87016	0.93487	0.99453	1.00806	0.94778	0.87405	0.90338	1.02267	0.98326	0.95499
	Uganda	ICHEC_EC_EARTH_SMHI-RCA4	RCP4.5	Uganda Hospitals	Under five years		2013	2013-01-01	.	.	.	.	-1.13659	-1.33035	-0.94283	.	0.09886	1.05522	1.02642	0.97962	1.0369	0.90972	0.93172	0.84944	1.16777	.	.	1.04082	1.02042	1.02454	1.00158	0.98993	0.96986	0.9946	.	.	.	0.98564	0.90428	0.87402	0.91385	0.9815	0.94109	0.94645	0.86448	0.95144	0.98593	0.95872	0.93754
	Uganda	ICHEC_EC_EARTH_SMHI-RCA4	RCP4.5	Uganda Hospitals	Under five years		2014	2014-01-01	.	.	.	.	-2.88056	-3.07452	-2.6866	.	0.09896	0.95614	1.05522	1.02642	0.97962	1.0369	0.90972	0.93172	0.84944	1.16777	.	1.00568	1.0126	1.00435	1.01086	0.994	0.98511	0.96815	0.99033	.	.	0.85689	0.83534	0.86783	0.90999	1.0672	1.0409	0.9315	0.89838	0.9422	0.93322	0.9006	0.8924
	Uganda	ICHEC_EC_EARTH_SMHI-RCA4	RCP4.5	Uganda Hospitals	Under five years		2015	2015-01-01	.	.	.	.	-2.424	-2.6221	-2.22591	.	0.10107	1.03285	0.95614	1.05522	1.02642	0.97962	1.0369	0.90972	0.93172	0.84944	1.16777	0.9945	1.01474	1.01766	1.01005	1.01453	0.99955	0.99108	0.97534	0.99458	.	0.98377	0.83253	0.85385	0.9556	1.00581	1.04596	0.9883	0.88751	0.91272	1.02022	0.95765	0.9317
	Uganda	ICHEC_EC_EARTH_SMHI-RCA4	RCP4.5	Uganda Hospitals	Under five years	2016-2045	2016	2016-01-01	.	.	.	.	-0.61928	-0.81888	-0.41967	.	0.10184	0.79766	1.03285	0.95614	1.05522	1.02642	0.97962	1.0369	0.90972	0.93172	0.84944	0.91526	0.92889	0.96047	0.97366	0.97465	0.98355	0.97432	0.96958	0.95757	.	0.96562	0.88062	0.88105	0.95832	0.99574	0.96956	0.91241	0.86671	0.88709	1.0143	0.96974	0.94757
	Uganda	ICHEC_EC_EARTH_SMHI-RCA4	RCP4.5	Uganda Hospitals	Under five years	2016-2045	2017	2017-01-01	.	.	.	.	-0.00725	-0.2077	0.1932	.	0.10227	1.06475	0.79766	1.03285	0.95614	1.05522	1.02642	0.97962	1.0369	0.90972	0.93172	0.93121	0.96509	0.96285	0.98133	0.98884	0.98752	0.9937	0.98437	0.9791	.	0.99532	0.87767	0.83233	0.95507	1.05702	1.04487	0.95627	0.9096	0.96918	1.04076	0.9864	0.94788
	Uganda	ICHEC_EC_EARTH_SMHI-RCA4	RCP4.5	Uganda Hospitals	Under five years	2016-2045	2018	2018-01-01	.	.	.	.	-1.25756	-1.45971	-1.05541	.	0.10314	0.98383	1.06475	0.79766	1.03285	0.95614	1.05522	1.02642	0.97962	1.0369	0.90972	1.02429	0.94875	0.96977	0.96705	0.98174	0.98813	0.98706	0.9926	0.98431	.	0.98885	0.89389	0.87094	0.88274	0.977	0.99915	0.92835	0.88139	0.88894	1.02521	0.98143	0.95381
	Uganda	ICHEC_EC_EARTH_SMHI-RCA4	RCP4.5	Uganda Hospitals	Under five years	2016-2045	2019	2019-01-01	.	.	.	.	-2.35953	-2.56168	-2.15737	.	0.10314	0.9093	0.98383	1.06475	0.79766	1.03285	0.95614	1.05522	1.02642	0.97962	1.0369	0.94656	0.98596	0.93889	0.95768	0.95742	0.97139	0.97827	0.97842	0.98427	.	0.96435	0.86314	0.86948	1.01316	1.07274	1.01423	0.9295	0.86094	0.87868	1.00597	0.95836	0.93614
	Uganda	ICHEC_EC_EARTH_SMHI-RCA4	RCP4.5	Uganda Hospitals	Under five years	2016-2045	2020	2020-01-01	.	.	.	.	-1.72107	-1.9242	-1.51794	.	0.10364	0.94069	0.9093	0.98383	1.06475	0.79766	1.03285	0.95614	1.05522	1.02642	0.97962	0.92499	0.94461	0.97464	0.93925	0.95485	0.95503	0.96756	0.9741	0.97465	.	1.01744	0.89624	0.86378	0.97729	1.04374	0.98925	0.96004	0.87027	0.89283	1.02486	0.98199	0.95244
	Uganda	ICHEC_EC_EARTH_SMHI-RCA4	RCP4.5	Uganda Hospitals	Under five years	2016-2045	2021	2021-01-01	.	.	.	.	-1.34058	-1.54386	-1.13731	.	0.10371	0.86279	0.94069	0.9093	0.98383	1.06475	0.79766	1.03285	0.95614	1.05522	1.02642	0.90174	0.90426	0.92415	0.95227	0.9265	0.9417	0.9435	0.95592	0.96297	.	0.97993	0.85473	0.93131	0.95	1.07237	0.99716	0.97395	0.92975	0.88533	0.99575	0.94874	0.94438
	Uganda	ICHEC_EC_EARTH_SMHI-RCA4	RCP4.5	Uganda Hospitals	Under five years	2016-2045	2022	2022-01-01	.	.	.	.	-0.50756	-0.71113	-0.30398	.	0.10387	1.29258	0.86279	0.94069	0.9093	0.98383	1.06475	0.79766	1.03285	0.95614	1.05522	1.07769	1.03202	1.00134	0.99784	1.00899	0.9788	0.98556	0.98229	0.98958	.	0.97154	0.88031	0.85922	0.91175	1.08129	1.07638	1.011	0.8873	1.04128	1.01308	0.96882	0.94142
	Uganda	ICHEC_EC_EARTH_SMHI-RCA4	RCP4.5	Uganda Hospitals	Under five years	2016-2045	2023	2023-01-01	.	.	.	.	-2.31716	-2.52101	-2.11331	.	0.10401	0.94983	1.29258	0.86279	0.94069	0.9093	0.98383	1.06475	0.79766	1.03285	0.95614	1.1212	1.03507	1.01147	0.99104	0.98984	1.00054	0.97518	0.98159	0.97904	.	0.85163	0.82423	0.85931	0.95396	1.06472	1.03769	0.95647	0.88882	0.96435	0.92285	0.88998	0.88231
	Uganda	ICHEC_EC_EARTH_SMHI-RCA4	RCP4.5	Uganda Hospitals	Under five years	2016-2045	2024	2024-01-01	.	.	.	.	-1.93501	-2.13889	-1.73114	.	0.10402	1.00483	0.94983	1.29258	0.86279	0.94069	0.9093	0.98383	1.06475	0.79766	1.03285	0.97733	1.08241	1.02751	1.01014	0.99334	0.99198	1.00108	0.97847	0.98391	.	1.00925	0.91323	0.92305	0.98469	1.08116	1.00984	0.99533	0.93451	0.93157	1.04309	0.99981	0.98062
	Uganda	ICHEC_EC_EARTH_SMHI-RCA4	RCP4.5	Uganda Hospitals	Under five years	2016-2045	2025	2025-01-01	.	.	.	.	-1.14189	-1.34597	-0.93781	.	0.10413	0.91633	1.00483	0.94983	1.29258	0.86279	0.94069	0.9093	0.98383	1.06475	0.79766	0.96058	0.957	1.04089	1.00527	0.99451	0.98234	0.98252	0.99166	0.97226	.	0.91214	0.90287	0.86751	0.98551	1.08799	1.02231	0.95611	0.893	0.92829	0.97994	0.95425	0.93256
	Uganda	ICHEC_EC_EARTH_SMHI-RCA4	RCP4.5	Uganda Hospitals	Under five years	2016-2045	2026	2026-01-01	.	.	.	.	-0.59713	-0.80122	-0.39304	.	0.10413	0.89206	0.91633	1.00483	0.94983	1.29258	0.86279	0.94069	0.9093	0.98383	1.06475	0.90419	0.93774	0.94076	1.01112	0.9864	0.97987	0.97105	0.97247	0.9817	.	0.97625	0.90928	0.90048	0.92417	1.03001	1.02242	0.96219	0.90298	0.93808	1.02075	0.9836	0.96282
	Uganda	ICHEC_EC_EARTH_SMHI-RCA4	RCP4.5	Uganda Hospitals	Under five years	2016-2045	2027	2027-01-01	.	.	.	.	-1.14877	-1.35295	-0.94459	.	0.10417	1.0535	0.89206	0.91633	1.00483	0.94983	1.29258	0.86279	0.94069	0.9093	0.98383	0.97278	0.95396	0.96668	0.96331	1.01819	0.99599	0.98908	0.98021	0.98057	.	0.96971	0.90149	0.9002	0.92014	1.00881	1.00417	0.93229	0.90518	0.9567	1.02011	0.98057	0.96047
	Uganda	ICHEC_EC_EARTH_SMHI-RCA4	RCP4.5	Uganda Hospitals	Under five years	2016-2045	2028	2028-01-01	.	.	.	.	-1.48311	-1.68733	-1.2789	.	0.10419	1.07286	1.0535	0.89206	0.91633	1.00483	0.94983	1.29258	0.86279	0.94069	0.9093	1.06318	1.00614	0.98368	0.98791	0.98157	1.026	1.0056	0.99838	0.98948	.	1.01961	0.88808	0.86229	0.97594	1.04764	1.00995	0.96364	0.88027	0.92358	1.04522	0.99284	0.9602
	Uganda	ICHEC_EC_EARTH_SMHI-RCA4	RCP4.5	Uganda Hospitals	Under five years	2016-2045	2029	2029-01-01	.	.	.	.	-1.0622	-1.26643	-0.85796	.	0.1042	0.93328	1.07286	1.0535	0.89206	0.91633	1.00483	0.94983	1.29258	0.86279	0.94069	1.00307	1.01988	0.98792	0.9736	0.97881	0.97467	1.01441	0.99756	0.99187	.	1.02008	0.8909	0.85113	0.92534	1.04708	0.92672	0.8874	0.88672	0.88668	1.04976	0.99681	0.96039
	Uganda	ICHEC_EC_EARTH_SMHI-RCA4	RCP4.5	Uganda Hospitals	Under five years	2016-2045	2030	2030-01-01	.	.	.	.	-1.15934	-1.36361	-0.95506	.	0.10422	1.11024	0.93328	1.07286	1.0535	0.89206	0.91633	1.00483	0.94983	1.29258	0.86279	1.02176	1.03879	1.04247	1.01239	0.99638	0.99758	0.99161	1.02506	1.00883	.	0.97076	0.87743	0.87924	0.97498	1.06036	1.00361	0.93154	0.89893	0.95857	1.0191	0.97187	0.94871
	Uganda	ICHEC_EC_EARTH_SMHI-RCA4	RCP4.5	Uganda Hospitals	Under five years	2016-2045	2031	2031-01-01	.	.	.	.	-2.47216	-2.67644	-2.26789	.	0.10422	0.88918	1.11024	0.93328	1.07286	1.0535	0.89206	0.91633	1.00483	0.94983	1.29258	0.99971	0.97757	1.00139	1.01181	0.99185	0.98106	0.98403	0.98023	1.01147	.	0.92274	0.82069	0.84617	0.89086	1.06089	1.02622	0.97319	0.87867	0.98876	0.95877	0.91274	0.8961
	Uganda	ICHEC_EC_EARTH_SMHI-RCA4	RCP4.5	Uganda Hospitals	Under five years	2016-2045	2032	2032-01-01	.	.	.	.	-2.59943	-2.80372	-2.39513	.	0.10423	0.92952	0.88918	1.11024	0.93328	1.07286	1.0535	0.89206	0.91633	1.00483	0.94983	0.90935	0.97631	0.96556	0.98702	0.9981	0.98295	0.97462	0.97798	0.97516	.	0.93504	0.91944	0.85165	1.02778	1.12067	1.03411	0.96086	0.8923	0.94486	0.97757	0.9582	0.93156
	Uganda	ICHEC_EC_EARTH_SMHI-RCA4	RCP4.5	Uganda Hospitals	Under five years	2016-2045	2033	2033-01-01	.	.	.	.	-1.64572	-1.85002	-1.44143	.	0.10424	0.8516	0.92952	0.88918	1.11024	0.93328	1.07286	1.0535	0.89206	0.91633	1.00483	0.89056	0.8901	0.94514	0.94276	0.96445	0.97717	0.96653	0.96095	0.96534	.	0.91058	0.88592	0.89313	0.94018	1.07301	1.02502	0.97726	0.88771	0.99643	0.97156	0.94301	0.93054
	Uganda	ICHEC_EC_EARTH_SMHI-RCA4	RCP4.5	Uganda Hospitals	Under five years	2016-2045	2034	2034-01-01	.	.	.	.	0.24217	0.03787	0.44647	.	0.10424	0.75097	0.8516	0.92952	0.88918	1.11024	0.93328	1.07286	1.0535	0.89206	0.91633	0.80129	0.84403	0.85532	0.9063	0.9108	0.93395	0.94889	0.94258	0.93995	.	1.02104	0.89551	0.88026	0.98063	1.05454	1.01673	0.96609	0.92909	0.88181	1.07298	1.01382	0.98043
	Uganda	ICHEC_EC_EARTH_SMHI-RCA4	RCP4.5	Uganda Hospitals	Under five years	2016-2045	2035	2035-01-01	.	.	.	.	-0.71966	-0.92397	-0.51535	.	0.10424	1.03562	0.75097	0.8516	0.92952	0.88918	1.11024	0.93328	1.07286	1.0535	0.89206	0.8933	0.8794	0.89193	0.89138	0.92786	0.92863	0.94666	0.95853	0.95188	.	0.9724	0.93406	0.91152	1.0106	1.11104	1.03387	0.97397	0.90308	0.99586	0.98284	0.96658	0.95282
	Uganda	ICHEC_EC_EARTH_SMHI-RCA4	RCP4.5	Uganda Hospitals	Under five years	2036-2065	2036	2036-01-01	.	.	.	.	-2.41172	-2.61604	-2.20741	.	0.10424	1.11098	1.03562	0.75097	0.8516	0.92952	0.88918	1.11024	0.93328	1.07286	1.0535	1.0733	0.96586	0.93729	0.93574	0.92798	0.95402	0.95142	0.96492	0.97378	.	0.98048	0.87607	0.89578	0.94779	1.06321	1.04007	0.98461	0.9186	0.93849	1.01984	0.97192	0.95288
	Uganda	ICHEC_EC_EARTH_SMHI-RCA4	RCP4.5	Uganda Hospitals	Under five years	2036-2065	2037	2037-01-01	.	.	.	.	-2.06674	-2.27106	-1.86243	.	0.10424	0.85991	1.11098	1.03562	0.75097	0.8516	0.92952	0.88918	1.11024	0.93328	1.07286	0.98544	1.00217	0.93937	0.92182	0.9231	0.91826	0.94225	0.94126	0.95442	.	1.00984	0.87442	0.92023	0.90506	1.05784	1.01249	0.95219	0.8939	0.92757	1.03646	0.98245	0.9669
	Uganda	ICHEC_EC_EARTH_SMHI-RCA4	RCP4.5	Uganda Hospitals	Under five years	2036-2065	2038	2038-01-01	.	.	.	.	-0.27769	-0.48201	-0.07337	.	0.10424	1.23911	0.85991	1.11098	1.03562	0.75097	0.8516	0.92952	0.88918	1.11024	0.93328	1.04951	1.07	1.06141	0.99932	0.9747	0.96825	0.95836	0.97524	0.97104	.	1.01361	0.91752	0.91337	1.04682	1.02354	1.02063	0.96319	0.85911	0.9228	1.06646	1.01681	0.99095
	Uganda	ICHEC_EC_EARTH_SMHI-RCA4	RCP4.5	Uganda Hospitals	Under five years	2036-2065	2039	2039-01-01	.	.	.	.	-1.47462	-1.67894	-1.2703	.	0.10425	1.13551	1.23911	0.85991	1.11098	1.03562	0.75097	0.8516	0.92952	0.88918	1.11024	1.18731	1.07818	1.08638	1.07623	1.02202	0.99767	0.98915	0.97805	0.99127	.	0.89996	0.85132	0.86177	0.96954	1.01133	0.99157	0.98729	0.90501	0.94158	0.92478	0.90029	0.89066
	Uganda	ICHEC_EC_EARTH_SMHI-RCA4	RCP4.5	Uganda Hospitals	Under five years	2036-2065	2040	2040-01-01	.	.	.	.	-1.9782	-2.18252	-1.77388	.	0.10425	1.04211	1.13551	1.23911	0.85991	1.11098	1.03562	0.75097	0.8516	0.92952	0.88918	1.08881	1.13891	1.06916	1.07752	1.07054	1.02489	1.00323	0.99504	0.98445	.	1.01965	0.90835	0.88727	0.93721	0.97715	1.05825	0.96024	0.9167	0.90515	1.04907	1.00216	0.97344
	Uganda	ICHEC_EC_EARTH_SMHI-RCA4	RCP4.5	Uganda Hospitals	Under five years	2036-2065	2041	2041-01-01	.	.	.	.	-1.195	-1.39932	-0.99068	.	0.10425	0.92257	1.04211	1.13551	1.23911	0.85991	1.11098	1.03562	0.75097	0.8516	0.92952	0.98234	1.0334	1.08482	1.03984	1.0517	1.0494	1.0121	0.99427	0.98779	.	0.96906	0.93774	0.90004	0.90441	1.04282	1.01212	0.95878	0.87406	0.88782	1.04197	1.00723	0.98043
	Uganda	ICHEC_EC_EARTH_SMHI-RCA4	RCP4.5	Uganda Hospitals	Under five years	2036-2065	2042	2042-01-01	.	.	.	.	-0.75586	-0.96018	-0.55154	.	0.10425	0.98067	0.92257	1.04211	1.13551	1.23911	0.85991	1.11098	1.03562	0.75097	0.8516	0.95162	0.98178	1.02021	1.06399	1.02998	1.04155	1.04081	1.00861	0.99291	.	0.99812	0.91776	0.89139	1.01973	1.07218	1.01267	0.99061	0.88977	0.97946	1.02178	0.98711	0.96318
	Uganda	ICHEC_EC_EARTH_SMHI-RCA4	RCP4.5	Uganda Hospitals	Under five years	2036-2065	2043	2043-01-01	.	.	.	.	-1.09686	-1.30118	-0.89254	.	0.10425	0.85738	0.98067	0.92257	1.04211	1.13551	1.23911	0.85991	1.11098	1.03562	0.75097	0.91902	0.9202	0.95068	0.98765	1.02956	1.00532	1.01853	1.02043	0.99348	.	0.96588	0.96585	0.88437	0.98131	1.11153	1.00663	0.98061	0.92862	0.89618	1.00697	0.99327	0.96604
	Uganda	ICHEC_EC_EARTH_SMHI-RCA4	RCP4.5	Uganda Hospitals	Under five years	2036-2065	2044	2044-01-01	.	.	.	.	-0.97857	-1.18289	-0.77425	.	0.10425	1.01941	0.85738	0.98067	0.92257	1.04211	1.13551	1.23911	0.85991	1.11098	1.03562	0.93839	0.95248	0.94501	0.96443	0.99294	1.02811	1.00708	1.01863	1.02033	.	1.01768	0.92275	0.87724	0.93556	1.03666	1.03857	0.98387	0.91039	1.02843	1.05381	1.01013	0.9769
	Uganda	ICHEC_EC_EARTH_SMHI-RCA4	RCP4.5	Uganda Hospitals	Under five years	2036-2065	2045	2045-01-01	.	.	.	.	-1.63959	-1.84391	-1.43527	.	0.10425	1.10205	1.01941	0.85738	0.98067	0.92257	1.04211	1.13551	1.23911	0.85991	1.11098	1.06073	0.99294	0.98987	0.97641	0.98736	1.00853	1.03735	1.01763	1.02697	.	1.00581	0.90286	0.93593	1.01775	1.03349	1.01376	0.95849	0.85836	0.95573	1.0127	0.97609	0.96605
	Uganda	ICHEC_EC_EARTH_SMHI-RCA4	RCP4.5	Uganda Hospitals	Under five years	2036-2065	2046	2046-01-01	.	.	.	.	-1.61549	-1.81982	-1.41117	.	0.10425	0.90281	1.10205	1.01941	0.85738	0.98067	0.92257	1.04211	1.13551	1.23911	0.85991	1.00243	1.00809	0.97041	0.97246	0.96415	0.97528	0.99531	1.0224	1.00615	.	0.96194	0.94248	0.91419	0.96842	1.08205	1.02258	1.01016	0.90811	0.97219	1.02675	0.99866	0.97755
	Uganda	ICHEC_EC_EARTH_SMHI-RCA4	RCP4.5	Uganda Hospitals	Under five years	2036-2065	2047	2047-01-01	.	.	.	.	-0.75155	-0.95587	-0.54723	.	0.10425	0.9449	0.90281	1.10205	1.01941	0.85738	0.98067	0.92257	1.04211	1.13551	1.23911	0.92386	0.98325	0.99229	0.96531	0.96787	0.9614	0.97149	0.98971	1.01465	.	1.02114	0.9302	0.94631	1.04698	1.09974	1.04266	0.98069	0.92499	0.89874	1.0691	1.0228	1.00368
	Uganda	ICHEC_EC_EARTH_SMHI-RCA4	RCP4.5	Uganda Hospitals	Under five years	2036-2065	2048	2048-01-01	.	.	.	.	-0.98856	-1.19288	-0.78424	.	0.10425	0.89383	0.9449	0.90281	1.10205	1.01941	0.85738	0.98067	0.92257	1.04211	1.13551	0.91937	0.91385	0.9609	0.9726	0.9534	0.95729	0.95295	0.96286	0.98012	.	0.97297	0.86377	0.87038	0.9536	1.09303	1.06272	1.00777	0.91681	1.00655	1.029	0.97392	0.94804
	Uganda	ICHEC_EC_EARTH_SMHI-RCA4	RCP4.5	Uganda Hospitals	Under five years	2036-2065	2049	2049-01-01	.	.	.	.	-1.9897	-2.19402	-1.78537	.	0.10425	1.03025	0.89383	0.9449	0.90281	1.10205	1.01941	0.85738	0.98067	0.92257	1.04211	0.96204	0.95633	0.94295	0.97477	0.98221	0.96438	0.96641	0.96154	0.9696	.	0.93283	0.87537	0.93004	1.05982	1.12562	1.03698	0.96294	0.91685	1.04246	0.99476	0.95496	0.94873
	Uganda	ICHEC_EC_EARTH_SMHI-RCA4	RCP4.5	Uganda Hospitals	Under five years	2036-2065	2050	2050-01-01	.	.	.	.	-2.18606	-2.39038	-1.98174	.	0.10425	0.89152	1.03025	0.89383	0.9449	0.90281	1.10205	1.01941	0.85738	0.98067	0.92257	0.96089	0.93854	0.94013	0.93266	0.96089	0.96925	0.95527	0.95809	0.95454	.	0.94373	0.89122	0.87039	0.97494	1.12194	1.04912	0.99673	0.92445	0.94976	1.0089	0.96967	0.94485
	Uganda	ICHEC_EC_EARTH_SMHI-RCA4	RCP4.5	Uganda Hospitals	Under five years	2036-2065	2051	2051-01-01	.	.	.	.	-0.58508	-0.7894	-0.38076	.	0.10425	1.26493	0.89152	1.03025	0.89383	0.9449	0.90281	1.10205	1.01941	0.85738	0.98067	1.07823	1.06223	1.02013	1.00509	0.98804	1.00433	1.00621	0.98968	0.98877	.	1.04401	0.9389	0.89168	0.99013	1.09264	1.0128	0.99597	0.89794	0.92022	1.07657	1.03068	0.99593
	Uganda	ICHEC_EC_EARTH_SMHI-RCA4	RCP4.5	Uganda Hospitals	Under five years	2036-2065	2052	2052-01-01	.	.	.	.	-1.3478	-1.55212	-1.14348	.	0.10425	1.07495	1.26493	0.89152	1.03025	0.89383	0.9449	0.90281	1.10205	1.01941	0.85738	1.16994	1.07713	1.06541	1.0311	1.01673	1.00046	1.01316	1.01385	0.9982	.	0.90509	0.86141	0.88374	1.08215	1.1046	1.04815	0.95258	0.94579	0.92225	0.96021	0.92728	0.91639
	Uganda	ICHEC_EC_EARTH_SMHI-RCA4	RCP4.5	Uganda Hospitals	Under five years	2036-2065	2053	2053-01-01	.	.	.	.	-1.68055	-1.88487	-1.47623	.	0.10425	0.852	1.07495	1.26493	0.89152	1.03025	0.89383	0.9449	0.90281	1.10205	1.01941	0.96348	1.06396	1.02085	1.02273	1.00125	0.9932	0.9819	0.99525	0.99767	.	1.01865	0.89489	0.91797	0.97331	1.11227	1.06081	0.98697	0.94428	0.91613	1.05738	1.00321	0.9819
	Uganda	ICHEC_EC_EARTH_SMHI-RCA4	RCP4.5	Uganda Hospitals	Under five years	2036-2065	2054	2054-01-01	.	.	.	.	-0.64619	-0.85051	-0.44187	.	0.10425	0.89595	0.852	1.07495	1.26493	0.89152	1.03025	0.89383	0.9449	0.90281	1.10205	0.87397	0.94097	1.02196	0.99587	1.0016	0.98621	0.98104	0.97235	0.98532	.	1.03075	0.92929	0.91944	1.03542	1.07379	1.02202	0.95077	0.86244	0.92893	1.08148	1.03075	1.00292
	Uganda	ICHEC_EC_EARTH_SMHI-RCA4	RCP4.5	Uganda Hospitals	Under five years	2055-2085	2055	2055-01-01	.	.	.	.	-0.32145	-0.52577	-0.11713	.	0.10425	1.24765	0.89595	0.852	1.07495	1.26493	0.89152	1.03025	0.89383	0.9449	0.90281	1.0718	0.99853	1.01764	1.0671	1.03783	1.03675	1.01889	1.01067	0.99988	.	1.02622	0.91538	0.97339	0.99417	1.06027	1.03796	0.9909	0.89768	0.91644	1.05126	1.00597	0.99782
	Uganda	ICHEC_EC_EARTH_SMHI-RCA4	RCP4.5	Uganda Hospitals	Under five years	2055-2085	2056	2056-01-01	.	.	.	.	-2.77526	-2.97958	-2.57094	.	0.10425	0.89936	1.24765	0.89595	0.852	1.07495	1.26493	0.89152	1.03025	0.89383	0.9449	1.07351	1.01432	0.97374	0.99398	1.03914	1.01805	1.01958	1.00561	0.99954	.	0.85395	0.83903	0.8605	0.95743	1.08582	1.03637	0.96344	0.90607	1.02577	0.94763	0.91143	0.89869
	Uganda	ICHEC_EC_EARTH_SMHI-RCA4	RCP4.5	Uganda Hospitals	Under five years	2055-2085	2057	2057-01-01	.	.	.	.	-2.57716	-2.78148	-2.37284	.	0.10425	1.13818	0.89936	1.24765	0.89595	0.852	1.07495	1.26493	0.89152	1.03025	0.89383	1.01877	1.09506	1.04528	1.00663	1.01802	1.05329	1.03307	1.03275	1.01886	.	0.97763	0.93366	0.92612	1.04962	1.05979	1.08423	1.02344	0.96227	0.96221	1.02881	0.99709	0.97935
	Uganda	ICHEC_EC_EARTH_SMHI-RCA4	RCP4.5	Uganda Hospitals	Under five years	2055-2085	2058	2058-01-01	.	.	.	.	-0.30209	-0.50641	-0.09777	.	0.10425	1.00794	1.13818	0.89936	1.24765	0.89595	0.852	1.07495	1.26493	0.89152	1.03025	1.07306	1.01516	1.07328	1.03782	1.00685	1.01658	1.04762	1.03028	1.03027	.	1.00357	0.95256	0.88411	1.00297	1.08271	1.05996	0.98365	0.91918	0.98585	1.05562	1.02127	0.98698
	Uganda	ICHEC_EC_EARTH_SMHI-RCA4	RCP4.5	Uganda Hospitals	Under five years	2055-2085	2059	2059-01-01	.	.	.	.	-0.03649	-0.24081	0.16783	.	0.10425	0.81858	1.00794	1.13818	0.89936	1.24765	0.89595	0.852	1.07495	1.26493	0.89152	0.91326	0.98823	0.96602	1.02234	1.00128	0.97995	0.99183	1.02217	1.00911	.	0.99478	0.95105	0.90997	0.98611	1.04125	1.05668	0.99946	0.9909	0.96653	1.02575	1.00085	0.97813
	Uganda	ICHEC_EC_EARTH_SMHI-RCA4	RCP4.5	Uganda Hospitals	Under five years	2055-2085	2060	2060-01-01	.	.	.	.	-1.64593	-1.85025	-1.44161	.	0.10425	0.98037	0.81858	1.00794	1.13818	0.89936	1.24765	0.89595	0.852	1.07495	1.26493	0.89947	0.93563	0.98627	0.96889	1.01535	0.99829	0.98	0.99055	1.01799	.	0.98656	0.89181	0.89277	0.97103	1.12922	1.08017	1.0653	0.97988	1.01322	1.04783	0.99582	0.97006
	Uganda	ICHEC_EC_EARTH_SMHI-RCA4	RCP4.5	Uganda Hospitals	Under five years	2055-2085	2061	2061-01-01	.	.	.	.	-1.67901	-1.88333	-1.47468	.	0.10425	0.87376	0.98037	0.81858	1.00794	1.13818	0.89936	1.24765	0.89595	0.852	1.07495	0.92706	0.8909	0.92016	0.96377	0.95303	0.99512	0.98272	0.9682	0.97887	.	1.04096	0.92892	0.88012	0.9497	1.05651	1.03712	0.96467	0.94638	0.91168	1.06943	1.02259	0.98698
	Uganda	ICHEC_EC_EARTH_SMHI-RCA4	RCP4.5	Uganda Hospitals	Under five years	2055-2085	2062	2062-01-01	.	.	.	.	-1.19671	-1.40103	-0.99239	.	0.10425	0.87274	0.87376	0.98037	0.81858	1.00794	1.13818	0.89936	1.24765	0.89595	0.852	0.87325	0.90896	0.88636	0.91068	0.9486	0.94156	0.97982	0.9705	0.95865	.	0.97908	0.91214	0.91578	0.98736	1.05604	1.02906	0.96188	0.87499	0.99377	1.04062	0.99779	0.97729
	Uganda	ICHEC_EC_EARTH_SMHI-RCA4	RCP4.5	Uganda Hospitals	Under five years	2055-2085	2063	2063-01-01	.	.	.	.	-1.02704	-1.23136	-0.82272	.	0.10425	1.12404	0.87274	0.87376	0.98037	0.81858	1.00794	1.13818	0.89936	1.24765	0.89595	0.99839	0.95685	0.96273	0.9339	0.94624	0.97366	0.96437	0.99585	0.98586	.	1.02143	0.90786	0.92928	1.02607	1.08921	0.99555	0.9821	0.89144	0.99036	1.03728	0.99414	0.97792
	Uganda	ICHEC_EC_EARTH_SMHI-RCA4	RCP4.5	Uganda Hospitals	Under five years	2055-2085	2064	2064-01-01	.	.	.	.	-1.74441	-1.94873	-1.54009	.	0.10425	1.04876	1.12404	0.87274	0.87376	0.98037	0.81858	1.00794	1.13818	0.89936	1.24765	1.0864	1.01518	0.97982	0.97993	0.95304	0.96088	0.98305	0.97375	1.00114	.	0.93953	0.89429	0.86885	0.93951	1.10774	1.06164	0.97403	0.9232	0.96235	0.98903	0.95745	0.9353
	Uganda	ICHEC_EC_EARTH_SMHI-RCA4	RCP4.5	Uganda Hospitals	Under five years	2055-2085	2065	2065-01-01	.	.	.	.	-1.52973	-1.73405	-1.3254	.	0.10425	1.28258	1.04876	1.12404	0.87274	0.87376	0.98037	0.81858	1.00794	1.13818	0.89936	1.16567	1.15179	1.08203	1.04038	1.03037	1.00012	1.0011	1.01633	1.00463	.	1.00073	0.92343	0.91453	0.99251	1.10196	1.03516	0.95245	0.91286	0.94534	1.04631	1.00535	0.98265
	Uganda	ICHEC_EC_EARTH_SMHI-RCA4	RCP4.5	Uganda Hospitals	Under five years	2055-2085	2066	2066-01-01	.	.	.	.	-2.61376	-2.81808	-2.40944	.	0.10425	0.91575	1.28258	1.04876	1.12404	0.87274	0.87376	0.98037	0.81858	1.00794	1.13818	1.09917	1.08237	1.09278	1.04877	1.01961	1.014	0.98957	0.99161	1.00627	.	0.92715	0.87419	0.92096	1.02691	1.04542	1.04456	1.02227	0.91015	1.00647	0.92534	0.90829	0.91146
	Uganda	ICHEC_EC_EARTH_SMHI-RCA4	RCP4.5	Uganda Hospitals	Under five years	2055-2085	2067	2067-01-01	.	.	.	.	-2.01265	-2.21697	-1.80833	.	0.10425	0.9239	0.91575	1.28258	1.04876	1.12404	0.87274	0.87376	0.98037	0.81858	1.00794	0.91983	1.04074	1.04275	1.05901	1.02796	1.00593	1.00274	0.98228	0.98484	.	1.00996	0.88753	0.89963	1.02275	1.11424	1.12048	1.07523	0.95105	1.06015	1.02894	0.9818	0.96126
	Uganda	ICHEC_EC_EARTH_SMHI-RCA4	RCP4.5	Uganda Hospitals	Under five years	2055-2085	2068	2068-01-01	.	.	.	.	-0.1717	-0.37602	0.03262	.	0.10425	1.11243	0.9239	0.91575	1.28258	1.04876	1.12404	0.87274	0.87376	0.98037	0.81858	1.01817	0.98403	1.05867	1.05669	1.06791	1.04003	1.01925	1.01493	0.99529	.	1.04066	0.91464	0.90411	0.96288	1.10928	1.05438	1.0219	0.88222	0.98701	1.06594	1.01551	0.98766
	Uganda	ICHEC_EC_EARTH_SMHI-RCA4	RCP4.5	Uganda Hospitals	Under five years	2055-2085	2069	2069-01-01	.	.	.	.	-0.57841	-0.78273	-0.37409	.	0.10425	1.07818	1.11243	0.9239	0.91575	1.28258	1.04876	1.12404	0.87274	0.87376	0.98037	1.09531	1.03817	1.00757	1.06257	1.06027	1.06938	1.0448	1.02579	1.02125	.	0.94602	0.88684	0.84961	1.00069	1.10908	1.04505	0.98181	0.90456	0.95141	1.00349	0.96461	0.93586
	Uganda	ICHEC_EC_EARTH_SMHI-RCA4	RCP4.5	Uganda Hospitals	Under five years	2055-2085	2070	2070-01-01	.	.	.	.	-2.29553	-2.49985	-2.09121	.	0.10425	1.06175	1.07818	1.11243	0.9239	0.91575	1.28258	1.04876	1.12404	0.87274	0.87376	1.06996	1.08412	1.04406	1.0184	1.06243	1.06048	1.06842	1.04668	1.02939	.	0.95833	0.90907	0.88707	0.9779	1.11241	1.02869	0.93629	0.90917	0.94998	0.99561	0.96676	0.94684
	Uganda	ICHEC_EC_EARTH_SMHI-RCA4	RCP4.5	Uganda Hospitals	Under five years	2071-2100	2071	2071-01-01	.	.	.	.	-1.87303	-2.07735	-1.6687	.	0.10425	0.8848	1.06175	1.07818	1.11243	0.9239	0.91575	1.28258	1.04876	1.12404	0.87274	0.97327	1.00824	1.03429	1.01221	0.99614	1.03706	1.03852	1.04802	1.03049	.	0.98962	0.9226	0.93128	0.96246	1.09681	1.02445	1.01852	0.92834	0.9528	1.0512	1.00833	0.98907
	Uganda	ICHEC_EC_EARTH_SMHI-RCA4	RCP4.5	Uganda Hospitals	Under five years	2071-2100	2072	2072-01-01	.	.	.	.	-0.39045	-0.59477	-0.18613	.	0.10425	1.05876	0.8848	1.06175	1.07818	1.11243	0.9239	0.91575	1.28258	1.04876	1.12404	0.97178	1.00177	1.02087	1.03918	1.01997	1.00508	1.03977	1.04077	1.04909	.	1.02495	0.96543	0.90156	1.04736	1.09584	1.07916	1.0042	0.95826	0.95777	1.05312	1.02389	0.99331
	Uganda	ICHEC_EC_EARTH_SMHI-RCA4	RCP4.5	Uganda Hospitals	Under five years	2071-2100	2073	2073-01-01	.	.	.	.	-0.98591	-1.19023	-0.78159	.	0.10425	0.94684	1.05876	0.8848	1.06175	1.07818	1.11243	0.9239	0.91575	1.28258	1.04876	1.0028	0.96346	0.98803	1.00606	1.02379	1.00952	0.9978	1.02944	1.03137	.	0.95859	0.86514	0.89836	0.98073	1.08644	1.05821	0.98784	0.90122	0.98524	1.02194	0.96968	0.95185
	Uganda	ICHEC_EC_EARTH_SMHI-RCA4	RCP4.5	Uganda Hospitals	Under five years	2071-2100	2074	2074-01-01	.	.	.	.	-1.39921	-1.60353	-1.19489	.	0.10425	1.04071	0.94684	1.05876	0.8848	1.06175	1.07818	1.11243	0.9239	0.91575	1.28258	0.99377	1.01543	0.98278	0.99857	1.01184	1.02621	1.01342	1.00257	1.03057	.	0.96664	0.90716	0.97131	0.94977	1.06347	1.09162	1.02901	0.9362	1.03764	1.03222	0.99053	0.98573
	Uganda	ICHEC_EC_EARTH_SMHI-RCA4	RCP4.5	Uganda Hospitals	Under five years	2071-2100	2075	2075-01-01	.	.	.	.	-1.79804	-2.00236	-1.59372	.	0.10425	0.88609	1.04071	0.94684	1.05876	0.8848	1.06175	1.07818	1.11243	0.9239	0.91575	0.9634	0.95788	0.9831	0.96344	0.97982	0.99387	1.00869	0.99927	0.99092	.	0.96211	0.93531	0.93249	1.0012	1.13446	1.02981	0.95712	0.91519	0.95984	0.99335	0.974	0.96362
	Uganda	ICHEC_EC_EARTH_SMHI-RCA4	RCP4.5	Uganda Hospitals	Under five years	2071-2100	2076	2076-01-01	.	.	.	.	-0.54451	-0.74883	-0.34019	.	0.10425	0.98785	0.88609	1.04071	0.94684	1.05876	0.8848	1.06175	1.07818	1.11243	0.9239	0.93697	0.97155	0.96537	0.98405	0.96751	0.98097	0.99312	1.00638	0.99813	.	1.07857	0.97345	0.93021	1.07492	1.14083	1.06557	1.02982	0.92326	0.97636	1.09873	1.05697	1.02528
	Uganda	ICHEC_EC_EARTH_SMHI-RCA4	RCP4.5	Uganda Hospitals	Under five years	2071-2100	2077	2077-01-01	.	.	.	.	-0.78541	-0.98973	-0.58109	.	0.10425	1.02557	0.98785	0.88609	1.04071	0.94684	1.05876	0.8848	1.06175	1.07818	1.11243	1.00671	0.9665	0.98506	0.97741	0.99097	0.9758	0.98655	0.99673	1.0083	.	0.93691	0.89912	0.90094	1.02421	1.08941	1.06172	0.94955	0.90855	0.9902	1.01353	0.97539	0.95678
	Uganda	ICHEC_EC_EARTH_SMHI-RCA4	RCP4.5	Uganda Hospitals	Under five years	2071-2100	2078	2078-01-01	.	.	.	.	-1.64988	-1.8542	-1.44556	.	0.10425	0.97013	1.02557	0.98785	0.88609	1.04071	0.94684	1.05876	0.8848	1.06175	1.07818	0.99785	0.99452	0.96741	0.98207	0.9762	0.98799	0.97509	0.98472	0.99407	.	0.98996	0.86149	0.88968	0.96824	1.09921	1.03092	0.95949	0.91411	0.99323	1.03801	0.97917	0.9568
	Uganda	ICHEC_EC_EARTH_SMHI-RCA4	RCP4.5	Uganda Hospitals	Under five years	2071-2100	2079	2079-01-01	.	.	.	.	-2.03322	-2.23754	-1.8289	.	0.10425	1.22976	0.97013	1.02557	0.98785	0.88609	1.04071	0.94684	1.05876	0.8848	1.06175	1.09994	1.07515	1.05333	1.01988	1.02335	1.01242	1.01821	1.00339	1.00923	.	1.01379	0.89596	0.93694	0.93374	1.09478	1.02709	0.99197	0.95669	0.92586	1.04465	0.99509	0.98055
	Uganda	ICHEC_EC_EARTH_SMHI-RCA4	RCP4.5	Uganda Hospitals	Under five years	2071-2100	2080	2080-01-01	.	.	.	.	-2.3458	-2.55012	-2.14148	.	0.10425	1.01718	1.22976	0.97013	1.02557	0.98785	0.88609	1.04071	0.94684	1.05876	0.8848	1.12347	1.07235	1.06066	1.0461	1.01943	1.02247	1.01302	1.0181	1.00477	.	0.90953	0.81771	0.93367	1.08525	1.12772	1.10831	1.05968	0.96114	1.0289	0.98513	0.92932	0.93041
	Uganda	ICHEC_EC_EARTH_SMHI-RCA4	RCP4.5	Uganda Hospitals	Under five years	2071-2100	2081	2081-01-01	.	.	.	.	-1.4502	-1.65452	-1.24588	.	0.10425	1.09777	1.01718	1.22976	0.97013	1.02557	0.98785	0.88609	1.04071	0.94684	1.05876	1.05747	1.1149	1.07871	1.06808	1.05471	1.03062	1.03188	1.02243	1.02607	.	0.98367	0.96862	0.96674	1.05382	1.14337	1.05916	0.98027	0.92635	1.00557	1.01838	1.0018	0.99303
	Uganda	ICHEC_EC_EARTH_SMHI-RCA4	RCP4.5	Uganda Hospitals	Under five years	2071-2100	2082	2082-01-01	.	.	.	.	0.10429	-0.10003	0.30862	.	0.10425	0.99334	1.09777	1.01718	1.22976	0.97013	1.02557	0.98785	0.88609	1.04071	0.94684	1.04556	1.0361	1.08451	1.06164	1.05563	1.04594	1.02596	1.0276	1.01952	.	1.02138	0.97409	0.94592	0.95389	1.0824	1.05948	1.01209	0.97488	0.93765	1.06282	1.03324	1.01141
	Uganda	ICHEC_EC_EARTH_SMHI-RCA4	RCP4.5	Uganda Hospitals	Under five years	2071-2100	2083	2083-01-01	.	.	.	.	-0.582	-0.78632	-0.37767	.	0.10425	1.04312	0.99334	1.09777	1.01718	1.22976	0.97013	1.02557	0.98785	0.88609	1.04071	1.01823	1.04474	1.03785	1.07623	1.05855	1.05384	1.04559	1.02787	1.02915	.	1.01842	0.86093	0.91692	1.01825	1.10765	1.03071	0.94015	0.92097	0.9655	1.04324	0.98247	0.96609
	Uganda	ICHEC_EC_EARTH_SMHI-RCA4	RCP4.5	Uganda Hospitals	Under five years	2071-2100	2084	2084-01-01	.	.	.	.	-2.07684	-2.28117	-1.87252	.	0.10425	1.46459	1.04312	0.99334	1.09777	1.01718	1.22976	0.97013	1.02557	0.98785	0.88609	1.25385	1.16702	1.1497	1.1232	1.14096	1.11655	1.10518	1.09214	1.07154	.	0.95992	0.90009	0.95168	1.04074	1.07692	1.08089	0.97553	0.89868	1.03136	1.00956	0.97307	0.96772
	Uganda	ICHEC_EC_EARTH_SMHI-RCA4	RCP4.5	Uganda Hospitals	Under five years	2071-2100	2085	2085-01-01	.	.	.	.	-3.64885	-3.85317	-3.44453	.	0.10425	1.15426	1.46459	1.04312	0.99334	1.09777	1.01718	1.22976	0.97013	1.02557	0.98785	1.30942	1.22065	1.16383	1.15061	1.12838	1.14286	1.12127	1.11063	1.09836	.	0.88369	0.85423	0.88327	1.13918	1.1485	1.05504	0.98556	0.94459	0.96118	0.91574	0.89524	0.89225
	Uganda	ICHEC_EC_EARTH_SMHI-RCA4	RCP4.5	Uganda Hospitals	Under five years	2071-2100	2086	2086-01-01	.	.	.	.	-1.19865	-1.40297	-0.99433	.	0.10425	1.01254	1.15426	1.46459	1.04312	0.99334	1.09777	1.01718	1.22976	0.97013	1.02557	1.0834	1.21046	1.16862	1.13357	1.1276	1.11183	1.12657	1.10919	1.10082	.	0.99543	0.94771	0.89967	0.97737	1.14079	1.09489	1.04532	0.92357	0.9083	1.04787	1.01449	0.98578
	Uganda	ICHEC_EC_EARTH_SMHI-RCA4	RCP4.5	Uganda Hospitals	Under five years	2071-2100	2087	2087-01-01	.	.	.	.	0.29618	0.09186	0.5005	.	0.10425	0.9423	1.01254	1.15426	1.46459	1.04312	0.99334	1.09777	1.01718	1.22976	0.97013	0.97742	1.03636	1.14342	1.12336	1.10169	1.10113	1.09064	1.10609	1.0925	.	0.98315	0.91959	0.94517	0.9869	1.09906	1.05659	0.95473	0.89614	0.94968	1.02063	0.98695	0.9765
	Uganda	ICHEC_EC_EARTH_SMHI-RCA4	RCP4.5	Uganda Hospitals	Under five years	2071-2100	2088	2088-01-01	.	.	.	.	-0.56797	-0.77229	-0.36365	.	0.10425	0.77362	0.9423	1.01254	1.15426	1.46459	1.04312	0.99334	1.09777	1.01718	1.22976	0.85796	0.90948	0.97068	1.06946	1.06507	1.05482	1.06019	1.05541	1.07285	.	1.01065	0.92357	0.94735	0.9848	1.12218	1.06598	0.98661	0.96131	1.00737	1.05356	1.01023	0.99451
	Uganda	ICHEC_EC_EARTH_SMHI-RCA4	RCP4.5	Uganda Hospitals	Under five years	2071-2100	2089	2089-01-01	.	.	.	.	-1.43107	-1.63539	-1.22675	.	0.10425	1.07709	0.77362	0.9423	1.01254	1.15426	1.46459	1.04312	0.99334	1.09777	1.01718	0.92536	0.931	0.95139	0.99196	1.07073	1.06679	1.05761	1.06207	1.05758	.	1.0474	0.95446	0.96294	0.99029	1.08772	1.09992	1.02763	0.97535	1.00284	1.07566	1.03526	1.01718
	Uganda	ICHEC_EC_EARTH_SMHI-RCA4	RCP4.5	Uganda Hospitals	Under five years	2071-2100	2090	2090-01-01	.	.	.	.	-2.46102	-2.66534	-2.2567	.	0.10425	0.9436	1.07709	0.77362	0.9423	1.01254	1.15426	1.46459	1.04312	0.99334	1.09777	1.01034	0.93144	0.93415	0.94983	0.9839	1.05257	1.05139	1.04494	1.05022	.	0.91527	0.9338	0.86795	1.02942	1.09936	1.07351	1.01653	0.93214	0.99586	0.96949	0.95759	0.93518
	Uganda	ICHEC_EC_EARTH_SMHI-RCA4	RCP4.5	Uganda Hospitals	Under five years	2071-2100	2091	2091-01-01	.	.	.	.	-1.13353	-1.33785	-0.9292	.	0.10425	0.85188	0.9436	1.07709	0.77362	0.9423	1.01254	1.15426	1.46459	1.04312	0.99334	0.89774	0.95752	0.91155	0.9177	0.9335	0.96504	1.02748	1.02922	1.02563	.	1.02155	0.94933	0.92452	1.0295	1.09844	1.06488	0.97315	0.97068	0.97481	1.06693	1.02773	1.00193
	Uganda	ICHEC_EC_EARTH_SMHI-RCA4	RCP4.5	Uganda Hospitals	Under five years	2071-2100	2092	2092-01-01	.	.	.	.	-0.09581	-0.30013	0.10851	.	0.10425	1.04982	0.85188	0.9436	1.07709	0.77362	0.9423	1.01254	1.15426	1.46459	1.04312	0.95085	0.94843	0.9806	0.9392	0.93972	0.95012	0.97564	1.02996	1.03128	.	1.0222	0.91766	0.91931	1.07138	1.13692	1.05787	1.02702	0.91252	0.97513	1.0757	1.02302	0.99709
	Uganda	ICHEC_EC_EARTH_SMHI-RCA4	RCP4.5	Uganda Hospitals	Under five years	2071-2100	2093	2093-01-01	.	.	.	.	-1.38931	-1.59363	-1.18499	.	0.10425	0.96547	1.04982	0.85188	0.9436	1.07709	0.77362	0.9423	1.01254	1.15426	1.46459	1.00764	0.95572	0.95269	0.97757	0.94358	0.9434	0.95204	0.97451	1.02351	.	0.95868	0.89192	0.91443	0.98084	1.14394	1.08658	1.00443	0.9373	0.98718	1.00052	0.96432	0.95185
	Uganda	ICHEC_EC_EARTH_SMHI-RCA4	RCP4.5	Uganda Hospitals	Under five years	2071-2100	2094	2094-01-01	.	.	.	.	-2.19553	-2.39985	-1.99121	.	0.10425	0.97274	0.96547	1.04982	0.85188	0.9436	1.07709	0.77362	0.9423	1.01254	1.15426	0.9691	0.99601	0.95998	0.9567	0.97677	0.94774	0.94706	0.95434	0.97433	.	0.94561	0.93454	0.94151	1.00308	1.09538	1.09511	0.99168	0.95723	1.05703	1.03	0.99818	0.98401
	Uganda	ICHEC_EC_EARTH_SMHI-RCA4	RCP4.5	Uganda Hospitals	Under five years	2071-2100	2095	2095-01-01	.	.	.	.	-1.28597	-1.49029	-1.08165	.	0.10425	0.83414	0.97274	0.96547	1.04982	0.85188	0.9436	1.07709	0.77362	0.9423	1.01254	0.90344	0.92412	0.95554	0.93481	0.93627	0.95639	0.93354	0.93452	0.94232	.	1.03345	0.88789	0.91924	1.01129	1.13338	1.03514	0.98056	0.92752	0.9494	1.0757	1.01309	0.98963
	Uganda	ICHEC_EC_EARTH_SMHI-RCA4	RCP4.5	Uganda Hospitals	Under five years	2071-2100	2096	2096-01-01	.	.	.	.	-0.87368	-1.078	-0.66935	.	0.10425	1.04279	0.83414	0.97274	0.96547	1.04982	0.85188	0.9436	1.07709	0.77362	0.9423	0.93847	0.94989	0.95379	0.97299	0.95281	0.95149	0.96719	0.94568	0.94534	.	1.00855	0.91117	0.97173	1.04675	1.14755	1.06462	0.96915	0.94553	1.04382	1.02445	0.98669	0.98295
	Uganda	ICHEC_EC_EARTH_SMHI-RCA4	RCP4.5	Uganda Hospitals	Under five years	2071-2100	2097	2097-01-01	.	.	.	.	-0.02636	-0.23068	0.17796	.	0.10425	1.19544	1.04279	0.83414	0.97274	0.96547	1.04982	0.85188	0.9436	1.07709	0.77362	1.11912	1.02412	1.01128	1.00212	1.01007	0.98747	0.98198	0.99255	0.97066	.	1.06626	0.93344	0.95447	0.97357	1.07471	1.06739	0.98301	0.93879	1.03581	1.09273	1.03963	1.01834
	Uganda	ICHEC_EC_EARTH_SMHI-RCA4	RCP4.5	Uganda Hospitals	Under five years	2071-2100	2098	2098-01-01	.	.	.	.	-1.98745	-2.19177	-1.78313	.	0.10425	0.9863	1.19544	1.04279	0.83414	0.97274	0.96547	1.04982	0.85188	0.9436	1.07709	1.09087	1.07485	1.01467	1.00628	0.99948	1.00667	0.98732	0.98246	0.99193	.	0.92915	0.85995	0.89041	0.99003	1.1251	1.07083	0.97182	0.89618	0.93824	0.99068	0.94711	0.93293
	Uganda	ICHEC_EC_EARTH_SMHI-RCA4	RCP4.5	Uganda Hospitals	Under five years	2071-2100	2099	2099-01-01	.	.	.	.	-2.43807	-2.64239	-2.23375	.	0.10425	1.06148	0.9863	1.19544	1.04279	0.83414	0.97274	0.96547	1.04982	0.85188	0.9436	1.02389	1.08107	1.0715	1.02403	1.01548	1.00834	1.01352	0.99556	0.99037	.	1.01111	0.95054	0.95234	1.12656	1.15594	1.05048	0.99955	0.91999	0.95355	1.05473	1.02	1.00309
	Uganda	ICHEC_EC_EARTH_SMHI-RCA4	RCP4.5	Uganda Hospitals	Under five years	2071-2100	2100	2100-01-01	.	.	.	.	-1.41032	-1.61464	-1.206	.	0.10425	0.896	1.06148	0.9863	1.19544	1.04279	0.83414	0.97274	0.96547	1.04982	0.85188	0.97874	0.98126	1.03481	1.0364	1.00269	0.99841	0.9943	1.00046	0.98561	.	0.98385	0.94563	0.92963	0.96677	1.13027	1.10231	0.98564	0.91321	0.97851	1.01893	0.9945	0.97828
	Uganda	ICHEC_EC_EARTH_SMHI-RCA4	RCP8.5	Uganda Hospitals	Five years and above	1997-2010	1997	1997-01-01	1372378	2317840	-0.52409	0.59209	.	.	.	.	.	1.13827	1.08321	1.02893	1.05017	0.90936	0.93296	1.01162	.	.	.	1.11074	1.09055	1.07514	1.04199	1.02381	.	.	.	.	1.02288	1.01931	1.02407	0.98865	0.99728	0.99192	1.0202	.	.	.	1.0211	1.01028	1.01373
	Uganda	ICHEC_EC_EARTH_SMHI-RCA4	RCP8.5	Uganda Hospitals	Five years and above	1997-2010	1998	1998-01-01	1648404	2845811	-0.54604	0.57924	.	.	.	.	.	1.02971	1.13827	1.08321	1.02893	1.05017	0.90936	0.93296	.	.	.	1.08399	1.06564	1.07003	1.06606	1.03994	.	.	.	.	1.01038	1.02288	1.01931	1.02407	0.98865	0.99728	0.99192	.	.	.	1.01663	1.01911	1.01916
	Uganda	ICHEC_EC_EARTH_SMHI-RCA4	RCP8.5	Uganda Hospitals	Five years and above	1997-2010	1999	1999-01-01	1728972	3070710	-0.57438	0.56305	-0.54604	-0.84415	-0.24793	-0.02834	0.1521	1.08714	1.02971	1.13827	1.08321	1.02893	1.05017	0.90936	.	.	.	1.05843	1.06669	1.08458	1.07345	1.06957	.	.	.	.	1.02139	1.01038	1.02288	1.01931	1.02407	0.98865	0.99728	.	.	.	1.01589	1.01703	1.01849
	Uganda	ICHEC_EC_EARTH_SMHI-RCA4	RCP8.5	Uganda Hospitals	Five years and above	1997-2010	2000	2000-01-01	1924545	5470361	-1.04466	0.35181	-0.87504	-1.14496	-0.60512	-0.16961	0.13772	0.9125	1.08714	1.02971	1.13827	1.08321	1.02893	1.05017	.	.	.	0.99982	1.04597	1.04191	1.05017	1.04663	.	.	.	.	1.0336	1.02139	1.01038	1.02288	1.01931	1.02407	0.98865	.	.	.	1.0275	1.02596	1.02206
	Uganda	ICHEC_EC_EARTH_SMHI-RCA4	RCP8.5	Uganda Hospitals	Five years and above	1997-2010	2001	2001-01-01	3388659	8966564	-0.97307	0.37792	-1.05925	-1.32826	-0.79024	0.08618	0.13725	1.10445	0.9125	1.08714	1.02971	1.13827	1.08321	1.02893	.	.	.	1.00848	1.01555	1.03345	1.05442	1.05921	.	.	.	.	1.03598	1.0336	1.02139	1.01038	1.02288	1.01931	1.02407	.	.	.	1.03479	1.02665	1.02534
	Uganda	ICHEC_EC_EARTH_SMHI-RCA4	RCP8.5	Uganda Hospitals	Five years and above	1997-2010	2002	2002-01-01	4557674	9791014	-0.76465	0.4655	-0.76466	-1.02249	-0.50684	1e-05	0.13155	1.06511	1.10445	0.9125	1.08714	1.02971	1.13827	1.08321	.	.	.	1.08478	1.08557	1.0423	1.03978	1.0562	.	.	.	.	1.05087	1.03598	1.0336	1.02139	1.01038	1.02288	1.01931	.	.	.	1.04342	1.03608	1.03546
	Uganda	ICHEC_EC_EARTH_SMHI-RCA4	RCP8.5	Uganda Hospitals	Five years and above	1997-2010	2003	2003-01-01	5822593	11260686	-0.65957	0.51707	-0.45345	-0.70985	-0.19704	-0.20612	0.13082	0.93217	1.06511	1.10445	0.9125	1.08714	1.02971	1.13827	.	.	.	0.99864	0.96993	1.00356	1.02027	1.02185	.	.	.	.	1.04848	1.05087	1.03598	1.0336	1.02139	1.01038	1.02288	.	.	.	1.04968	1.04432	1.04223
	Uganda	ICHEC_EC_EARTH_SMHI-RCA4	RCP8.5	Uganda Hospitals	Five years and above	1997-2010	2004	2004-01-01	6532933	12197533	-0.62438	0.53559	-0.65323	-0.90428	-0.40218	0.02885	0.12809	0.90543	0.93217	1.06511	1.10445	0.9125	1.08714	1.02971	.	.	.	0.9188	0.98068	1.00179	0.98393	1.00113	.	.	.	.	1.03241	1.04848	1.05087	1.03598	1.0336	1.02139	1.01038	.	.	.	1.04045	1.03896	1.04194
	Uganda	ICHEC_EC_EARTH_SMHI-RCA4	RCP8.5	Uganda Hospitals	Five years and above	1997-2010	2005	2005-01-01	6342636	16231582	-0.93966	0.39076	-0.74982	-0.9992	-0.50044	-0.18984	0.12724	0.83699	0.90543	0.93217	1.06511	1.10445	0.9125	1.08714	.	.	.	0.87121	0.93584	0.93492	0.96883	0.95944	.	.	.	.	1.04819	1.03241	1.04848	1.05087	1.03598	1.0336	1.02139	.	.	.	1.0403	1.04382	1.04499
	Uganda	ICHEC_EC_EARTH_SMHI-RCA4	RCP8.5	Uganda Hospitals	Five years and above	1997-2010	2006	2006-01-01	6323840	10168389	-0.47496	0.62191	-0.6224	-0.86908	-0.37572	0.14744	0.12586	1.06197	0.83699	0.90543	0.93217	1.06511	1.10445	0.9125	.	.	.	0.94948	0.94371	0.93414	0.96033	0.98435	.	.	.	.	1.04045	1.04819	1.03241	1.04848	1.05087	1.03598	1.0336	.	.	.	1.04432	1.04571	1.04238
	Uganda	ICHEC_EC_EARTH_SMHI-RCA4	RCP8.5	Uganda Hospitals	Five years and above	1997-2010	2007	2007-01-01	7265125	12038438	-0.50502	0.60349	-0.56369	-0.80861	-0.31876	0.05867	0.12496	0.92116	1.06197	0.83699	0.90543	0.93217	1.06511	1.10445	.	.	.	0.99156	0.96285	0.93138	0.93154	0.9538	.	.	.	.	1.03539	1.04045	1.04819	1.03241	1.04848	1.05087	1.03598	.	.	.	1.03792	1.03608	1.03911
	Uganda	ICHEC_EC_EARTH_SMHI-RCA4	RCP8.5	Uganda Hospitals	Five years and above	1997-2010	2008	2008-01-01	7331132	10029571	-0.31341	0.73095	-0.55222	-0.79581	-0.30863	0.23881	0.12428	0.86373	0.92116	1.06197	0.83699	0.90543	0.93217	1.06511	.	.	.	0.89245	0.87396	0.92096	0.91785	0.92024	.	.	.	.	1.02794	1.03539	1.04045	1.04819	1.03241	1.04848	1.05087	.	.	.	1.03167	1.03717	1.03799
	Uganda	ICHEC_EC_EARTH_SMHI-RCA4	RCP8.5	Uganda Hospitals	Five years and above	1997-2010	2009	2009-01-01	7680173	13345230	-0.55252	0.5755	-0.55911	-0.80099	-0.31723	0.00659	0.12341	0.90464	0.86373	0.92116	1.06197	0.83699	0.90543	0.93217	.	.	.	0.88419	0.94345	0.93787	0.9177	0.91565	.	.	.	.	1.04759	1.02794	1.03539	1.04045	1.04819	1.03241	1.04848	.	.	.	1.03777	1.03866	1.03784
	Uganda	ICHEC_EC_EARTH_SMHI-RCA4	RCP8.5	Uganda Hospitals	Five years and above	1997-2010	2010	2010-01-01	8385983	13035027	-0.44108	0.64334	-0.45114	-0.69241	-0.20986	0.01006	0.1231	1.09422	0.90464	0.86373	0.92116	1.06197	0.83699	0.90543	.	.	.	0.99943	0.97334	0.94594	0.96914	0.94712	.	.	.	.	1.05295	1.04759	1.02794	1.03539	1.04045	1.04819	1.03241	.	.	.	1.05027	1.04531	1.04097
	Uganda	ICHEC_EC_EARTH_SMHI-RCA4	RCP8.5	Uganda Hospitals	Five years and above		2011	2011-01-01	.	.	.	.	-2.12287	-2.34845	-1.89729	.	0.11509	0.94638	0.94296	1.06867	0.94297	0.97586	1.06377	.	.	.	.	0.94467	0.986	0.97524	0.97537	0.9901	.	.	.	.	.	0.91644	0.8418	0.88131	0.95863	1.02645	0.96404	0.90508	0.83157	0.88557	0.96498	0.92392	0.91327
	Uganda	ICHEC_EC_EARTH_SMHI-RCA4	RCP8.5	Uganda Hospitals	Five years and above		2012	2012-01-01	.	.	.	.	-3.5599	-3.80064	-3.31917	.	0.12283	1.05276	0.94638	0.94296	1.06867	0.94297	0.97586	1.06377	.	.	.	0.99957	0.9807	1.00269	0.99075	0.98827	0.99905	.	.	.	.	0.9238	0.8141	0.81496	0.91944	1.01968	1.00613	0.9516	0.90585	0.94254	0.9353	0.8949	0.87492
	Uganda	ICHEC_EC_EARTH_SMHI-RCA4	RCP8.5	Uganda Hospitals	Five years and above		2013	2013-01-01	.	.	.	.	-2.03039	-2.31186	-1.74892	.	0.14361	0.93894	1.05276	0.94638	0.94296	1.06867	0.94297	0.97586	1.06377	.	.	0.99585	0.97936	0.97026	0.98994	0.98211	0.98122	0.99154	.	.	.	0.96242	0.85942	0.82575	0.90718	1.05719	0.95642	0.90421	0.85227	0.86672	1.01448	0.9628	0.92854
	Uganda	ICHEC_EC_EARTH_SMHI-RCA4	RCP8.5	Uganda Hospitals	Five years and above		2014	2014-01-01	.	.	.	.	-1.20876	-1.49217	-0.92535	.	0.1446	0.86934	0.93894	1.05276	0.94638	0.94296	1.06867	0.94297	0.97586	1.06377	.	0.90414	0.95368	0.95185	0.95008	0.96984	0.966	0.96723	0.97796	.	.	0.92845	0.8785	0.86463	0.90205	1.00256	0.96305	0.93305	0.84029	0.91409	0.96574	0.93666	0.91865
	Uganda	ICHEC_EC_EARTH_SMHI-RCA4	RCP8.5	Uganda Hospitals	Five years and above		2015	2015-01-01	.	.	.	.	-2.47866	-2.76903	-2.18828	.	0.14815	1.06837	0.86934	0.93894	1.05276	0.94638	0.94296	1.06867	0.94297	0.97586	1.06377	0.96885	0.95888	0.98235	0.97516	0.96979	0.98392	0.9788	0.97847	0.987	.	0.92708	0.82987	0.86834	0.93513	1.00046	0.96903	0.87901	0.84551	0.86812	0.92953	0.89631	0.88932
	Uganda	ICHEC_EC_EARTH_SMHI-RCA4	RCP8.5	Uganda Hospitals	Five years and above	2016-2045	2016	2016-01-01	.	.	.	.	-2.95756	-3.25275	-2.66236	.	0.15061	0.9677	1.06837	0.86934	0.93894	1.05276	0.94638	0.94296	1.06867	0.94297	0.97586	1.01804	0.96847	0.96109	0.97942	0.97392	0.96949	0.98189	0.97756	0.97739	.	0.94211	0.81836	0.83725	1.00372	1.03411	0.99405	0.92337	0.85483	0.84195	0.97785	0.92469	0.90283
	Uganda	ICHEC_EC_EARTH_SMHI-RCA4	RCP8.5	Uganda Hospitals	Five years and above	2016-2045	2017	2017-01-01	.	.	.	.	-2.03671	-2.33197	-1.74145	.	0.15065	1.05744	0.9677	1.06837	0.86934	0.93894	1.05276	0.94638	0.94296	1.06867	0.94297	1.01257	1.03117	0.99071	0.98036	0.99243	0.98585	0.98049	0.99028	0.98555	.	0.9247	0.85652	0.82709	0.90075	1.04129	0.95853	0.89695	0.82456	0.80627	0.97856	0.93788	0.91018
	Uganda	ICHEC_EC_EARTH_SMHI-RCA4	RCP8.5	Uganda Hospitals	Five years and above	2016-2045	2018	2018-01-01	.	.	.	.	-2.13652	-2.43362	-1.83943	.	0.15158	0.88905	1.05744	0.9677	1.06837	0.86934	0.93894	1.05276	0.94638	0.94296	1.06867	0.97325	0.9714	0.99564	0.97038	0.96514	0.97766	0.97375	0.97033	0.98016	.	0.89157	0.83558	0.87102	0.91582	1.03429	0.9484	0.8931	0.83149	0.93435	0.93586	0.90243	0.89458
	Uganda	ICHEC_EC_EARTH_SMHI-RCA4	RCP8.5	Uganda Hospitals	Five years and above	2016-2045	2019	2019-01-01	.	.	.	.	-2.44073	-2.73819	-2.14327	.	0.15177	0.7935	0.88905	1.05744	0.9677	1.06837	0.86934	0.93894	1.05276	0.94638	0.94296	0.84127	0.91333	0.92692	0.95521	0.9409	0.94062	0.95464	0.95372	0.95264	.	0.91508	0.8641	0.86316	0.98665	1.06524	0.9647	0.89497	0.82494	0.86726	0.9664	0.9323	0.91502
	Uganda	ICHEC_EC_EARTH_SMHI-RCA4	RCP8.5	Uganda Hospitals	Five years and above	2016-2045	2020	2020-01-01	.	.	.	.	-1.29912	-1.59676	-1.00148	.	0.15186	0.97596	0.7935	0.88905	1.05744	0.9677	1.06837	0.86934	0.93894	1.05276	0.94638	0.88473	0.88617	0.92899	0.93673	0.95867	0.94591	0.94504	0.95701	0.95594	.	0.95724	0.90878	0.86484	1.00222	1.06285	0.97965	0.90886	0.89281	0.86791	1.0106	0.97666	0.9487
	Uganda	ICHEC_EC_EARTH_SMHI-RCA4	RCP8.5	Uganda Hospitals	Five years and above	2016-2045	2021	2021-01-01	.	.	.	.	-0.8407	-1.13867	-0.54274	.	0.15202	0.95807	0.97596	0.7935	0.88905	1.05744	0.9677	1.06837	0.86934	0.93894	1.05276	0.96701	0.90918	0.90414	0.9348	0.94029	0.95858	0.94743	0.94648	0.95711	.	0.94343	0.89113	0.84929	0.92763	0.9766	0.99206	0.92238	0.90954	0.88532	0.98569	0.95417	0.92795
	Uganda	ICHEC_EC_EARTH_SMHI-RCA4	RCP8.5	Uganda Hospitals	Five years and above	2016-2045	2022	2022-01-01	.	.	.	.	-1.39938	-1.69735	-1.10141	.	0.15203	1.01909	0.95807	0.97596	0.7935	0.88905	1.05744	0.9677	1.06837	0.86934	0.93894	0.98858	0.98437	0.93665	0.92713	0.94885	0.95154	0.96615	0.95539	0.95375	.	0.93118	0.85054	0.91965	0.93123	0.9988	0.96054	0.92755	0.84546	0.87345	0.986	0.94084	0.93555
	Uganda	ICHEC_EC_EARTH_SMHI-RCA4	RCP8.5	Uganda Hospitals	Five years and above	2016-2045	2023	2023-01-01	.	.	.	.	-2.32453	-2.62258	-2.02649	.	0.15207	1.14173	1.01909	0.95807	0.97596	0.7935	0.88905	1.05744	0.9677	1.06837	0.86934	1.08041	1.03963	1.02371	0.97767	0.9629	0.97641	0.97532	0.98566	0.97403	.	0.9367	0.84101	0.89313	0.96798	1.04264	0.96474	0.91368	0.86131	0.86812	0.97494	0.9303	0.92101
	Uganda	ICHEC_EC_EARTH_SMHI-RCA4	RCP8.5	Uganda Hospitals	Five years and above	2016-2045	2024	2024-01-01	.	.	.	.	-3.73113	-4.02922	-3.43305	.	0.15209	0.96713	1.14173	1.01909	0.95807	0.97596	0.7935	0.88905	1.05744	0.9677	1.06837	1.05443	1.04265	1.02151	1.0124	0.97591	0.9635	0.97525	0.97441	0.9838	.	0.85143	0.80971	0.80042	0.89164	0.98873	0.98532	0.90615	0.86644	0.85044	0.91942	0.88285	0.86224
	Uganda	ICHEC_EC_EARTH_SMHI-RCA4	RCP8.5	Uganda Hospitals	Five years and above	2016-2045	2025	2025-01-01	.	.	.	.	-2.37122	-2.66931	-2.07314	.	0.15209	0.89403	0.96713	1.14173	1.01909	0.95807	0.97596	0.7935	0.88905	1.05744	0.9677	0.93058	1.00097	1.0055	0.99601	0.99267	0.96422	0.95482	0.96622	0.96637	.	0.98682	0.89474	0.81507	0.91402	1.05084	0.98462	0.88236	0.87744	0.8521	0.98648	0.9559	0.92069
	Uganda	ICHEC_EC_EARTH_SMHI-RCA4	RCP8.5	Uganda Hospitals	Five years and above	2016-2045	2026	2026-01-01	.	.	.	.	-0.59587	-0.89397	-0.29777	.	0.1521	1.20684	0.89403	0.96713	1.14173	1.01909	0.95807	0.97596	0.7935	0.88905	1.05744	1.05043	1.02267	1.05243	1.04577	1.03115	1.02327	0.99454	0.98282	0.99028	.	0.9738	0.90156	0.88376	1.03174	1.06304	0.98926	0.9437	0.83599	0.86532	1.01111	0.97459	0.95188
	Uganda	ICHEC_EC_EARTH_SMHI-RCA4	RCP8.5	Uganda Hospitals	Five years and above	2016-2045	2027	2027-01-01	.	.	.	.	-2.31063	-2.60873	-2.01252	.	0.1521	1.07901	1.20684	0.89403	0.96713	1.14173	1.01909	0.95807	0.97596	0.7935	0.88905	1.14293	1.05996	1.03675	1.05775	1.05131	1.03799	1.03023	1.00393	0.99244	.	0.87315	0.83712	0.8348	0.98339	1.07764	0.96871	0.93244	0.88955	0.84715	0.90464	0.88213	0.8703
	Uganda	ICHEC_EC_EARTH_SMHI-RCA4	RCP8.5	Uganda Hospitals	Five years and above	2016-2045	2028	2028-01-01	.	.	.	.	-2.79158	-3.08969	-2.49348	.	0.1521	0.87384	1.07901	1.20684	0.89403	0.96713	1.14173	1.01909	0.95807	0.97596	0.7935	0.97643	1.05323	1.01343	1.00417	1.0271	1.02595	1.01747	1.01286	0.99092	.	0.92248	0.84605	0.86986	0.88774	0.98215	1.00978	0.92604	0.89075	0.91711	0.98061	0.93576	0.91929
	Uganda	ICHEC_EC_EARTH_SMHI-RCA4	RCP8.5	Uganda Hospitals	Five years and above	2016-2045	2029	2029-01-01	.	.	.	.	-1.16463	-1.46274	-0.86652	.	0.1521	0.89448	0.87384	1.07901	1.20684	0.89403	0.96713	1.14173	1.01909	0.95807	0.97596	0.88416	0.94911	1.01354	0.98964	0.98589	1.00815	1.00952	1.0038	1.00102	.	0.98206	0.91948	0.84807	0.88961	1.06151	1.01794	0.94254	0.86694	0.95185	1.02842	0.99211	0.9561
	Uganda	ICHEC_EC_EARTH_SMHI-RCA4	RCP8.5	Uganda Hospitals	Five years and above	2016-2045	2030	2030-01-01	.	.	.	.	-1.50654	-1.80465	-1.20843	.	0.1521	1.06904	0.89448	0.87384	1.07901	1.20684	0.89403	0.96713	1.14173	1.01909	0.95807	0.98176	0.94578	0.97909	1.02464	1.00287	0.99777	1.01576	1.01613	1.01033	.	0.9223	0.84283	0.8828	0.94214	0.99785	1.01972	0.96279	0.84879	0.97045	0.96667	0.92539	0.91474
	Uganda	ICHEC_EC_EARTH_SMHI-RCA4	RCP8.5	Uganda Hospitals	Five years and above	2016-2045	2031	2031-01-01	.	.	.	.	-1.40851	-1.70662	-1.1104	.	0.1521	0.84659	1.06904	0.89448	0.87384	1.07901	1.20684	0.89403	0.96713	1.14173	1.01909	0.95781	0.9367	0.92098	0.95259	0.99497	0.98055	0.97887	0.99697	0.99918	.	0.9877	0.85587	0.82955	0.97659	1.04917	0.97931	0.91522	0.91027	0.89631	1.03334	0.97419	0.93803
	Uganda	ICHEC_EC_EARTH_SMHI-RCA4	RCP8.5	Uganda Hospitals	Five years and above	2016-2045	2032	2032-01-01	.	.	.	.	-1.4038	-1.70191	-1.10569	.	0.1521	0.97211	0.84659	1.06904	0.89448	0.87384	1.07901	1.20684	0.89403	0.96713	1.14173	0.90935	0.96258	0.94555	0.93121	0.95584	0.9917	0.97949	0.97812	0.99448	.	0.98751	0.84491	0.88151	0.89831	1.02959	0.99705	0.93461	0.86276	0.99217	1.02321	0.96377	0.94321
	Uganda	ICHEC_EC_EARTH_SMHI-RCA4	RCP8.5	Uganda Hospitals	Five years and above	2016-2045	2033	2033-01-01	.	.	.	.	-0.91221	-1.21032	-0.61409	.	0.1521	1.00957	0.97211	0.84659	1.06904	0.89448	0.87384	1.07901	1.20684	0.89403	0.96713	0.99084	0.94276	0.97433	0.95836	0.94427	0.96352	0.99393	0.98283	0.98126	.	0.96793	0.90928	0.86769	0.94206	1.01704	1.00514	0.93171	0.88898	0.85106	1.01918	0.98255	0.95383
	Uganda	ICHEC_EC_EARTH_SMHI-RCA4	RCP8.5	Uganda Hospitals	Five years and above	2016-2045	2034	2034-01-01	.	.	.	.	-1.57442	-1.87254	-1.27631	.	0.1521	1.02786	1.00957	0.97211	0.84659	1.06904	0.89448	0.87384	1.07901	1.20684	0.89403	1.01871	1.00318	0.96403	0.98503	0.96994	0.95621	0.97156	0.9977	0.98734	.	0.95734	0.85802	0.89586	0.95289	1.04069	0.98249	0.90726	0.87338	0.91808	0.99278	0.94786	0.93486
	Uganda	ICHEC_EC_EARTH_SMHI-RCA4	RCP8.5	Uganda Hospitals	Five years and above	2016-2045	2035	2035-01-01	.	.	.	.	-1.95004	-2.24815	-1.65193	.	0.1521	0.98892	1.02786	1.00957	0.97211	0.84659	1.06904	0.89448	0.87384	1.07901	1.20684	1.00839	1.00878	0.99962	0.96901	0.98568	0.97265	0.9603	0.97349	0.99683	.	0.9704	0.87105	0.85261	0.94129	0.95986	1.01501	0.95344	0.89889	0.88904	1.01442	0.96663	0.93812
	Uganda	ICHEC_EC_EARTH_SMHI-RCA4	RCP8.5	Uganda Hospitals	Five years and above	2036-2065	2036	2036-01-01	.	.	.	.	-1.50132	-1.79944	-1.20321	.	0.1521	0.80736	0.98892	1.02786	1.00957	0.97211	0.84659	1.06904	0.89448	0.87384	1.07901	0.89814	0.94138	0.95843	0.96117	0.94207	0.96021	0.95199	0.94331	0.95688	.	0.98109	0.86565	0.87935	0.94379	1.00302	0.98124	0.90415	0.87719	0.86959	1.01211	0.96329	0.9423
	Uganda	ICHEC_EC_EARTH_SMHI-RCA4	RCP8.5	Uganda Hospitals	Five years and above	2036-2065	2037	2037-01-01	.	.	.	.	-1.64326	-1.94137	-1.34515	.	0.1521	0.86191	0.80736	0.98892	1.02786	1.00957	0.97211	0.84659	1.06904	0.89448	0.87384	0.83464	0.88607	0.92151	0.93913	0.94462	0.93062	0.94792	0.94198	0.93517	.	0.94494	0.88288	0.94608	1.04366	1.07926	1.01085	0.9396	0.89208	0.89495	0.99127	0.95514	0.95288
	Uganda	ICHEC_EC_EARTH_SMHI-RCA4	RCP8.5	Uganda Hospitals	Five years and above	2036-2065	2038	2038-01-01	.	.	.	.	-1.79347	-2.09158	-1.49536	.	0.1521	1.00721	0.86191	0.80736	0.98892	1.02786	1.00957	0.97211	0.84659	1.06904	0.89448	0.93456	0.89216	0.91635	0.93865	0.95047	0.95356	0.94019	0.95451	0.9485	.	0.96986	0.88293	0.88831	0.98864	1.07197	1.0122	0.94106	0.86819	0.95033	1.00995	0.96761	0.94779
	Uganda	ICHEC_EC_EARTH_SMHI-RCA4	RCP8.5	Uganda Hospitals	Five years and above	2036-2065	2039	2039-01-01	.	.	.	.	-2.04693	-2.34504	-1.74882	.	0.1521	0.97849	1.00721	0.86191	0.80736	0.98892	1.02786	1.00957	0.97211	0.84659	1.06904	0.99285	0.9492	0.91374	0.92878	0.94529	0.95447	0.95668	0.94445	0.95691	.	0.95803	0.84262	0.86948	0.95939	1.04801	1.03258	0.96103	0.92188	0.88388	0.99223	0.94236	0.92414
	Uganda	ICHEC_EC_EARTH_SMHI-RCA4	RCP8.5	Uganda Hospitals	Five years and above	2036-2065	2040	2040-01-01	.	.	.	.	-1.66111	-1.95922	-1.363	.	0.1521	1.00532	0.97849	1.00721	0.86191	0.80736	0.98892	1.02786	1.00957	0.97211	0.84659	0.9919	0.99701	0.96323	0.93206	0.94154	0.95387	0.96083	0.96208	0.95053	.	0.98602	0.88064	0.90174	1.00924	1.08583	0.99638	0.93993	0.89111	0.85236	1.00993	0.96683	0.95056
	Uganda	ICHEC_EC_EARTH_SMHI-RCA4	RCP8.5	Uganda Hospitals	Five years and above	2036-2065	2041	2041-01-01	.	.	.	.	-1.38974	-1.68785	-1.09163	.	0.1521	0.75868	1.00532	0.97849	1.00721	0.86191	0.80736	0.98892	1.02786	1.00957	0.97211	0.882	0.91416	0.93743	0.92232	0.90316	0.91541	0.92947	0.93837	0.94174	.	0.95728	0.8979	0.89415	0.93405	1.04615	1.00382	0.97402	0.87433	0.9698	0.99653	0.96366	0.94628
	Uganda	ICHEC_EC_EARTH_SMHI-RCA4	RCP8.5	Uganda Hospitals	Five years and above	2036-2065	2042	2042-01-01	.	.	.	.	-0.33961	-0.63772	-0.0415	.	0.1521	0.90634	0.75868	1.00532	0.97849	1.00721	0.86191	0.80736	0.98892	1.02786	1.00957	0.83251	0.89012	0.91221	0.93121	0.91966	0.90362	0.91428	0.9269	0.93517	.	1.02595	0.93095	0.85581	0.92548	1.10819	1.06232	0.97356	0.92222	0.98587	1.0632	1.01911	0.97829
	Uganda	ICHEC_EC_EARTH_SMHI-RCA4	RCP8.5	Uganda Hospitals	Five years and above	2036-2065	2043	2043-01-01	.	.	.	.	-1.37766	-1.67578	-1.07955	.	0.1521	0.98899	0.90634	0.75868	1.00532	0.97849	1.00721	0.86191	0.80736	0.98892	1.02786	0.94767	0.88467	0.91484	0.92757	0.94084	0.92956	0.91429	0.92258	0.93311	.	0.92145	0.89685	0.86239	1.02155	1.09691	1.00013	0.94641	0.89724	0.9484	0.97329	0.94781	0.92646
	Uganda	ICHEC_EC_EARTH_SMHI-RCA4	RCP8.5	Uganda Hospitals	Five years and above	2036-2065	2044	2044-01-01	.	.	.	.	-2.73987	-3.03798	-2.44175	.	0.1521	1.00745	0.98899	0.90634	0.75868	1.00532	0.97849	1.00721	0.86191	0.80736	0.98892	0.99822	0.9676	0.91537	0.93336	0.94088	0.95036	0.9393	0.92464	0.93107	.	0.92165	0.8776	0.8851	1.02742	1.09634	1.05295	0.9794	0.93534	0.91652	0.97447	0.94218	0.92791
	Uganda	ICHEC_EC_EARTH_SMHI-RCA4	RCP8.5	Uganda Hospitals	Five years and above	2036-2065	2045	2045-01-01	.	.	.	.	-2.2893	-2.58741	-1.99119	.	0.1521	1.02399	1.00745	0.98899	0.90634	0.75868	1.00532	0.97849	1.00721	0.86191	0.80736	1.01572	1.00681	0.9817	0.93709	0.94846	0.95275	0.95956	0.94871	0.93458	.	0.94292	0.89286	0.8917	0.95764	1.04015	1.00335	0.95213	0.9129	0.91575	0.99981	0.96416	0.94604
	Uganda	ICHEC_EC_EARTH_SMHI-RCA4	RCP8.5	Uganda Hospitals	Five years and above	2036-2065	2046	2046-01-01	.	.	.	.	-1.76416	-2.06227	-1.46605	.	0.1521	1.04792	1.02399	1.00745	0.98899	0.90634	0.75868	1.00532	0.97849	1.00721	0.86191	1.03596	1.02646	1.01709	0.99494	0.95557	0.96267	0.96465	0.96938	0.95863	.	0.9495	0.87056	0.84904	0.91529	1.02525	1.03006	0.95978	0.86054	1.02192	1.00003	0.95688	0.92992
	Uganda	ICHEC_EC_EARTH_SMHI-RCA4	RCP8.5	Uganda Hospitals	Five years and above	2036-2065	2047	2047-01-01	.	.	.	.	-1.35969	-1.65781	-1.06158	.	0.1521	1.19064	1.04792	1.02399	1.00745	0.98899	0.90634	0.75868	1.00532	0.97849	1.00721	1.11928	1.08752	1.0675	1.0518	1.02756	0.98915	0.99117	0.98976	0.9915	.	0.92793	0.87555	0.92434	0.97921	1.08738	1.01933	0.94904	0.91959	0.95012	0.99574	0.95567	0.94784
	Uganda	ICHEC_EC_EARTH_SMHI-RCA4	RCP8.5	Uganda Hospitals	Five years and above	2036-2065	2048	2048-01-01	.	.	.	.	-1.2844	-1.58251	-0.98629	.	0.1521	1.02874	1.19064	1.04792	1.02399	1.00745	0.98899	0.90634	0.75868	1.00532	0.97849	1.10969	1.0891	1.07282	1.05975	1.04796	1.02773	0.9941	0.99534	0.99366	.	0.99156	0.84651	0.86196	0.95934	1.07409	1.02276	0.96066	0.87715	0.89758	1.01965	0.96194	0.93694
	Uganda	ICHEC_EC_EARTH_SMHI-RCA4	RCP8.5	Uganda Hospitals	Five years and above	2036-2065	2049	2049-01-01	.	.	.	.	-1.40521	-1.70332	-1.1071	.	0.1521	1.01159	1.02874	1.19064	1.04792	1.02399	1.00745	0.98899	0.90634	0.75868	1.00532	1.02017	1.07699	1.06972	1.06058	1.05172	1.04276	1.02571	0.99604	0.99697	.	0.97097	0.89895	0.88054	0.96113	1.10216	1.04214	0.99901	0.89481	0.96903	1.00433	0.96921	0.94704
	Uganda	ICHEC_EC_EARTH_SMHI-RCA4	RCP8.5	Uganda Hospitals	Five years and above	2036-2065	2050	2050-01-01	.	.	.	.	-1.70468	-2.0028	-1.40657	.	0.1521	0.84571	1.01159	1.02874	1.19064	1.04792	1.02399	1.00745	0.98899	0.90634	0.75868	0.92865	0.96201	1.01917	1.02492	1.02477	1.02229	1.01813	1.00571	0.98101	.	0.96621	0.84318	0.8554	0.9633	1.06952	0.9992	0.94285	0.90847	0.9013	1.01647	0.95871	0.93288
	Uganda	ICHEC_EC_EARTH_SMHI-RCA4	RCP8.5	Uganda Hospitals	Five years and above	2036-2065	2051	2051-01-01	.	.	.	.	-1.99154	-2.28965	-1.69343	.	0.1521	1.12181	0.84571	1.01159	1.02874	1.19064	1.04792	1.02399	1.00745	0.98899	0.90634	0.98376	0.99304	1.00196	1.0397	1.04107	1.03863	1.03473	1.02965	1.01732	.	0.94089	0.85623	0.84722	0.99372	1.07535	1.06421	1.01839	0.9143	1.0344	1.00601	0.95608	0.92887
	Uganda	ICHEC_EC_EARTH_SMHI-RCA4	RCP8.5	Uganda Hospitals	Five years and above	2036-2065	2052	2052-01-01	.	.	.	.	-2.42521	-2.72332	-2.1271	.	0.1521	0.85654	1.12181	0.84571	1.01159	1.02874	1.19064	1.04792	1.02399	1.00745	0.98899	0.98918	0.94135	0.95891	0.97288	1.00917	1.01471	1.01587	1.01493	1.01234	.	0.93619	0.82719	0.90154	1.00191	1.13011	1.04731	0.98965	0.93846	0.93182	0.99613	0.93981	0.93025
	Uganda	ICHEC_EC_EARTH_SMHI-RCA4	RCP8.5	Uganda Hospitals	Five years and above	2036-2065	2053	2053-01-01	.	.	.	.	-1.11775	-1.41586	-0.81964	.	0.1521	1.05675	0.85654	1.12181	0.84571	1.01159	1.02874	1.19064	1.04792	1.02399	1.00745	0.95665	1.0117	0.9702	0.97848	0.98686	1.01597	1.01996	1.02041	1.01912	.	1.00117	0.88315	0.92175	1.04591	1.09351	1.04308	0.99755	0.93198	1.06523	1.05002	0.9944	0.97624
	Uganda	ICHEC_EC_EARTH_SMHI-RCA4	RCP8.5	Uganda Hospitals	Five years and above	2036-2065	2054	2054-01-01	.	.	.	.	-0.90756	-1.20567	-0.60945	.	0.1521	0.93822	1.05675	0.85654	1.12181	0.84571	1.01159	1.02874	1.19064	1.04792	1.02399	0.99749	0.95051	0.99333	0.96381	0.97177	0.97991	1.00625	1.01088	1.01219	.	0.9971	0.88903	0.91995	1.05849	1.08961	1.05109	0.9764	0.89408	0.91907	1.02034	0.97657	0.96241
	Uganda	ICHEC_EC_EARTH_SMHI-RCA4	RCP8.5	Uganda Hospitals	Five years and above	2055-2085	2055	2055-01-01	.	.	.	.	0.06315	-0.23497	0.36126	.	0.1521	0.80729	0.93822	1.05675	0.85654	1.12181	0.84571	1.01159	1.02874	1.19064	1.04792	0.87276	0.93409	0.9147	0.95612	0.93772	0.94827	0.95833	0.98414	0.99052	.	1.02555	0.96778	0.91331	0.9158	1.08052	1.09648	1.03116	0.93072	0.97665	1.07184	1.03715	1.00619
	Uganda	ICHEC_EC_EARTH_SMHI-RCA4	RCP8.5	Uganda Hospitals	Five years and above	2055-2085	2056	2056-01-01	.	.	.	.	-0.60588	-0.90399	-0.30777	.	0.1521	0.8887	0.80729	0.93822	1.05675	0.85654	1.12181	0.84571	1.01159	1.02874	1.19064	0.84799	0.87807	0.92274	0.9095	0.94489	0.93072	0.94083	0.9506	0.9746	.	0.99398	0.93296	0.90042	1.0438	1.11045	1.06068	0.97036	0.91104	0.95873	1.02072	0.99147	0.9687
	Uganda	ICHEC_EC_EARTH_SMHI-RCA4	RCP8.5	Uganda Hospitals	Five years and above	2055-2085	2057	2057-01-01	.	.	.	.	-3.13564	-3.43375	-2.83753	.	0.1521	1.01713	0.8887	0.80729	0.93822	1.05675	0.85654	1.12181	0.84571	1.01159	1.02874	0.95292	0.90437	0.91284	0.94162	0.92744	0.95521	0.94152	0.94931	0.95725	.	0.93475	0.85672	0.9087	1.10345	1.12074	1.03703	1.01151	0.90947	1.03243	0.96713	0.93032	0.92492
	Uganda	ICHEC_EC_EARTH_SMHI-RCA4	RCP8.5	Uganda Hospitals	Five years and above	2055-2085	2058	2058-01-01	.	.	.	.	-1.804	-2.10211	-1.50589	.	0.1521	0.99423	1.01713	0.8887	0.80729	0.93822	1.05675	0.85654	1.12181	0.84571	1.01159	1.00568	0.96669	0.92684	0.92912	0.95039	0.93698	0.96009	0.94738	0.9538	.	1.01764	0.92667	0.8793	0.97624	1.08621	1.04605	0.99683	0.93033	1.02387	1.05865	1.01466	0.98082
	Uganda	ICHEC_EC_EARTH_SMHI-RCA4	RCP8.5	Uganda Hospitals	Five years and above	2055-2085	2059	2059-01-01	.	.	.	.	-1.17495	-1.47306	-0.87683	.	0.1521	0.94617	0.99423	1.01713	0.8887	0.80729	0.93822	1.05675	0.85654	1.12181	0.84571	0.9702	0.98584	0.96156	0.9307	0.93196	0.94979	0.93813	0.95854	0.94726	.	0.9548	0.88451	0.9475	0.98662	1.06855	1.03949	0.98659	0.87338	0.93555	0.99422	0.95765	0.95511
	Uganda	ICHEC_EC_EARTH_SMHI-RCA4	RCP8.5	Uganda Hospitals	Five years and above	2055-2085	2060	2060-01-01	.	.	.	.	-1.39017	-1.68828	-1.09206	.	0.1521	1.13391	0.94617	0.99423	1.01713	0.8887	0.80729	0.93822	1.05675	0.85654	1.12181	1.04004	1.02477	1.02286	0.99603	0.96457	0.96081	0.9728	0.95988	0.97608	.	0.99245	0.85127	0.91781	1.03043	1.11895	1.08131	0.99396	0.94594	0.97313	1.01374	0.95958	0.94914
	Uganda	ICHEC_EC_EARTH_SMHI-RCA4	RCP8.5	Uganda Hospitals	Five years and above	2055-2085	2061	2061-01-01	.	.	.	.	-1.00367	-1.30178	-0.70556	.	0.1521	0.93118	1.13391	0.94617	0.99423	1.01713	0.8887	0.80729	0.93822	1.05675	0.85654	1.03254	1.00375	1.00137	1.00452	0.98522	0.9598	0.9571	0.96818	0.95701	.	0.97766	0.89877	0.89716	0.96106	1.12511	1.037	1.01735	0.96599	0.89865	1.04225	0.99442	0.97011
	Uganda	ICHEC_EC_EARTH_SMHI-RCA4	RCP8.5	Uganda Hospitals	Five years and above	2055-2085	2062	2062-01-01	.	.	.	.	-1.05482	-1.35293	-0.75671	.	0.1521	1.06489	0.93118	1.13391	0.94617	0.99423	1.01713	0.8887	0.80729	0.93822	1.05675	0.99803	1.04333	1.01904	1.01407	1.01458	0.9966	0.97294	0.96908	0.97785	.	0.98876	0.87007	0.94112	1.01585	1.06042	1.02411	0.99454	0.91476	0.99415	1.04638	0.98761	0.97599
	Uganda	ICHEC_EC_EARTH_SMHI-RCA4	RCP8.5	Uganda Hospitals	Five years and above	2055-2085	2063	2063-01-01	.	.	.	.	-1.28513	-1.58324	-0.98702	.	0.1521	1.00828	1.06489	0.93118	1.13391	0.94617	0.99423	1.01713	0.8887	0.80729	0.93822	1.03658	1.00145	1.03456	1.01688	1.01311	1.01368	0.99806	0.97686	0.973	.	0.97333	0.91245	0.91143	0.99856	1.06928	0.95327	0.91893	0.90436	1.00389	1.02755	0.98918	0.96975
	Uganda	ICHEC_EC_EARTH_SMHI-RCA4	RCP8.5	Uganda Hospitals	Five years and above	2055-2085	2064	2064-01-01	.	.	.	.	-1.4132	-1.71132	-1.11509	.	0.1521	1.02809	1.00828	1.06489	0.93118	1.13391	0.94617	0.99423	1.01713	0.8887	0.80729	1.01819	1.03375	1.00811	1.03327	1.01875	1.01525	1.01549	1.0014	0.98199	.	0.98412	0.89198	0.91955	0.99229	1.08306	1.03487	0.95533	0.88163	0.90997	1.04004	0.99069	0.9729
	Uganda	ICHEC_EC_EARTH_SMHI-RCA4	RCP8.5	Uganda Hospitals	Five years and above	2055-2085	2065	2065-01-01	.	.	.	.	-1.04652	-1.34463	-0.74841	.	0.1521	1.05517	1.02809	1.00828	1.06489	0.93118	1.13391	0.94617	0.99423	1.01713	0.8887	1.04163	1.03051	1.03911	1.01752	1.03692	1.02395	1.02024	1.01989	1.00677	.	0.99259	0.90926	0.9477	1.06225	1.07166	1.02753	0.97848	0.91757	0.95269	1.04895	1.00239	0.98872
	Uganda	ICHEC_EC_EARTH_SMHI-RCA4	RCP8.5	Uganda Hospitals	Five years and above	2055-2085	2066	2066-01-01	.	.	.	.	-1.47867	-1.77678	-1.18056	.	0.1521	0.96057	1.05517	1.02809	1.00828	1.06489	0.93118	1.13391	0.94617	0.99423	1.01713	1.00787	1.01461	1.01303	1.0234	1.00803	1.02601	1.01603	1.01361	1.01396	.	0.98958	0.94359	0.96644	1.03658	1.05158	1.05649	0.95034	0.90606	0.94674	1.00498	0.98452	0.98
	Uganda	ICHEC_EC_EARTH_SMHI-RCA4	RCP8.5	Uganda Hospitals	Five years and above	2055-2085	2067	2067-01-01	.	.	.	.	-1.32599	-1.6241	-1.02788	.	0.1521	1.00552	0.96057	1.05517	1.02809	1.00828	1.06489	0.93118	1.13391	0.94617	0.99423	0.98304	1.00708	1.01234	1.01152	1.02042	1.00767	1.02345	1.01486	1.0128	.	0.98912	0.89894	0.92067	1.02677	1.11133	1.07567	1.00632	0.93747	1.05197	1.04985	0.99955	0.97983
	Uganda	ICHEC_EC_EARTH_SMHI-RCA4	RCP8.5	Uganda Hospitals	Five years and above	2055-2085	2068	2068-01-01	.	.	.	.	-1.48862	-1.78674	-1.19051	.	0.1521	0.95603	1.00552	0.96057	1.05517	1.02809	1.00828	1.06489	0.93118	1.13391	0.94617	0.98078	0.97404	0.99432	1.00107	1.00228	1.01122	1.00122	1.01596	1.00898	.	0.94988	0.88798	0.89085	0.97994	1.05527	1.09903	1.07046	0.9737	0.99608	1.02688	0.98058	0.95815
	Uganda	ICHEC_EC_EARTH_SMHI-RCA4	RCP8.5	Uganda Hospitals	Five years and above	2055-2085	2069	2069-01-01	.	.	.	.	-1.51126	-1.80938	-1.21315	.	0.1521	1.09308	0.95603	1.00552	0.96057	1.05517	1.02809	1.00828	1.06489	0.93118	1.13391	1.02456	1.01821	1.0038	1.01407	1.01641	1.01525	1.02145	1.01142	1.02367	.	1.00783	0.93325	1.00572	1.07349	1.14042	1.07196	0.99942	0.92999	0.99101	1.0241	0.99381	0.99679
	Uganda	ICHEC_EC_EARTH_SMHI-RCA4	RCP8.5	Uganda Hospitals	Five years and above	2055-2085	2070	2070-01-01	.	.	.	.	-1.40983	-1.70795	-1.11172	.	0.1521	1.01458	1.09308	0.95603	1.00552	0.96057	1.05517	1.02809	1.00828	1.06489	0.93118	1.05383	1.02123	1.0173	1.00596	1.01416	1.01615	1.01517	1.02069	1.01174	.	0.98927	0.89789	0.92796	1.00464	1.13773	1.03689	0.97949	0.93714	1.0673	1.04117	0.99341	0.97704
	Uganda	ICHEC_EC_EARTH_SMHI-RCA4	RCP8.5	Uganda Hospitals	Five years and above	2071-2100	2071	2071-01-01	.	.	.	.	-1.39733	-1.69544	-1.09922	.	0.1521	1.06545	1.01458	1.09308	0.95603	1.00552	0.96057	1.05517	1.02809	1.00828	1.06489	1.04001	1.0577	1.03229	1.02693	1.01587	1.02149	1.02231	1.02075	1.02517	.	0.99294	0.91444	0.91659	1.02918	1.12124	1.05933	0.97604	0.91808	0.95376	1.0312	0.99228	0.97336
	Uganda	ICHEC_EC_EARTH_SMHI-RCA4	RCP8.5	Uganda Hospitals	Five years and above	2071-2100	2072	2072-01-01	.	.	.	.	-1.16397	-1.46208	-0.86586	.	0.1521	1.18676	1.06545	1.01458	1.09308	0.95603	1.00552	0.96057	1.05517	1.02809	1.00828	1.12611	1.08893	1.08997	1.06318	1.05357	1.04029	1.04215	1.04058	1.03735	.	1.02324	0.91927	0.94315	0.98768	1.11069	1.05826	0.9943	0.91458	1.05859	1.04669	1.00422	0.98895
	Uganda	ICHEC_EC_EARTH_SMHI-RCA4	RCP8.5	Uganda Hospitals	Five years and above	2071-2100	2073	2073-01-01	.	.	.	.	-1.89397	-2.19208	-1.59586	.	0.1521	1.04255	1.18676	1.06545	1.01458	1.09308	0.95603	1.00552	0.96057	1.05517	1.02809	1.11466	1.09825	1.07734	1.08049	1.05974	1.052	1.04057	1.04219	1.04078	.	0.94114	0.88841	0.91647	1.00204	1.07046	1.01787	0.95196	0.92474	1.03332	1.00044	0.9631	0.95144
	Uganda	ICHEC_EC_EARTH_SMHI-RCA4	RCP8.5	Uganda Hospitals	Five years and above	2071-2100	2074	2074-01-01	.	.	.	.	-1.62663	-1.92474	-1.32852	.	0.1521	0.91841	1.04255	1.18676	1.06545	1.01458	1.09308	0.95603	1.00552	0.96057	1.05517	0.98048	1.04924	1.05329	1.04555	1.05347	1.03955	1.0353	1.027	1.02981	.	0.95532	0.94649	0.9321	1.04909	1.13265	1.04522	0.97422	0.92829	1.03463	1.02603	0.99952	0.98266
	Uganda	ICHEC_EC_EARTH_SMHI-RCA4	RCP8.5	Uganda Hospitals	Five years and above	2071-2100	2075	2075-01-01	.	.	.	.	-1.11304	-1.41115	-0.81493	.	0.1521	1.00515	0.91841	1.04255	1.18676	1.06545	1.01458	1.09308	0.95603	1.00552	0.96057	0.96178	0.9887	1.03822	1.04366	1.03882	1.04657	1.03525	1.03195	1.02481	.	0.99623	0.93705	0.9125	1.09948	1.14744	1.06582	0.97182	0.96478	1.01141	1.03287	1.00093	0.97882
	Uganda	ICHEC_EC_EARTH_SMHI-RCA4	RCP8.5	Uganda Hospitals	Five years and above	2071-2100	2076	2076-01-01	.	.	.	.	-1.01842	-1.31653	-0.7203	.	0.1521	1.07924	1.00515	0.91841	1.04255	1.18676	1.06545	1.01458	1.09308	0.95603	1.00552	1.0422	1.00093	1.01134	1.04642	1.04959	1.04459	1.05065	1.04014	1.03668	.	1.04335	0.88568	0.92574	1.08834	1.16192	1.10252	1.04356	0.98203	0.98477	1.05938	1.00148	0.98254
	Uganda	ICHEC_EC_EARTH_SMHI-RCA4	RCP8.5	Uganda Hospitals	Five years and above	2071-2100	2077	2077-01-01	.	.	.	.	-1.37504	-1.67315	-1.07693	.	0.1521	1.03291	1.07924	1.00515	0.91841	1.04255	1.18676	1.06545	1.01458	1.09308	0.95603	1.05608	1.0391	1.00893	1.01565	1.04417	1.04721	1.04313	1.04868	1.03942	.	0.94801	0.91956	0.92688	1.02113	1.0908	1.0869	1.04229	0.98985	1.01885	1.03322	0.99533	0.97822
	Uganda	ICHEC_EC_EARTH_SMHI-RCA4	RCP8.5	Uganda Hospitals	Five years and above	2071-2100	2078	2078-01-01	.	.	.	.	-1.12323	-1.42134	-0.82512	.	0.1521	0.99267	1.03291	1.07924	1.00515	0.91841	1.04255	1.18676	1.06545	1.01458	1.09308	1.01279	1.03494	1.02749	1.00568	1.01182	1.03681	1.04039	1.03752	1.04308	.	1.02326	0.92644	0.93738	1.04143	1.09441	1.09426	1.04369	0.98239	0.93335	1.06662	1.01989	0.99927
	Uganda	ICHEC_EC_EARTH_SMHI-RCA4	RCP8.5	Uganda Hospitals	Five years and above	2071-2100	2079	2079-01-01	.	.	.	.	-1.1591	-1.45721	-0.86099	.	0.1521	0.93567	0.99267	1.03291	1.07924	1.00515	0.91841	1.04255	1.18676	1.06545	1.01458	0.96417	0.98708	1.01012	1.00913	0.99401	1.00094	1.02417	1.02876	1.02734	.	0.99319	0.94226	0.95655	1.02898	1.15409	1.108	1.02683	0.98008	0.99917	1.04082	1.00797	0.99512
	Uganda	ICHEC_EC_EARTH_SMHI-RCA4	RCP8.5	Uganda Hospitals	Five years and above	2071-2100	2080	2080-01-01	.	.	.	.	-1.29959	-1.5977	-1.00148	.	0.1521	1.01015	0.93567	0.99267	1.03291	1.07924	1.00515	0.91841	1.04255	1.18676	1.06545	0.97291	0.9795	0.99285	1.01013	1.0093	0.99631	1.00209	1.02261	1.0269	.	0.9811	0.98412	1.00176	1.10837	1.1725	1.04872	0.98636	0.88551	1.01625	1.01893	1.00733	1.00593
	Uganda	ICHEC_EC_EARTH_SMHI-RCA4	RCP8.5	Uganda Hospitals	Five years and above	2071-2100	2081	2081-01-01	.	.	.	.	-0.7633	-1.06141	-0.46519	.	0.1521	0.89772	1.01015	0.93567	0.99267	1.03291	1.07924	1.00515	0.91841	1.04255	1.18676	0.95394	0.94785	0.95905	0.97382	0.99139	0.99336	0.98399	0.9905	1.01012	.	1.03069	0.91603	0.91887	1.07312	1.18466	1.1016	1.02928	0.98024	0.91044	1.08212	1.02675	0.99978
	Uganda	ICHEC_EC_EARTH_SMHI-RCA4	RCP8.5	Uganda Hospitals	Five years and above	2071-2100	2082	2082-01-01	.	.	.	.	-0.92926	-1.22737	-0.63115	.	0.1521	0.94353	0.89772	1.01015	0.93567	0.99267	1.03291	1.07924	1.00515	0.91841	1.04255	0.92062	0.95047	0.94677	0.95595	0.96878	0.98456	0.98713	0.97949	0.9858	.	0.99791	0.92322	0.97152	1.11712	1.18197	1.12442	1.01829	1.00587	1.0598	1.04366	1.00351	0.99551
	Uganda	ICHEC_EC_EARTH_SMHI-RCA4	RCP8.5	Uganda Hospitals	Five years and above	2071-2100	2083	2083-01-01	.	.	.	.	-0.06281	-0.36092	0.2353	.	0.1521	1.15059	0.94353	0.89772	1.01015	0.93567	0.99267	1.03291	1.07924	1.00515	0.91841	1.04706	0.99728	1.0005	0.98753	0.98839	0.99475	1.00531	1.00529	0.9966	.	1.04953	0.96363	0.95971	1.07743	1.15479	1.1098	1.02726	0.96916	1.05856	1.0957	1.05168	1.02868
	Uganda	ICHEC_EC_EARTH_SMHI-RCA4	RCP8.5	Uganda Hospitals	Five years and above	2071-2100	2084	2084-01-01	.	.	.	.	-1.40951	-1.70762	-1.1114	.	0.1521	0.99369	1.15059	0.94353	0.89772	1.01015	0.93567	0.99267	1.03291	1.07924	1.00515	1.07214	1.02927	0.99638	0.99914	0.98856	0.98915	0.99462	1.00402	1.00413	.	0.95344	0.93013	0.90808	1.15891	1.15555	1.06098	1.02837	0.93785	1.0138	1.00059	0.9771	0.95985
	Uganda	ICHEC_EC_EARTH_SMHI-RCA4	RCP8.5	Uganda Hospitals	Five years and above	2071-2100	2085	2085-01-01	.	.	.	.	-2.3393	-2.63742	-2.04119	.	0.1521	1.00947	0.99369	1.15059	0.94353	0.89772	1.01015	0.93567	0.99267	1.03291	1.07924	1.00158	1.05125	1.02432	0.999	1.00086	0.99155	0.99169	0.99627	1.00457	.	1.01004	0.92343	0.97715	0.97841	1.12922	1.14239	1.07689	1.02338	1.05133	1.02589	0.99174	0.98809
	Uganda	ICHEC_EC_EARTH_SMHI-RCA4	RCP8.5	Uganda Hospitals	Five years and above	2071-2100	2086	2086-01-01	.	.	.	.	-0.65315	-0.95127	-0.35504	.	0.1521	0.84949	1.00947	0.99369	1.15059	0.94353	0.89772	1.01015	0.93567	0.99267	1.03291	0.92948	0.95088	1.00081	0.98935	0.97408	0.97924	0.97379	0.97589	0.98159	.	1.06202	0.93096	0.99136	1.01969	1.14393	1.10751	0.95874	0.94563	0.97381	1.1232	1.05912	1.04218
	Uganda	ICHEC_EC_EARTH_SMHI-RCA4	RCP8.5	Uganda Hospitals	Five years and above	2071-2100	2087	2087-01-01	.	.	.	.	0.82782	0.52971	1.12593	.	0.1521	0.95269	0.84949	1.00947	0.99369	1.15059	0.94353	0.89772	1.01015	0.93567	0.99267	0.90109	0.93721	0.95133	0.99119	0.98324	0.97103	0.97592	0.97144	0.97357	.	1.06672	0.99811	0.95178	1.07891	1.20308	1.12654	1.02199	0.98586	1.05209	1.09198	1.06069	1.03346
	Uganda	ICHEC_EC_EARTH_SMHI-RCA4	RCP8.5	Uganda Hospitals	Five years and above	2071-2100	2088	2088-01-01	.	.	.	.	0.11958	-0.17854	0.41769	.	0.1521	1.12004	0.95269	0.84949	1.00947	0.99369	1.15059	0.94353	0.89772	1.01015	0.93567	1.03636	0.97407	0.98292	0.98508	1.01266	1.00279	0.98965	0.99193	0.9863	.	1.0531	0.90928	1.00631	1.19088	1.19253	1.06844	1.02349	0.94455	1.01143	1.10026	1.0366	1.02903
	Uganda	ICHEC_EC_EARTH_SMHI-RCA4	RCP8.5	Uganda Hospitals	Five years and above	2071-2100	2089	2089-01-01	.	.	.	.	-2.50764	-2.80575	-2.20953	.	0.1521	0.99684	1.12004	0.95269	0.84949	1.00947	0.99369	1.15059	0.94353	0.89772	1.01015	1.05844	1.02319	0.97976	0.9857	0.98704	1.0104	1.00204	0.99045	0.99242	.	0.95151	0.9067	0.97669	1.10261	1.14714	1.11234	1.04414	0.99074	1.04078	1.00944	0.97519	0.97557
	Uganda	ICHEC_EC_EARTH_SMHI-RCA4	RCP8.5	Uganda Hospitals	Five years and above	2071-2100	2090	2090-01-01	.	.	.	.	-2.21816	-2.51627	-1.92005	.	0.1521	1.05049	0.99684	1.12004	0.95269	0.84949	1.00947	0.99369	1.15059	0.94353	0.89772	1.02367	1.05579	1.03001	0.99391	0.9965	0.9961	1.01541	1.00743	0.99646	.	1.00846	0.9591	0.97988	1.071	1.15948	1.1281	1.08633	1.00123	1.05791	1.0605	1.0267	1.01499
	Uganda	ICHEC_EC_EARTH_SMHI-RCA4	RCP8.5	Uganda Hospitals	Five years and above	2071-2100	2091	2091-01-01	.	.	.	.	-0.25218	-0.55029	0.04593	.	0.1521	1.18803	1.05049	0.99684	1.12004	0.95269	0.84949	1.00947	0.99369	1.15059	0.94353	1.11926	1.07845	1.08885	1.06162	1.02626	1.02386	1.02009	1.03459	1.02549	.	1.01401	0.96798	0.95706	1.09228	1.16889	1.11629	0.97957	0.94954	0.97027	1.08779	1.04786	1.02516
	Uganda	ICHEC_EC_EARTH_SMHI-RCA4	RCP8.5	Uganda Hospitals	Five years and above	2071-2100	2092	2092-01-01	.	.	.	.	-0.64182	-0.93993	-0.34371	.	0.1521	0.96535	1.18803	1.05049	0.99684	1.12004	0.95269	0.84949	1.00947	0.99369	1.15059	1.07669	1.06796	1.05018	1.06415	1.04557	1.01756	1.01655	1.01401	1.02767	.	0.95029	0.91375	0.94879	1.03789	1.17018	1.10342	1.0058	0.9484	0.98087	1.02943	0.99087	0.98035
	Uganda	ICHEC_EC_EARTH_SMHI-RCA4	RCP8.5	Uganda Hospitals	Five years and above	2071-2100	2093	2093-01-01	.	.	.	.	-2.46035	-2.75846	-2.16224	.	0.1521	0.95698	0.96535	1.18803	1.05049	0.99684	1.12004	0.95269	0.84949	1.00947	0.99369	0.96117	1.03679	1.04021	1.03154	1.04629	1.03292	1.00999	1.00993	1.00831	.	0.96223	0.90241	0.95209	1.10262	1.18254	1.13162	1.05074	0.98228	1.04988	1.01799	0.97946	0.97262
	Uganda	ICHEC_EC_EARTH_SMHI-RCA4	RCP8.5	Uganda Hospitals	Five years and above	2071-2100	2094	2094-01-01	.	.	.	.	-1.10242	-1.40053	-0.8043	.	0.1521	1.02403	0.95698	0.96535	1.18803	1.05049	0.99684	1.12004	0.95269	0.84949	1.00947	0.99051	0.98212	1.0336	1.03698	1.03029	1.04311	1.03181	1.01155	1.01134	.	1.13759	0.99143	0.97539	1.05376	1.13013	1.15994	1.10359	1.00722	1.07796	1.11112	1.07123	1.04727
	Uganda	ICHEC_EC_EARTH_SMHI-RCA4	RCP8.5	Uganda Hospitals	Five years and above	2071-2100	2095	2095-01-01	.	.	.	.	-0.41285	-0.71096	-0.11473	.	0.1521	1.25106	1.02403	0.95698	0.96535	1.18803	1.05049	0.99684	1.12004	0.95269	0.84949	1.13754	1.07736	1.04935	1.07709	1.07266	1.06182	1.0691	1.05617	1.0355	.	1.04655	0.95011	0.99961	1.1306	1.14765	1.13013	1.07293	0.97015	1.10748	1.06418	1.02615	1.01952
	Uganda	ICHEC_EC_EARTH_SMHI-RCA4	RCP8.5	Uganda Hospitals	Five years and above	2071-2100	2096	2096-01-01	.	.	.	.	0.06247	-0.23564	0.36059	.	0.1521	1.04723	1.25106	1.02403	0.95698	0.96535	1.18803	1.05049	0.99684	1.12004	0.95269	1.14914	1.10744	1.06983	1.04893	1.07211	1.06902	1.06	1.06667	1.05527	.	1.05318	0.96986	0.97162	1.02614	1.10683	1.14116	1.06326	0.97836	0.99182	1.10143	1.05757	1.03608
	Uganda	ICHEC_EC_EARTH_SMHI-RCA4	RCP8.5	Uganda Hospitals	Five years and above	2071-2100	2097	2097-01-01	.	.	.	.	-0.92486	-1.22297	-0.62675	.	0.1521	0.99389	1.04723	1.25106	1.02403	0.95698	0.96535	1.18803	1.05049	0.99684	1.12004	1.02056	1.09739	1.07905	1.05464	1.03976	1.06094	1.05963	1.05265	1.05939	.	1.01069	0.95149	1.01117	1.16035	1.20465	1.10301	1.0536	1.00762	0.96828	1.06526	1.02733	1.02329
	Uganda	ICHEC_EC_EARTH_SMHI-RCA4	RCP8.5	Uganda Hospitals	Five years and above	2071-2100	2098	2098-01-01	.	.	.	.	-1.31357	-1.61168	-1.01546	.	0.1521	1.11648	0.99389	1.04723	1.25106	1.02403	0.95698	0.96535	1.18803	1.05049	0.99684	1.05519	1.05253	1.10217	1.08654	1.06495	1.05072	1.06788	1.06595	1.05904	.	1.06527	0.97231	0.95472	1.11626	1.22492	1.11684	1.05143	0.96277	0.99578	1.0795	1.04377	1.0215
	Uganda	ICHEC_EC_EARTH_SMHI-RCA4	RCP8.5	Uganda Hospitals	Five years and above	2071-2100	2099	2099-01-01	.	.	.	.	-0.9978	-1.29591	-0.69969	.	0.1521	1.18799	1.11648	0.99389	1.04723	1.25106	1.02403	0.95698	0.96535	1.18803	1.05049	1.15224	1.09945	1.0864	1.11933	1.10345	1.08252	1.06788	1.08123	1.07815	.	1.05885	0.94677	0.99627	1.11879	1.15804	1.17458	1.08808	0.99344	1.01061	1.09077	1.04277	1.03114
	Uganda	ICHEC_EC_EARTH_SMHI-RCA4	RCP8.5	Uganda Hospitals	Five years and above	2071-2100	2100	2100-01-01	.	.	.	.	-0.31692	-0.61504	-0.01881	.	0.1521	1.18496	1.18799	1.11648	0.99389	1.04723	1.25106	1.02403	0.95698	0.96535	1.18803	1.18647	1.16314	1.12083	1.10611	1.13027	1.11509	1.09533	1.08089	1.0916	.	1.06101	0.95325	1.03015	1.09774	1.20769	1.13264	1.08341	0.98762	1.02211	1.09683	1.04897	1.04427
	Uganda	ICHEC_EC_EARTH_SMHI-RCA4	RCP8.5	Uganda Hospitals	Under five years	1997-2010	1997	1997-01-01	945462	2317840	-0.89672	0.40791	.	.	.	.	.	1.13827	1.08321	1.02893	1.05017	0.90936	0.93296	1.01162	.	.	.	1.11074	1.09055	1.07514	1.04199	1.02381	.	.	.	.	1.02288	1.01931	1.02407	0.98865	0.99728	0.99192	1.0202	.	.	.	1.0211	1.01028	1.01373
	Uganda	ICHEC_EC_EARTH_SMHI-RCA4	RCP8.5	Uganda Hospitals	Under five years	1997-2010	1998	1998-01-01	1197407	2845811	-0.86569	0.42076	.	.	.	.	.	1.02971	1.13827	1.08321	1.02893	1.05017	0.90936	0.93296	.	.	.	1.08399	1.06564	1.07003	1.06606	1.03994	.	.	.	.	1.01038	1.02288	1.01931	1.02407	0.98865	0.99728	0.99192	.	.	.	1.01663	1.01911	1.01916
	Uganda	ICHEC_EC_EARTH_SMHI-RCA4	RCP8.5	Uganda Hospitals	Under five years	1997-2010	1999	1999-01-01	1341738	3070710	-0.82794	0.43695	-0.86569	-1.07001	-0.66137	0.03775	0.10425	1.08714	1.02971	1.13827	1.08321	1.02893	1.05017	0.90936	.	.	.	1.05843	1.06669	1.08458	1.07345	1.06957	.	.	.	.	1.02139	1.01038	1.02288	1.01931	1.02407	0.98865	0.99728	.	.	.	1.01589	1.01703	1.01849
	Uganda	ICHEC_EC_EARTH_SMHI-RCA4	RCP8.5	Uganda Hospitals	Under five years	1997-2010	2000	2000-01-01	1628314	5470361	-1.2118	0.29766	-1.19123	-1.39219	-0.99027	-0.02057	0.10253	0.9125	1.08714	1.02971	1.13827	1.08321	1.02893	1.05017	.	.	.	0.99982	1.04597	1.04191	1.05017	1.04663	.	.	.	.	1.0336	1.02139	1.01038	1.02288	1.01931	1.02407	0.98865	.	.	.	1.0275	1.02596	1.02206
	Uganda	ICHEC_EC_EARTH_SMHI-RCA4	RCP8.5	Uganda Hospitals	Under five years	1997-2010	2001	2001-01-01	2234275	8966564	-1.38959	0.24918	-1.39653	-1.59608	-1.19699	0.00695	0.10181	1.10445	0.9125	1.08714	1.02971	1.13827	1.08321	1.02893	.	.	.	1.00848	1.01555	1.03345	1.05442	1.05921	.	.	.	.	1.03598	1.0336	1.02139	1.01038	1.02288	1.01931	1.02407	.	.	.	1.03479	1.02665	1.02534
	Uganda	ICHEC_EC_EARTH_SMHI-RCA4	RCP8.5	Uganda Hospitals	Under five years	1997-2010	2002	2002-01-01	3011114	9791014	-1.17915	0.30754	-1.18115	-1.37936	-0.98295	0.002	0.10113	1.06511	1.10445	0.9125	1.08714	1.02971	1.13827	1.08321	.	.	.	1.08478	1.08557	1.0423	1.03978	1.0562	.	.	.	.	1.05087	1.03598	1.0336	1.02139	1.01038	1.02288	1.01931	.	.	.	1.04342	1.03608	1.03546
	Uganda	ICHEC_EC_EARTH_SMHI-RCA4	RCP8.5	Uganda Hospitals	Under five years	1997-2010	2003	2003-01-01	3834739	11260686	-1.07722	0.34054	-0.94395	-1.14041	-0.7475	-0.13326	0.10023	0.93217	1.06511	1.10445	0.9125	1.08714	1.02971	1.13827	.	.	.	0.99864	0.96993	1.00356	1.02027	1.02185	.	.	.	.	1.04848	1.05087	1.03598	1.0336	1.02139	1.01038	1.02288	.	.	.	1.04968	1.04432	1.04223
	Uganda	ICHEC_EC_EARTH_SMHI-RCA4	RCP8.5	Uganda Hospitals	Under five years	1997-2010	2004	2004-01-01	4133736	12197533	-1.08205	0.3389	-1.09194	-1.28804	-0.89585	0.00989	0.10005	0.90543	0.93217	1.06511	1.10445	0.9125	1.08714	1.02971	.	.	.	0.9188	0.98068	1.00179	0.98393	1.00113	.	.	.	.	1.03241	1.04848	1.05087	1.03598	1.0336	1.02139	1.01038	.	.	.	1.04045	1.03896	1.04194
	Uganda	ICHEC_EC_EARTH_SMHI-RCA4	RCP8.5	Uganda Hospitals	Under five years	1997-2010	2005	2005-01-01	3861336	16231582	-1.43595	0.23789	-1.22148	-1.41586	-1.02709	-0.21447	0.09918	0.83699	0.90543	0.93217	1.06511	1.10445	0.9125	1.08714	.	.	.	0.87121	0.93584	0.93492	0.96883	0.95944	.	.	.	.	1.04819	1.03241	1.04848	1.05087	1.03598	1.0336	1.02139	.	.	.	1.0403	1.04382	1.04499
	Uganda	ICHEC_EC_EARTH_SMHI-RCA4	RCP8.5	Uganda Hospitals	Under five years	1997-2010	2006	2006-01-01	3867357	10168389	-0.96671	0.38033	-1.0964	-1.29076	-0.90204	0.12969	0.09917	1.06197	0.83699	0.90543	0.93217	1.06511	1.10445	0.9125	.	.	.	0.94948	0.94371	0.93414	0.96033	0.98435	.	.	.	.	1.04045	1.04819	1.03241	1.04848	1.05087	1.03598	1.0336	.	.	.	1.04432	1.04571	1.04238
	Uganda	ICHEC_EC_EARTH_SMHI-RCA4	RCP8.5	Uganda Hospitals	Under five years	1997-2010	2007	2007-01-01	4397708	12038438	-1.00702	0.36531	-0.99861	-1.19157	-0.80565	-0.00841	0.09845	0.92116	1.06197	0.83699	0.90543	0.93217	1.06511	1.10445	.	.	.	0.99156	0.96285	0.93138	0.93154	0.9538	.	.	.	.	1.03539	1.04045	1.04819	1.03241	1.04848	1.05087	1.03598	.	.	.	1.03792	1.03608	1.03911
	Uganda	ICHEC_EC_EARTH_SMHI-RCA4	RCP8.5	Uganda Hospitals	Under five years	1997-2010	2008	2008-01-01	4246419	10029571	-0.85946	0.42339	-1.03154	-1.22444	-0.83863	0.17208	0.09842	0.86373	0.92116	1.06197	0.83699	0.90543	0.93217	1.06511	.	.	.	0.89245	0.87396	0.92096	0.91785	0.92024	.	.	.	.	1.02794	1.03539	1.04045	1.04819	1.03241	1.04848	1.05087	.	.	.	1.03167	1.03717	1.03799
	Uganda	ICHEC_EC_EARTH_SMHI-RCA4	RCP8.5	Uganda Hospitals	Under five years	1997-2010	2009	2009-01-01	4567231	13345230	-1.07225	0.34224	-1.14515	-1.33708	-0.95322	0.0729	0.09793	0.90464	0.86373	0.92116	1.06197	0.83699	0.90543	0.93217	.	.	.	0.88419	0.94345	0.93787	0.9177	0.91565	.	.	.	.	1.04759	1.02794	1.03539	1.04045	1.04819	1.03241	1.04848	.	.	.	1.03777	1.03866	1.03784
	Uganda	ICHEC_EC_EARTH_SMHI-RCA4	RCP8.5	Uganda Hospitals	Under five years	1997-2010	2010	2010-01-01	4649044	13035027	-1.03098	0.35666	-1.05088	-1.24257	-0.85919	0.0199	0.0978	1.09422	0.90464	0.86373	0.92116	1.06197	0.83699	0.90543	.	.	.	0.99943	0.97334	0.94594	0.96914	0.94712	.	.	.	.	1.05295	1.04759	1.02794	1.03539	1.04045	1.04819	1.03241	.	.	.	1.05027	1.04531	1.04097
	Uganda	ICHEC_EC_EARTH_SMHI-RCA4	RCP8.5	Uganda Hospitals	Under five years		2011	2011-01-01	.	.	.	.	-1.78781	-1.97012	-1.6055	.	0.09302	0.94638	0.94296	1.06867	0.94297	0.97586	1.06377	.	.	.	.	0.94467	0.986	0.97524	0.97537	0.9901	.	.	.	.	.	0.91644	0.8418	0.88131	0.95863	1.02645	0.96404	0.90508	0.83157	0.88557	0.96498	0.92392	0.91327
	Uganda	ICHEC_EC_EARTH_SMHI-RCA4	RCP8.5	Uganda Hospitals	Under five years		2012	2012-01-01	.	.	.	.	-2.46007	-2.64412	-2.27602	.	0.09391	1.05276	0.94638	0.94296	1.06867	0.94297	0.97586	1.06377	.	.	.	0.99957	0.9807	1.00269	0.99075	0.98827	0.99905	.	.	.	.	0.9238	0.8141	0.81496	0.91944	1.01968	1.00613	0.9516	0.90585	0.94254	0.9353	0.8949	0.87492
	Uganda	ICHEC_EC_EARTH_SMHI-RCA4	RCP8.5	Uganda Hospitals	Under five years		2013	2013-01-01	.	.	.	.	-1.29687	-1.49063	-1.10311	.	0.09886	0.93894	1.05276	0.94638	0.94296	1.06867	0.94297	0.97586	1.06377	.	.	0.99585	0.97936	0.97026	0.98994	0.98211	0.98122	0.99154	.	.	.	0.96242	0.85942	0.82575	0.90718	1.05719	0.95642	0.90421	0.85227	0.86672	1.01448	0.9628	0.92854
	Uganda	ICHEC_EC_EARTH_SMHI-RCA4	RCP8.5	Uganda Hospitals	Under five years		2014	2014-01-01	.	.	.	.	-0.92979	-1.12375	-0.73584	.	0.09896	0.86934	0.93894	1.05276	0.94638	0.94296	1.06867	0.94297	0.97586	1.06377	.	0.90414	0.95368	0.95185	0.95008	0.96984	0.966	0.96723	0.97796	.	.	0.92845	0.8785	0.86463	0.90205	1.00256	0.96305	0.93305	0.84029	0.91409	0.96574	0.93666	0.91865
	Uganda	ICHEC_EC_EARTH_SMHI-RCA4	RCP8.5	Uganda Hospitals	Under five years		2015	2015-01-01	.	.	.	.	-2.20972	-2.40781	-2.01163	.	0.10107	1.06837	0.86934	0.93894	1.05276	0.94638	0.94296	1.06867	0.94297	0.97586	1.06377	0.96885	0.95888	0.98235	0.97516	0.96979	0.98392	0.9788	0.97847	0.987	.	0.92708	0.82987	0.86834	0.93513	1.00046	0.96903	0.87901	0.84551	0.86812	0.92953	0.89631	0.88932
	Uganda	ICHEC_EC_EARTH_SMHI-RCA4	RCP8.5	Uganda Hospitals	Under five years	2016-2045	2016	2016-01-01	.	.	.	.	-2.56716	-2.76676	-2.36755	.	0.10184	0.9677	1.06837	0.86934	0.93894	1.05276	0.94638	0.94296	1.06867	0.94297	0.97586	1.01804	0.96847	0.96109	0.97942	0.97392	0.96949	0.98189	0.97756	0.97739	.	0.94211	0.81836	0.83725	1.00372	1.03411	0.99405	0.92337	0.85483	0.84195	0.97785	0.92469	0.90283
	Uganda	ICHEC_EC_EARTH_SMHI-RCA4	RCP8.5	Uganda Hospitals	Under five years	2016-2045	2017	2017-01-01	.	.	.	.	-1.40453	-1.60498	-1.20408	.	0.10227	1.05744	0.9677	1.06837	0.86934	0.93894	1.05276	0.94638	0.94296	1.06867	0.94297	1.01257	1.03117	0.99071	0.98036	0.99243	0.98585	0.98049	0.99028	0.98555	.	0.9247	0.85652	0.82709	0.90075	1.04129	0.95853	0.89695	0.82456	0.80627	0.97856	0.93788	0.91018
	Uganda	ICHEC_EC_EARTH_SMHI-RCA4	RCP8.5	Uganda Hospitals	Under five years	2016-2045	2018	2018-01-01	.	.	.	.	-1.25601	-1.45816	-1.05386	.	0.10314	0.88905	1.05744	0.9677	1.06837	0.86934	0.93894	1.05276	0.94638	0.94296	1.06867	0.97325	0.9714	0.99564	0.97038	0.96514	0.97766	0.97375	0.97033	0.98016	.	0.89157	0.83558	0.87102	0.91582	1.03429	0.9484	0.8931	0.83149	0.93435	0.93586	0.90243	0.89458
	Uganda	ICHEC_EC_EARTH_SMHI-RCA4	RCP8.5	Uganda Hospitals	Under five years	2016-2045	2019	2019-01-01	.	.	.	.	-1.98009	-2.18225	-1.77794	.	0.10314	0.7935	0.88905	1.05744	0.9677	1.06837	0.86934	0.93894	1.05276	0.94638	0.94296	0.84127	0.91333	0.92692	0.95521	0.9409	0.94062	0.95464	0.95372	0.95264	.	0.91508	0.8641	0.86316	0.98665	1.06524	0.9647	0.89497	0.82494	0.86726	0.9664	0.9323	0.91502
	Uganda	ICHEC_EC_EARTH_SMHI-RCA4	RCP8.5	Uganda Hospitals	Under five years	2016-2045	2020	2020-01-01	.	.	.	.	-1.45555	-1.65868	-1.25242	.	0.10364	0.97596	0.7935	0.88905	1.05744	0.9677	1.06837	0.86934	0.93894	1.05276	0.94638	0.88473	0.88617	0.92899	0.93673	0.95867	0.94591	0.94504	0.95701	0.95594	.	0.95724	0.90878	0.86484	1.00222	1.06285	0.97965	0.90886	0.89281	0.86791	1.0106	0.97666	0.9487
	Uganda	ICHEC_EC_EARTH_SMHI-RCA4	RCP8.5	Uganda Hospitals	Under five years	2016-2045	2021	2021-01-01	.	.	.	.	-0.87491	-1.07819	-0.67164	.	0.10371	0.95807	0.97596	0.7935	0.88905	1.05744	0.9677	1.06837	0.86934	0.93894	1.05276	0.96701	0.90918	0.90414	0.9348	0.94029	0.95858	0.94743	0.94648	0.95711	.	0.94343	0.89113	0.84929	0.92763	0.9766	0.99206	0.92238	0.90954	0.88532	0.98569	0.95417	0.92795
	Uganda	ICHEC_EC_EARTH_SMHI-RCA4	RCP8.5	Uganda Hospitals	Under five years	2016-2045	2022	2022-01-01	.	.	.	.	-1.0789	-1.28248	-0.87533	.	0.10387	1.01909	0.95807	0.97596	0.7935	0.88905	1.05744	0.9677	1.06837	0.86934	0.93894	0.98858	0.98437	0.93665	0.92713	0.94885	0.95154	0.96615	0.95539	0.95375	.	0.93118	0.85054	0.91965	0.93123	0.9988	0.96054	0.92755	0.84546	0.87345	0.986	0.94084	0.93555
	Uganda	ICHEC_EC_EARTH_SMHI-RCA4	RCP8.5	Uganda Hospitals	Under five years	2016-2045	2023	2023-01-01	.	.	.	.	-1.88805	-2.0919	-1.6842	.	0.10401	1.14173	1.01909	0.95807	0.97596	0.7935	0.88905	1.05744	0.9677	1.06837	0.86934	1.08041	1.03963	1.02371	0.97767	0.9629	0.97641	0.97532	0.98566	0.97403	.	0.9367	0.84101	0.89313	0.96798	1.04264	0.96474	0.91368	0.86131	0.86812	0.97494	0.9303	0.92101
	Uganda	ICHEC_EC_EARTH_SMHI-RCA4	RCP8.5	Uganda Hospitals	Under five years	2016-2045	2024	2024-01-01	.	.	.	.	-2.99753	-3.20141	-2.79365	.	0.10402	0.96713	1.14173	1.01909	0.95807	0.97596	0.7935	0.88905	1.05744	0.9677	1.06837	1.05443	1.04265	1.02151	1.0124	0.97591	0.9635	0.97525	0.97441	0.9838	.	0.85143	0.80971	0.80042	0.89164	0.98873	0.98532	0.90615	0.86644	0.85044	0.91942	0.88285	0.86224
	Uganda	ICHEC_EC_EARTH_SMHI-RCA4	RCP8.5	Uganda Hospitals	Under five years	2016-2045	2025	2025-01-01	.	.	.	.	-1.78148	-1.98556	-1.5774	.	0.10413	0.89403	0.96713	1.14173	1.01909	0.95807	0.97596	0.7935	0.88905	1.05744	0.9677	0.93058	1.00097	1.0055	0.99601	0.99267	0.96422	0.95482	0.96622	0.96637	.	0.98682	0.89474	0.81507	0.91402	1.05084	0.98462	0.88236	0.87744	0.8521	0.98648	0.9559	0.92069
	Uganda	ICHEC_EC_EARTH_SMHI-RCA4	RCP8.5	Uganda Hospitals	Under five years	2016-2045	2026	2026-01-01	.	.	.	.	-0.30669	-0.51078	-0.1026	.	0.10413	1.20684	0.89403	0.96713	1.14173	1.01909	0.95807	0.97596	0.7935	0.88905	1.05744	1.05043	1.02267	1.05243	1.04577	1.03115	1.02327	0.99454	0.98282	0.99028	.	0.9738	0.90156	0.88376	1.03174	1.06304	0.98926	0.9437	0.83599	0.86532	1.01111	0.97459	0.95188
	Uganda	ICHEC_EC_EARTH_SMHI-RCA4	RCP8.5	Uganda Hospitals	Under five years	2016-2045	2027	2027-01-01	.	.	.	.	-1.83848	-2.04266	-1.6343	.	0.10417	1.07901	1.20684	0.89403	0.96713	1.14173	1.01909	0.95807	0.97596	0.7935	0.88905	1.14293	1.05996	1.03675	1.05775	1.05131	1.03799	1.03023	1.00393	0.99244	.	0.87315	0.83712	0.8348	0.98339	1.07764	0.96871	0.93244	0.88955	0.84715	0.90464	0.88213	0.8703
	Uganda	ICHEC_EC_EARTH_SMHI-RCA4	RCP8.5	Uganda Hospitals	Under five years	2016-2045	2028	2028-01-01	.	.	.	.	-2.5118	-2.71602	-2.30759	.	0.10419	0.87384	1.07901	1.20684	0.89403	0.96713	1.14173	1.01909	0.95807	0.97596	0.7935	0.97643	1.05323	1.01343	1.00417	1.0271	1.02595	1.01747	1.01286	0.99092	.	0.92248	0.84605	0.86986	0.88774	0.98215	1.00978	0.92604	0.89075	0.91711	0.98061	0.93576	0.91929
	Uganda	ICHEC_EC_EARTH_SMHI-RCA4	RCP8.5	Uganda Hospitals	Under five years	2016-2045	2029	2029-01-01	.	.	.	.	-1.14473	-1.34896	-0.9405	.	0.1042	0.89448	0.87384	1.07901	1.20684	0.89403	0.96713	1.14173	1.01909	0.95807	0.97596	0.88416	0.94911	1.01354	0.98964	0.98589	1.00815	1.00952	1.0038	1.00102	.	0.98206	0.91948	0.84807	0.88961	1.06151	1.01794	0.94254	0.86694	0.95185	1.02842	0.99211	0.9561
	Uganda	ICHEC_EC_EARTH_SMHI-RCA4	RCP8.5	Uganda Hospitals	Under five years	2016-2045	2030	2030-01-01	.	.	.	.	-1.09272	-1.29699	-0.88845	.	0.10422	1.06904	0.89448	0.87384	1.07901	1.20684	0.89403	0.96713	1.14173	1.01909	0.95807	0.98176	0.94578	0.97909	1.02464	1.00287	0.99777	1.01576	1.01613	1.01033	.	0.9223	0.84283	0.8828	0.94214	0.99785	1.01972	0.96279	0.84879	0.97045	0.96667	0.92539	0.91474
	Uganda	ICHEC_EC_EARTH_SMHI-RCA4	RCP8.5	Uganda Hospitals	Under five years	2016-2045	2031	2031-01-01	.	.	.	.	-1.20066	-1.40493	-0.99639	.	0.10422	0.84659	1.06904	0.89448	0.87384	1.07901	1.20684	0.89403	0.96713	1.14173	1.01909	0.95781	0.9367	0.92098	0.95259	0.99497	0.98055	0.97887	0.99697	0.99918	.	0.9877	0.85587	0.82955	0.97659	1.04917	0.97931	0.91522	0.91027	0.89631	1.03334	0.97419	0.93803
	Uganda	ICHEC_EC_EARTH_SMHI-RCA4	RCP8.5	Uganda Hospitals	Under five years	2016-2045	2032	2032-01-01	.	.	.	.	-1.45741	-1.66171	-1.25312	.	0.10423	0.97211	0.84659	1.06904	0.89448	0.87384	1.07901	1.20684	0.89403	0.96713	1.14173	0.90935	0.96258	0.94555	0.93121	0.95584	0.9917	0.97949	0.97812	0.99448	.	0.98751	0.84491	0.88151	0.89831	1.02959	0.99705	0.93461	0.86276	0.99217	1.02321	0.96377	0.94321
	Uganda	ICHEC_EC_EARTH_SMHI-RCA4	RCP8.5	Uganda Hospitals	Under five years	2016-2045	2033	2033-01-01	.	.	.	.	-1.07436	-1.27866	-0.87006	.	0.10424	1.00957	0.97211	0.84659	1.06904	0.89448	0.87384	1.07901	1.20684	0.89403	0.96713	0.99084	0.94276	0.97433	0.95836	0.94427	0.96352	0.99393	0.98283	0.98126	.	0.96793	0.90928	0.86769	0.94206	1.01704	1.00514	0.93171	0.88898	0.85106	1.01918	0.98255	0.95383
	Uganda	ICHEC_EC_EARTH_SMHI-RCA4	RCP8.5	Uganda Hospitals	Under five years	2016-2045	2034	2034-01-01	.	.	.	.	-1.41288	-1.61718	-1.20858	.	0.10424	1.02786	1.00957	0.97211	0.84659	1.06904	0.89448	0.87384	1.07901	1.20684	0.89403	1.01871	1.00318	0.96403	0.98503	0.96994	0.95621	0.97156	0.9977	0.98734	.	0.95734	0.85802	0.89586	0.95289	1.04069	0.98249	0.90726	0.87338	0.91808	0.99278	0.94786	0.93486
	Uganda	ICHEC_EC_EARTH_SMHI-RCA4	RCP8.5	Uganda Hospitals	Under five years	2016-2045	2035	2035-01-01	.	.	.	.	-1.71103	-1.91534	-1.50672	.	0.10424	0.98892	1.02786	1.00957	0.97211	0.84659	1.06904	0.89448	0.87384	1.07901	1.20684	1.00839	1.00878	0.99962	0.96901	0.98568	0.97265	0.9603	0.97349	0.99683	.	0.9704	0.87105	0.85261	0.94129	0.95986	1.01501	0.95344	0.89889	0.88904	1.01442	0.96663	0.93812
	Uganda	ICHEC_EC_EARTH_SMHI-RCA4	RCP8.5	Uganda Hospitals	Under five years	2036-2065	2036	2036-01-01	.	.	.	.	-1.28615	-1.49046	-1.08183	.	0.10424	0.80736	0.98892	1.02786	1.00957	0.97211	0.84659	1.06904	0.89448	0.87384	1.07901	0.89814	0.94138	0.95843	0.96117	0.94207	0.96021	0.95199	0.94331	0.95688	.	0.98109	0.86565	0.87935	0.94379	1.00302	0.98124	0.90415	0.87719	0.86959	1.01211	0.96329	0.9423
	Uganda	ICHEC_EC_EARTH_SMHI-RCA4	RCP8.5	Uganda Hospitals	Under five years	2036-2065	2037	2037-01-01	.	.	.	.	-1.42588	-1.63019	-1.22156	.	0.10424	0.86191	0.80736	0.98892	1.02786	1.00957	0.97211	0.84659	1.06904	0.89448	0.87384	0.83464	0.88607	0.92151	0.93913	0.94462	0.93062	0.94792	0.94198	0.93517	.	0.94494	0.88288	0.94608	1.04366	1.07926	1.01085	0.9396	0.89208	0.89495	0.99127	0.95514	0.95288
	Uganda	ICHEC_EC_EARTH_SMHI-RCA4	RCP8.5	Uganda Hospitals	Under five years	2036-2065	2038	2038-01-01	.	.	.	.	-1.70549	-1.90981	-1.50118	.	0.10424	1.00721	0.86191	0.80736	0.98892	1.02786	1.00957	0.97211	0.84659	1.06904	0.89448	0.93456	0.89216	0.91635	0.93865	0.95047	0.95356	0.94019	0.95451	0.9485	.	0.96986	0.88293	0.88831	0.98864	1.07197	1.0122	0.94106	0.86819	0.95033	1.00995	0.96761	0.94779
	Uganda	ICHEC_EC_EARTH_SMHI-RCA4	RCP8.5	Uganda Hospitals	Under five years	2036-2065	2039	2039-01-01	.	.	.	.	-1.80573	-2.01005	-1.60142	.	0.10425	0.97849	1.00721	0.86191	0.80736	0.98892	1.02786	1.00957	0.97211	0.84659	1.06904	0.99285	0.9492	0.91374	0.92878	0.94529	0.95447	0.95668	0.94445	0.95691	.	0.95803	0.84262	0.86948	0.95939	1.04801	1.03258	0.96103	0.92188	0.88388	0.99223	0.94236	0.92414
	Uganda	ICHEC_EC_EARTH_SMHI-RCA4	RCP8.5	Uganda Hospitals	Under five years	2036-2065	2040	2040-01-01	.	.	.	.	-1.37121	-1.57552	-1.16689	.	0.10425	1.00532	0.97849	1.00721	0.86191	0.80736	0.98892	1.02786	1.00957	0.97211	0.84659	0.9919	0.99701	0.96323	0.93206	0.94154	0.95387	0.96083	0.96208	0.95053	.	0.98602	0.88064	0.90174	1.00924	1.08583	0.99638	0.93993	0.89111	0.85236	1.00993	0.96683	0.95056
	Uganda	ICHEC_EC_EARTH_SMHI-RCA4	RCP8.5	Uganda Hospitals	Under five years	2036-2065	2041	2041-01-01	.	.	.	.	-1.16357	-1.36788	-0.95925	.	0.10425	0.75868	1.00532	0.97849	1.00721	0.86191	0.80736	0.98892	1.02786	1.00957	0.97211	0.882	0.91416	0.93743	0.92232	0.90316	0.91541	0.92947	0.93837	0.94174	.	0.95728	0.8979	0.89415	0.93405	1.04615	1.00382	0.97402	0.87433	0.9698	0.99653	0.96366	0.94628
	Uganda	ICHEC_EC_EARTH_SMHI-RCA4	RCP8.5	Uganda Hospitals	Under five years	2036-2065	2042	2042-01-01	.	.	.	.	-0.6449	-0.84922	-0.44058	.	0.10425	0.90634	0.75868	1.00532	0.97849	1.00721	0.86191	0.80736	0.98892	1.02786	1.00957	0.83251	0.89012	0.91221	0.93121	0.91966	0.90362	0.91428	0.9269	0.93517	.	1.02595	0.93095	0.85581	0.92548	1.10819	1.06232	0.97356	0.92222	0.98587	1.0632	1.01911	0.97829
	Uganda	ICHEC_EC_EARTH_SMHI-RCA4	RCP8.5	Uganda Hospitals	Under five years	2036-2065	2043	2043-01-01	.	.	.	.	-1.54512	-1.74944	-1.3408	.	0.10425	0.98899	0.90634	0.75868	1.00532	0.97849	1.00721	0.86191	0.80736	0.98892	1.02786	0.94767	0.88467	0.91484	0.92757	0.94084	0.92956	0.91429	0.92258	0.93311	.	0.92145	0.89685	0.86239	1.02155	1.09691	1.00013	0.94641	0.89724	0.9484	0.97329	0.94781	0.92646
	Uganda	ICHEC_EC_EARTH_SMHI-RCA4	RCP8.5	Uganda Hospitals	Under five years	2036-2065	2044	2044-01-01	.	.	.	.	-2.49878	-2.70311	-2.29446	.	0.10425	1.00745	0.98899	0.90634	0.75868	1.00532	0.97849	1.00721	0.86191	0.80736	0.98892	0.99822	0.9676	0.91537	0.93336	0.94088	0.95036	0.9393	0.92464	0.93107	.	0.92165	0.8776	0.8851	1.02742	1.09634	1.05295	0.9794	0.93534	0.91652	0.97447	0.94218	0.92791
	Uganda	ICHEC_EC_EARTH_SMHI-RCA4	RCP8.5	Uganda Hospitals	Under five years	2036-2065	2045	2045-01-01	.	.	.	.	-1.79757	-2.00189	-1.59324	.	0.10425	1.02399	1.00745	0.98899	0.90634	0.75868	1.00532	0.97849	1.00721	0.86191	0.80736	1.01572	1.00681	0.9817	0.93709	0.94846	0.95275	0.95956	0.94871	0.93458	.	0.94292	0.89286	0.8917	0.95764	1.04015	1.00335	0.95213	0.9129	0.91575	0.99981	0.96416	0.94604
	Uganda	ICHEC_EC_EARTH_SMHI-RCA4	RCP8.5	Uganda Hospitals	Under five years	2036-2065	2046	2046-01-01	.	.	.	.	-1.22289	-1.42721	-1.01857	.	0.10425	1.04792	1.02399	1.00745	0.98899	0.90634	0.75868	1.00532	0.97849	1.00721	0.86191	1.03596	1.02646	1.01709	0.99494	0.95557	0.96267	0.96465	0.96938	0.95863	.	0.9495	0.87056	0.84904	0.91529	1.02525	1.03006	0.95978	0.86054	1.02192	1.00003	0.95688	0.92992
	Uganda	ICHEC_EC_EARTH_SMHI-RCA4	RCP8.5	Uganda Hospitals	Under five years	2036-2065	2047	2047-01-01	.	.	.	.	-1.09513	-1.29945	-0.89081	.	0.10425	1.19064	1.04792	1.02399	1.00745	0.98899	0.90634	0.75868	1.00532	0.97849	1.00721	1.11928	1.08752	1.0675	1.0518	1.02756	0.98915	0.99117	0.98976	0.9915	.	0.92793	0.87555	0.92434	0.97921	1.08738	1.01933	0.94904	0.91959	0.95012	0.99574	0.95567	0.94784
	Uganda	ICHEC_EC_EARTH_SMHI-RCA4	RCP8.5	Uganda Hospitals	Under five years	2036-2065	2048	2048-01-01	.	.	.	.	-1.35284	-1.55716	-1.14852	.	0.10425	1.02874	1.19064	1.04792	1.02399	1.00745	0.98899	0.90634	0.75868	1.00532	0.97849	1.10969	1.0891	1.07282	1.05975	1.04796	1.02773	0.9941	0.99534	0.99366	.	0.99156	0.84651	0.86196	0.95934	1.07409	1.02276	0.96066	0.87715	0.89758	1.01965	0.96194	0.93694
	Uganda	ICHEC_EC_EARTH_SMHI-RCA4	RCP8.5	Uganda Hospitals	Under five years	2036-2065	2049	2049-01-01	.	.	.	.	-1.54898	-1.7533	-1.34466	.	0.10425	1.01159	1.02874	1.19064	1.04792	1.02399	1.00745	0.98899	0.90634	0.75868	1.00532	1.02017	1.07699	1.06972	1.06058	1.05172	1.04276	1.02571	0.99604	0.99697	.	0.97097	0.89895	0.88054	0.96113	1.10216	1.04214	0.99901	0.89481	0.96903	1.00433	0.96921	0.94704
	Uganda	ICHEC_EC_EARTH_SMHI-RCA4	RCP8.5	Uganda Hospitals	Under five years	2036-2065	2050	2050-01-01	.	.	.	.	-1.56964	-1.77396	-1.36532	.	0.10425	0.84571	1.01159	1.02874	1.19064	1.04792	1.02399	1.00745	0.98899	0.90634	0.75868	0.92865	0.96201	1.01917	1.02492	1.02477	1.02229	1.01813	1.00571	0.98101	.	0.96621	0.84318	0.8554	0.9633	1.06952	0.9992	0.94285	0.90847	0.9013	1.01647	0.95871	0.93288
	Uganda	ICHEC_EC_EARTH_SMHI-RCA4	RCP8.5	Uganda Hospitals	Under five years	2036-2065	2051	2051-01-01	.	.	.	.	-1.60955	-1.81387	-1.40523	.	0.10425	1.12181	0.84571	1.01159	1.02874	1.19064	1.04792	1.02399	1.00745	0.98899	0.90634	0.98376	0.99304	1.00196	1.0397	1.04107	1.03863	1.03473	1.02965	1.01732	.	0.94089	0.85623	0.84722	0.99372	1.07535	1.06421	1.01839	0.9143	1.0344	1.00601	0.95608	0.92887
	Uganda	ICHEC_EC_EARTH_SMHI-RCA4	RCP8.5	Uganda Hospitals	Under five years	2036-2065	2052	2052-01-01	.	.	.	.	-1.94763	-2.15195	-1.74331	.	0.10425	0.85654	1.12181	0.84571	1.01159	1.02874	1.19064	1.04792	1.02399	1.00745	0.98899	0.98918	0.94135	0.95891	0.97288	1.00917	1.01471	1.01587	1.01493	1.01234	.	0.93619	0.82719	0.90154	1.00191	1.13011	1.04731	0.98965	0.93846	0.93182	0.99613	0.93981	0.93025
	Uganda	ICHEC_EC_EARTH_SMHI-RCA4	RCP8.5	Uganda Hospitals	Under five years	2036-2065	2053	2053-01-01	.	.	.	.	-1.04962	-1.25394	-0.8453	.	0.10425	1.05675	0.85654	1.12181	0.84571	1.01159	1.02874	1.19064	1.04792	1.02399	1.00745	0.95665	1.0117	0.9702	0.97848	0.98686	1.01597	1.01996	1.02041	1.01912	.	1.00117	0.88315	0.92175	1.04591	1.09351	1.04308	0.99755	0.93198	1.06523	1.05002	0.9944	0.97624
	Uganda	ICHEC_EC_EARTH_SMHI-RCA4	RCP8.5	Uganda Hospitals	Under five years	2036-2065	2054	2054-01-01	.	.	.	.	-1.03232	-1.23664	-0.828	.	0.10425	0.93822	1.05675	0.85654	1.12181	0.84571	1.01159	1.02874	1.19064	1.04792	1.02399	0.99749	0.95051	0.99333	0.96381	0.97177	0.97991	1.00625	1.01088	1.01219	.	0.9971	0.88903	0.91995	1.05849	1.08961	1.05109	0.9764	0.89408	0.91907	1.02034	0.97657	0.96241
	Uganda	ICHEC_EC_EARTH_SMHI-RCA4	RCP8.5	Uganda Hospitals	Under five years	2055-2085	2055	2055-01-01	.	.	.	.	-0.49964	-0.70396	-0.29532	.	0.10425	0.80729	0.93822	1.05675	0.85654	1.12181	0.84571	1.01159	1.02874	1.19064	1.04792	0.87276	0.93409	0.9147	0.95612	0.93772	0.94827	0.95833	0.98414	0.99052	.	1.02555	0.96778	0.91331	0.9158	1.08052	1.09648	1.03116	0.93072	0.97665	1.07184	1.03715	1.00619
	Uganda	ICHEC_EC_EARTH_SMHI-RCA4	RCP8.5	Uganda Hospitals	Under five years	2055-2085	2056	2056-01-01	.	.	.	.	-1.05117	-1.25549	-0.84685	.	0.10425	0.8887	0.80729	0.93822	1.05675	0.85654	1.12181	0.84571	1.01159	1.02874	1.19064	0.84799	0.87807	0.92274	0.9095	0.94489	0.93072	0.94083	0.9506	0.9746	.	0.99398	0.93296	0.90042	1.0438	1.11045	1.06068	0.97036	0.91104	0.95873	1.02072	0.99147	0.9687
	Uganda	ICHEC_EC_EARTH_SMHI-RCA4	RCP8.5	Uganda Hospitals	Under five years	2055-2085	2057	2057-01-01	.	.	.	.	-2.90192	-3.10624	-2.6976	.	0.10425	1.01713	0.8887	0.80729	0.93822	1.05675	0.85654	1.12181	0.84571	1.01159	1.02874	0.95292	0.90437	0.91284	0.94162	0.92744	0.95521	0.94152	0.94931	0.95725	.	0.93475	0.85672	0.9087	1.10345	1.12074	1.03703	1.01151	0.90947	1.03243	0.96713	0.93032	0.92492
	Uganda	ICHEC_EC_EARTH_SMHI-RCA4	RCP8.5	Uganda Hospitals	Under five years	2055-2085	2058	2058-01-01	.	.	.	.	-1.54553	-1.74986	-1.34121	.	0.10425	0.99423	1.01713	0.8887	0.80729	0.93822	1.05675	0.85654	1.12181	0.84571	1.01159	1.00568	0.96669	0.92684	0.92912	0.95039	0.93698	0.96009	0.94738	0.9538	.	1.01764	0.92667	0.8793	0.97624	1.08621	1.04605	0.99683	0.93033	1.02387	1.05865	1.01466	0.98082
	Uganda	ICHEC_EC_EARTH_SMHI-RCA4	RCP8.5	Uganda Hospitals	Under five years	2055-2085	2059	2059-01-01	.	.	.	.	-0.71733	-0.92165	-0.51301	.	0.10425	0.94617	0.99423	1.01713	0.8887	0.80729	0.93822	1.05675	0.85654	1.12181	0.84571	0.9702	0.98584	0.96156	0.9307	0.93196	0.94979	0.93813	0.95854	0.94726	.	0.9548	0.88451	0.9475	0.98662	1.06855	1.03949	0.98659	0.87338	0.93555	0.99422	0.95765	0.95511
	Uganda	ICHEC_EC_EARTH_SMHI-RCA4	RCP8.5	Uganda Hospitals	Under five years	2055-2085	2060	2060-01-01	.	.	.	.	-1.16347	-1.3678	-0.95915	.	0.10425	1.13391	0.94617	0.99423	1.01713	0.8887	0.80729	0.93822	1.05675	0.85654	1.12181	1.04004	1.02477	1.02286	0.99603	0.96457	0.96081	0.9728	0.95988	0.97608	.	0.99245	0.85127	0.91781	1.03043	1.11895	1.08131	0.99396	0.94594	0.97313	1.01374	0.95958	0.94914
	Uganda	ICHEC_EC_EARTH_SMHI-RCA4	RCP8.5	Uganda Hospitals	Under five years	2055-2085	2061	2061-01-01	.	.	.	.	-1.34622	-1.55054	-1.14189	.	0.10425	0.93118	1.13391	0.94617	0.99423	1.01713	0.8887	0.80729	0.93822	1.05675	0.85654	1.03254	1.00375	1.00137	1.00452	0.98522	0.9598	0.9571	0.96818	0.95701	.	0.97766	0.89877	0.89716	0.96106	1.12511	1.037	1.01735	0.96599	0.89865	1.04225	0.99442	0.97011
	Uganda	ICHEC_EC_EARTH_SMHI-RCA4	RCP8.5	Uganda Hospitals	Under five years	2055-2085	2062	2062-01-01	.	.	.	.	-1.44326	-1.64758	-1.23893	.	0.10425	1.06489	0.93118	1.13391	0.94617	0.99423	1.01713	0.8887	0.80729	0.93822	1.05675	0.99803	1.04333	1.01904	1.01407	1.01458	0.9966	0.97294	0.96908	0.97785	.	0.98876	0.87007	0.94112	1.01585	1.06042	1.02411	0.99454	0.91476	0.99415	1.04638	0.98761	0.97599
	Uganda	ICHEC_EC_EARTH_SMHI-RCA4	RCP8.5	Uganda Hospitals	Under five years	2055-2085	2063	2063-01-01	.	.	.	.	-1.35075	-1.55507	-1.14643	.	0.10425	1.00828	1.06489	0.93118	1.13391	0.94617	0.99423	1.01713	0.8887	0.80729	0.93822	1.03658	1.00145	1.03456	1.01688	1.01311	1.01368	0.99806	0.97686	0.973	.	0.97333	0.91245	0.91143	0.99856	1.06928	0.95327	0.91893	0.90436	1.00389	1.02755	0.98918	0.96975
	Uganda	ICHEC_EC_EARTH_SMHI-RCA4	RCP8.5	Uganda Hospitals	Under five years	2055-2085	2064	2064-01-01	.	.	.	.	-1.27958	-1.4839	-1.07525	.	0.10425	1.02809	1.00828	1.06489	0.93118	1.13391	0.94617	0.99423	1.01713	0.8887	0.80729	1.01819	1.03375	1.00811	1.03327	1.01875	1.01525	1.01549	1.0014	0.98199	.	0.98412	0.89198	0.91955	0.99229	1.08306	1.03487	0.95533	0.88163	0.90997	1.04004	0.99069	0.9729
	Uganda	ICHEC_EC_EARTH_SMHI-RCA4	RCP8.5	Uganda Hospitals	Under five years	2055-2085	2065	2065-01-01	.	.	.	.	-1.08447	-1.28879	-0.88015	.	0.10425	1.05517	1.02809	1.00828	1.06489	0.93118	1.13391	0.94617	0.99423	1.01713	0.8887	1.04163	1.03051	1.03911	1.01752	1.03692	1.02395	1.02024	1.01989	1.00677	.	0.99259	0.90926	0.9477	1.06225	1.07166	1.02753	0.97848	0.91757	0.95269	1.04895	1.00239	0.98872
	Uganda	ICHEC_EC_EARTH_SMHI-RCA4	RCP8.5	Uganda Hospitals	Under five years	2055-2085	2066	2066-01-01	.	.	.	.	-1.63754	-1.84186	-1.43322	.	0.10425	0.96057	1.05517	1.02809	1.00828	1.06489	0.93118	1.13391	0.94617	0.99423	1.01713	1.00787	1.01461	1.01303	1.0234	1.00803	1.02601	1.01603	1.01361	1.01396	.	0.98958	0.94359	0.96644	1.03658	1.05158	1.05649	0.95034	0.90606	0.94674	1.00498	0.98452	0.98
	Uganda	ICHEC_EC_EARTH_SMHI-RCA4	RCP8.5	Uganda Hospitals	Under five years	2055-2085	2067	2067-01-01	.	.	.	.	-1.53216	-1.73648	-1.32784	.	0.10425	1.00552	0.96057	1.05517	1.02809	1.00828	1.06489	0.93118	1.13391	0.94617	0.99423	0.98304	1.00708	1.01234	1.01152	1.02042	1.00767	1.02345	1.01486	1.0128	.	0.98912	0.89894	0.92067	1.02677	1.11133	1.07567	1.00632	0.93747	1.05197	1.04985	0.99955	0.97983
	Uganda	ICHEC_EC_EARTH_SMHI-RCA4	RCP8.5	Uganda Hospitals	Under five years	2055-2085	2068	2068-01-01	.	.	.	.	-1.44194	-1.64626	-1.23762	.	0.10425	0.95603	1.00552	0.96057	1.05517	1.02809	1.00828	1.06489	0.93118	1.13391	0.94617	0.98078	0.97404	0.99432	1.00107	1.00228	1.01122	1.00122	1.01596	1.00898	.	0.94988	0.88798	0.89085	0.97994	1.05527	1.09903	1.07046	0.9737	0.99608	1.02688	0.98058	0.95815
	Uganda	ICHEC_EC_EARTH_SMHI-RCA4	RCP8.5	Uganda Hospitals	Under five years	2055-2085	2069	2069-01-01	.	.	.	.	-1.417	-1.62132	-1.21268	.	0.10425	1.09308	0.95603	1.00552	0.96057	1.05517	1.02809	1.00828	1.06489	0.93118	1.13391	1.02456	1.01821	1.0038	1.01407	1.01641	1.01525	1.02145	1.01142	1.02367	.	1.00783	0.93325	1.00572	1.07349	1.14042	1.07196	0.99942	0.92999	0.99101	1.0241	0.99381	0.99679
	Uganda	ICHEC_EC_EARTH_SMHI-RCA4	RCP8.5	Uganda Hospitals	Under five years	2055-2085	2070	2070-01-01	.	.	.	.	-1.44527	-1.64959	-1.24095	.	0.10425	1.01458	1.09308	0.95603	1.00552	0.96057	1.05517	1.02809	1.00828	1.06489	0.93118	1.05383	1.02123	1.0173	1.00596	1.01416	1.01615	1.01517	1.02069	1.01174	.	0.98927	0.89789	0.92796	1.00464	1.13773	1.03689	0.97949	0.93714	1.0673	1.04117	0.99341	0.97704
	Uganda	ICHEC_EC_EARTH_SMHI-RCA4	RCP8.5	Uganda Hospitals	Under five years	2071-2100	2071	2071-01-01	.	.	.	.	-1.52488	-1.7292	-1.32056	.	0.10425	1.06545	1.01458	1.09308	0.95603	1.00552	0.96057	1.05517	1.02809	1.00828	1.06489	1.04001	1.0577	1.03229	1.02693	1.01587	1.02149	1.02231	1.02075	1.02517	.	0.99294	0.91444	0.91659	1.02918	1.12124	1.05933	0.97604	0.91808	0.95376	1.0312	0.99228	0.97336
	Uganda	ICHEC_EC_EARTH_SMHI-RCA4	RCP8.5	Uganda Hospitals	Under five years	2071-2100	2072	2072-01-01	.	.	.	.	-1.33641	-1.54073	-1.13209	.	0.10425	1.18676	1.06545	1.01458	1.09308	0.95603	1.00552	0.96057	1.05517	1.02809	1.00828	1.12611	1.08893	1.08997	1.06318	1.05357	1.04029	1.04215	1.04058	1.03735	.	1.02324	0.91927	0.94315	0.98768	1.11069	1.05826	0.9943	0.91458	1.05859	1.04669	1.00422	0.98895
	Uganda	ICHEC_EC_EARTH_SMHI-RCA4	RCP8.5	Uganda Hospitals	Under five years	2071-2100	2073	2073-01-01	.	.	.	.	-1.76779	-1.97211	-1.56347	.	0.10425	1.04255	1.18676	1.06545	1.01458	1.09308	0.95603	1.00552	0.96057	1.05517	1.02809	1.11466	1.09825	1.07734	1.08049	1.05974	1.052	1.04057	1.04219	1.04078	.	0.94114	0.88841	0.91647	1.00204	1.07046	1.01787	0.95196	0.92474	1.03332	1.00044	0.9631	0.95144
	Uganda	ICHEC_EC_EARTH_SMHI-RCA4	RCP8.5	Uganda Hospitals	Under five years	2071-2100	2074	2074-01-01	.	.	.	.	-1.54678	-1.7511	-1.34245	.	0.10425	0.91841	1.04255	1.18676	1.06545	1.01458	1.09308	0.95603	1.00552	0.96057	1.05517	0.98048	1.04924	1.05329	1.04555	1.05347	1.03955	1.0353	1.027	1.02981	.	0.95532	0.94649	0.9321	1.04909	1.13265	1.04522	0.97422	0.92829	1.03463	1.02603	0.99952	0.98266
	Uganda	ICHEC_EC_EARTH_SMHI-RCA4	RCP8.5	Uganda Hospitals	Under five years	2071-2100	2075	2075-01-01	.	.	.	.	-1.18313	-1.38745	-0.97881	.	0.10425	1.00515	0.91841	1.04255	1.18676	1.06545	1.01458	1.09308	0.95603	1.00552	0.96057	0.96178	0.9887	1.03822	1.04366	1.03882	1.04657	1.03525	1.03195	1.02481	.	0.99623	0.93705	0.9125	1.09948	1.14744	1.06582	0.97182	0.96478	1.01141	1.03287	1.00093	0.97882
	Uganda	ICHEC_EC_EARTH_SMHI-RCA4	RCP8.5	Uganda Hospitals	Under five years	2071-2100	2076	2076-01-01	.	.	.	.	-1.22284	-1.42716	-1.01852	.	0.10425	1.07924	1.00515	0.91841	1.04255	1.18676	1.06545	1.01458	1.09308	0.95603	1.00552	1.0422	1.00093	1.01134	1.04642	1.04959	1.04459	1.05065	1.04014	1.03668	.	1.04335	0.88568	0.92574	1.08834	1.16192	1.10252	1.04356	0.98203	0.98477	1.05938	1.00148	0.98254
	Uganda	ICHEC_EC_EARTH_SMHI-RCA4	RCP8.5	Uganda Hospitals	Under five years	2071-2100	2077	2077-01-01	.	.	.	.	-1.5867	-1.79102	-1.38238	.	0.10425	1.03291	1.07924	1.00515	0.91841	1.04255	1.18676	1.06545	1.01458	1.09308	0.95603	1.05608	1.0391	1.00893	1.01565	1.04417	1.04721	1.04313	1.04868	1.03942	.	0.94801	0.91956	0.92688	1.02113	1.0908	1.0869	1.04229	0.98985	1.01885	1.03322	0.99533	0.97822
	Uganda	ICHEC_EC_EARTH_SMHI-RCA4	RCP8.5	Uganda Hospitals	Under five years	2071-2100	2078	2078-01-01	.	.	.	.	-1.38682	-1.59114	-1.1825	.	0.10425	0.99267	1.03291	1.07924	1.00515	0.91841	1.04255	1.18676	1.06545	1.01458	1.09308	1.01279	1.03494	1.02749	1.00568	1.01182	1.03681	1.04039	1.03752	1.04308	.	1.02326	0.92644	0.93738	1.04143	1.09441	1.09426	1.04369	0.98239	0.93335	1.06662	1.01989	0.99927
	Uganda	ICHEC_EC_EARTH_SMHI-RCA4	RCP8.5	Uganda Hospitals	Under five years	2071-2100	2079	2079-01-01	.	.	.	.	-1.32574	-1.53006	-1.12142	.	0.10425	0.93567	0.99267	1.03291	1.07924	1.00515	0.91841	1.04255	1.18676	1.06545	1.01458	0.96417	0.98708	1.01012	1.00913	0.99401	1.00094	1.02417	1.02876	1.02734	.	0.99319	0.94226	0.95655	1.02898	1.15409	1.108	1.02683	0.98008	0.99917	1.04082	1.00797	0.99512
	Uganda	ICHEC_EC_EARTH_SMHI-RCA4	RCP8.5	Uganda Hospitals	Under five years	2071-2100	2080	2080-01-01	.	.	.	.	-1.41976	-1.62408	-1.21544	.	0.10425	1.01015	0.93567	0.99267	1.03291	1.07924	1.00515	0.91841	1.04255	1.18676	1.06545	0.97291	0.9795	0.99285	1.01013	1.0093	0.99631	1.00209	1.02261	1.0269	.	0.9811	0.98412	1.00176	1.10837	1.1725	1.04872	0.98636	0.88551	1.01625	1.01893	1.00733	1.00593
	Uganda	ICHEC_EC_EARTH_SMHI-RCA4	RCP8.5	Uganda Hospitals	Under five years	2071-2100	2081	2081-01-01	.	.	.	.	-1.04174	-1.24606	-0.83742	.	0.10425	0.89772	1.01015	0.93567	0.99267	1.03291	1.07924	1.00515	0.91841	1.04255	1.18676	0.95394	0.94785	0.95905	0.97382	0.99139	0.99336	0.98399	0.9905	1.01012	.	1.03069	0.91603	0.91887	1.07312	1.18466	1.1016	1.02928	0.98024	0.91044	1.08212	1.02675	0.99978
	Uganda	ICHEC_EC_EARTH_SMHI-RCA4	RCP8.5	Uganda Hospitals	Under five years	2071-2100	2082	2082-01-01	.	.	.	.	-1.18596	-1.39028	-0.98164	.	0.10425	0.94353	0.89772	1.01015	0.93567	0.99267	1.03291	1.07924	1.00515	0.91841	1.04255	0.92062	0.95047	0.94677	0.95595	0.96878	0.98456	0.98713	0.97949	0.9858	.	0.99791	0.92322	0.97152	1.11712	1.18197	1.12442	1.01829	1.00587	1.0598	1.04366	1.00351	0.99551
	Uganda	ICHEC_EC_EARTH_SMHI-RCA4	RCP8.5	Uganda Hospitals	Under five years	2071-2100	2083	2083-01-01	.	.	.	.	-0.59052	-0.79485	-0.3862	.	0.10425	1.15059	0.94353	0.89772	1.01015	0.93567	0.99267	1.03291	1.07924	1.00515	0.91841	1.04706	0.99728	1.0005	0.98753	0.98839	0.99475	1.00531	1.00529	0.9966	.	1.04953	0.96363	0.95971	1.07743	1.15479	1.1098	1.02726	0.96916	1.05856	1.0957	1.05168	1.02868
	Uganda	ICHEC_EC_EARTH_SMHI-RCA4	RCP8.5	Uganda Hospitals	Under five years	2071-2100	2084	2084-01-01	.	.	.	.	-1.6345	-1.83883	-1.43018	.	0.10425	0.99369	1.15059	0.94353	0.89772	1.01015	0.93567	0.99267	1.03291	1.07924	1.00515	1.07214	1.02927	0.99638	0.99914	0.98856	0.98915	0.99462	1.00402	1.00413	.	0.95344	0.93013	0.90808	1.15891	1.15555	1.06098	1.02837	0.93785	1.0138	1.00059	0.9771	0.95985
	Uganda	ICHEC_EC_EARTH_SMHI-RCA4	RCP8.5	Uganda Hospitals	Under five years	2071-2100	2085	2085-01-01	.	.	.	.	-2.34564	-2.54996	-2.14132	.	0.10425	1.00947	0.99369	1.15059	0.94353	0.89772	1.01015	0.93567	0.99267	1.03291	1.07924	1.00158	1.05125	1.02432	0.999	1.00086	0.99155	0.99169	0.99627	1.00457	.	1.01004	0.92343	0.97715	0.97841	1.12922	1.14239	1.07689	1.02338	1.05133	1.02589	0.99174	0.98809
	Uganda	ICHEC_EC_EARTH_SMHI-RCA4	RCP8.5	Uganda Hospitals	Under five years	2071-2100	2086	2086-01-01	.	.	.	.	-0.91169	-1.11601	-0.70736	.	0.10425	0.84949	1.00947	0.99369	1.15059	0.94353	0.89772	1.01015	0.93567	0.99267	1.03291	0.92948	0.95088	1.00081	0.98935	0.97408	0.97924	0.97379	0.97589	0.98159	.	1.06202	0.93096	0.99136	1.01969	1.14393	1.10751	0.95874	0.94563	0.97381	1.1232	1.05912	1.04218
	Uganda	ICHEC_EC_EARTH_SMHI-RCA4	RCP8.5	Uganda Hospitals	Under five years	2071-2100	2087	2087-01-01	.	.	.	.	0.27936	0.07504	0.48369	.	0.10425	0.95269	0.84949	1.00947	0.99369	1.15059	0.94353	0.89772	1.01015	0.93567	0.99267	0.90109	0.93721	0.95133	0.99119	0.98324	0.97103	0.97592	0.97144	0.97357	.	1.06672	0.99811	0.95178	1.07891	1.20308	1.12654	1.02199	0.98586	1.05209	1.09198	1.06069	1.03346
	Uganda	ICHEC_EC_EARTH_SMHI-RCA4	RCP8.5	Uganda Hospitals	Under five years	2071-2100	2088	2088-01-01	.	.	.	.	-0.65007	-0.85439	-0.44575	.	0.10425	1.12004	0.95269	0.84949	1.00947	0.99369	1.15059	0.94353	0.89772	1.01015	0.93567	1.03636	0.97407	0.98292	0.98508	1.01266	1.00279	0.98965	0.99193	0.9863	.	1.0531	0.90928	1.00631	1.19088	1.19253	1.06844	1.02349	0.94455	1.01143	1.10026	1.0366	1.02903
	Uganda	ICHEC_EC_EARTH_SMHI-RCA4	RCP8.5	Uganda Hospitals	Under five years	2071-2100	2089	2089-01-01	.	.	.	.	-2.93864	-3.14296	-2.73432	.	0.10425	0.99684	1.12004	0.95269	0.84949	1.00947	0.99369	1.15059	0.94353	0.89772	1.01015	1.05844	1.02319	0.97976	0.9857	0.98704	1.0104	1.00204	0.99045	0.99242	.	0.95151	0.9067	0.97669	1.10261	1.14714	1.11234	1.04414	0.99074	1.04078	1.00944	0.97519	0.97557
	Uganda	ICHEC_EC_EARTH_SMHI-RCA4	RCP8.5	Uganda Hospitals	Under five years	2071-2100	2090	2090-01-01	.	.	.	.	-2.29747	-2.50179	-2.09315	.	0.10425	1.05049	0.99684	1.12004	0.95269	0.84949	1.00947	0.99369	1.15059	0.94353	0.89772	1.02367	1.05579	1.03001	0.99391	0.9965	0.9961	1.01541	1.00743	0.99646	.	1.00846	0.9591	0.97988	1.071	1.15948	1.1281	1.08633	1.00123	1.05791	1.0605	1.0267	1.01499
	Uganda	ICHEC_EC_EARTH_SMHI-RCA4	RCP8.5	Uganda Hospitals	Under five years	2071-2100	2091	2091-01-01	.	.	.	.	-0.13968	-0.34401	0.06464	.	0.10425	1.18803	1.05049	0.99684	1.12004	0.95269	0.84949	1.00947	0.99369	1.15059	0.94353	1.11926	1.07845	1.08885	1.06162	1.02626	1.02386	1.02009	1.03459	1.02549	.	1.01401	0.96798	0.95706	1.09228	1.16889	1.11629	0.97957	0.94954	0.97027	1.08779	1.04786	1.02516
	Uganda	ICHEC_EC_EARTH_SMHI-RCA4	RCP8.5	Uganda Hospitals	Under five years	2071-2100	2092	2092-01-01	.	.	.	.	-0.562	-0.76632	-0.35767	.	0.10425	0.96535	1.18803	1.05049	0.99684	1.12004	0.95269	0.84949	1.00947	0.99369	1.15059	1.07669	1.06796	1.05018	1.06415	1.04557	1.01756	1.01655	1.01401	1.02767	.	0.95029	0.91375	0.94879	1.03789	1.17018	1.10342	1.0058	0.9484	0.98087	1.02943	0.99087	0.98035
	Uganda	ICHEC_EC_EARTH_SMHI-RCA4	RCP8.5	Uganda Hospitals	Under five years	2071-2100	2093	2093-01-01	.	.	.	.	-2.76278	-2.9671	-2.55846	.	0.10425	0.95698	0.96535	1.18803	1.05049	0.99684	1.12004	0.95269	0.84949	1.00947	0.99369	0.96117	1.03679	1.04021	1.03154	1.04629	1.03292	1.00999	1.00993	1.00831	.	0.96223	0.90241	0.95209	1.10262	1.18254	1.13162	1.05074	0.98228	1.04988	1.01799	0.97946	0.97262
	Uganda	ICHEC_EC_EARTH_SMHI-RCA4	RCP8.5	Uganda Hospitals	Under five years	2071-2100	2094	2094-01-01	.	.	.	.	-1.92083	-2.12515	-1.71651	.	0.10425	1.02403	0.95698	0.96535	1.18803	1.05049	0.99684	1.12004	0.95269	0.84949	1.00947	0.99051	0.98212	1.0336	1.03698	1.03029	1.04311	1.03181	1.01155	1.01134	.	1.13759	0.99143	0.97539	1.05376	1.13013	1.15994	1.10359	1.00722	1.07796	1.11112	1.07123	1.04727
	Uganda	ICHEC_EC_EARTH_SMHI-RCA4	RCP8.5	Uganda Hospitals	Under five years	2071-2100	2095	2095-01-01	.	.	.	.	-0.70252	-0.90684	-0.4982	.	0.10425	1.25106	1.02403	0.95698	0.96535	1.18803	1.05049	0.99684	1.12004	0.95269	0.84949	1.13754	1.07736	1.04935	1.07709	1.07266	1.06182	1.0691	1.05617	1.0355	.	1.04655	0.95011	0.99961	1.1306	1.14765	1.13013	1.07293	0.97015	1.10748	1.06418	1.02615	1.01952
	Uganda	ICHEC_EC_EARTH_SMHI-RCA4	RCP8.5	Uganda Hospitals	Under five years	2071-2100	2096	2096-01-01	.	.	.	.	-0.12354	-0.32787	0.08078	.	0.10425	1.04723	1.25106	1.02403	0.95698	0.96535	1.18803	1.05049	0.99684	1.12004	0.95269	1.14914	1.10744	1.06983	1.04893	1.07211	1.06902	1.06	1.06667	1.05527	.	1.05318	0.96986	0.97162	1.02614	1.10683	1.14116	1.06326	0.97836	0.99182	1.10143	1.05757	1.03608
	Uganda	ICHEC_EC_EARTH_SMHI-RCA4	RCP8.5	Uganda Hospitals	Under five years	2071-2100	2097	2097-01-01	.	.	.	.	-1.41616	-1.62048	-1.21184	.	0.10425	0.99389	1.04723	1.25106	1.02403	0.95698	0.96535	1.18803	1.05049	0.99684	1.12004	1.02056	1.09739	1.07905	1.05464	1.03976	1.06094	1.05963	1.05265	1.05939	.	1.01069	0.95149	1.01117	1.16035	1.20465	1.10301	1.0536	1.00762	0.96828	1.06526	1.02733	1.02329
	Uganda	ICHEC_EC_EARTH_SMHI-RCA4	RCP8.5	Uganda Hospitals	Under five years	2071-2100	2098	2098-01-01	.	.	.	.	-2.11175	-2.31607	-1.90743	.	0.10425	1.11648	0.99389	1.04723	1.25106	1.02403	0.95698	0.96535	1.18803	1.05049	0.99684	1.05519	1.05253	1.10217	1.08654	1.06495	1.05072	1.06788	1.06595	1.05904	.	1.06527	0.97231	0.95472	1.11626	1.22492	1.11684	1.05143	0.96277	0.99578	1.0795	1.04377	1.0215
	Uganda	ICHEC_EC_EARTH_SMHI-RCA4	RCP8.5	Uganda Hospitals	Under five years	2071-2100	2099	2099-01-01	.	.	.	.	-1.49544	-1.69976	-1.29112	.	0.10425	1.18799	1.11648	0.99389	1.04723	1.25106	1.02403	0.95698	0.96535	1.18803	1.05049	1.15224	1.09945	1.0864	1.11933	1.10345	1.08252	1.06788	1.08123	1.07815	.	1.05885	0.94677	0.99627	1.11879	1.15804	1.17458	1.08808	0.99344	1.01061	1.09077	1.04277	1.03114
	Uganda	ICHEC_EC_EARTH_SMHI-RCA4	RCP8.5	Uganda Hospitals	Under five years	2071-2100	2100	2100-01-01	.	.	.	.	-0.45901	-0.66333	-0.25469	.	0.10425	1.18496	1.18799	1.11648	0.99389	1.04723	1.25106	1.02403	0.95698	0.96535	1.18803	1.18647	1.16314	1.12083	1.10611	1.13027	1.11509	1.09533	1.08089	1.0916	.	1.06101	0.95325	1.03015	1.09774	1.20769	1.13264	1.08341	0.98762	1.02211	1.09683	1.04897	1.04427
	Uganda	MIROC_MIROC5_SMHI-RCA4	RCP2.6	Uganda Hospitals	Five years and above	1997-2010	1997	1997-01-01	1372378	2317840	-0.52409	0.59209	.	.	.	.	.	1.13827	1.08321	1.02893	1.05017	0.90936	0.93296	1.01162	.	.	.	1.11074	1.09055	1.07514	1.04199	1.02381	.	.	.	.	1.02288	1.01931	1.02407	0.98865	0.99728	0.99192	1.0202	.	.	.	1.0211	1.01028	1.01373
	Uganda	MIROC_MIROC5_SMHI-RCA4	RCP2.6	Uganda Hospitals	Five years and above	1997-2010	1998	1998-01-01	1648404	2845811	-0.54604	0.57924	.	.	.	.	.	1.02971	1.13827	1.08321	1.02893	1.05017	0.90936	0.93296	.	.	.	1.08399	1.06564	1.07003	1.06606	1.03994	.	.	.	.	1.01038	1.02288	1.01931	1.02407	0.98865	0.99728	0.99192	.	.	.	1.01663	1.01911	1.01916
	Uganda	MIROC_MIROC5_SMHI-RCA4	RCP2.6	Uganda Hospitals	Five years and above	1997-2010	1999	1999-01-01	1728972	3070710	-0.57438	0.56305	-0.54604	-0.84415	-0.24793	-0.02834	0.1521	1.08714	1.02971	1.13827	1.08321	1.02893	1.05017	0.90936	.	.	.	1.05843	1.06669	1.08458	1.07345	1.06957	.	.	.	.	1.02139	1.01038	1.02288	1.01931	1.02407	0.98865	0.99728	.	.	.	1.01589	1.01703	1.01849
	Uganda	MIROC_MIROC5_SMHI-RCA4	RCP2.6	Uganda Hospitals	Five years and above	1997-2010	2000	2000-01-01	1924545	5470361	-1.04466	0.35181	-0.87504	-1.14496	-0.60512	-0.16961	0.13772	0.9125	1.08714	1.02971	1.13827	1.08321	1.02893	1.05017	.	.	.	0.99982	1.04597	1.04191	1.05017	1.04663	.	.	.	.	1.0336	1.02139	1.01038	1.02288	1.01931	1.02407	0.98865	.	.	.	1.0275	1.02596	1.02206
	Uganda	MIROC_MIROC5_SMHI-RCA4	RCP2.6	Uganda Hospitals	Five years and above	1997-2010	2001	2001-01-01	3388659	8966564	-0.97307	0.37792	-1.05925	-1.32826	-0.79024	0.08618	0.13725	1.10445	0.9125	1.08714	1.02971	1.13827	1.08321	1.02893	.	.	.	1.00848	1.01555	1.03345	1.05442	1.05921	.	.	.	.	1.03598	1.0336	1.02139	1.01038	1.02288	1.01931	1.02407	.	.	.	1.03479	1.02665	1.02534
	Uganda	MIROC_MIROC5_SMHI-RCA4	RCP2.6	Uganda Hospitals	Five years and above	1997-2010	2002	2002-01-01	4557674	9791014	-0.76465	0.4655	-0.76466	-1.02249	-0.50684	1e-05	0.13155	1.06511	1.10445	0.9125	1.08714	1.02971	1.13827	1.08321	.	.	.	1.08478	1.08557	1.0423	1.03978	1.0562	.	.	.	.	1.05087	1.03598	1.0336	1.02139	1.01038	1.02288	1.01931	.	.	.	1.04342	1.03608	1.03546
	Uganda	MIROC_MIROC5_SMHI-RCA4	RCP2.6	Uganda Hospitals	Five years and above	1997-2010	2003	2003-01-01	5822593	11260686	-0.65957	0.51707	-0.45345	-0.70985	-0.19704	-0.20612	0.13082	0.93217	1.06511	1.10445	0.9125	1.08714	1.02971	1.13827	.	.	.	0.99864	0.96993	1.00356	1.02027	1.02185	.	.	.	.	1.04848	1.05087	1.03598	1.0336	1.02139	1.01038	1.02288	.	.	.	1.04968	1.04432	1.04223
	Uganda	MIROC_MIROC5_SMHI-RCA4	RCP2.6	Uganda Hospitals	Five years and above	1997-2010	2004	2004-01-01	6532933	12197533	-0.62438	0.53559	-0.65323	-0.90428	-0.40218	0.02885	0.12809	0.90543	0.93217	1.06511	1.10445	0.9125	1.08714	1.02971	.	.	.	0.9188	0.98068	1.00179	0.98393	1.00113	.	.	.	.	1.03241	1.04848	1.05087	1.03598	1.0336	1.02139	1.01038	.	.	.	1.04045	1.03896	1.04194
	Uganda	MIROC_MIROC5_SMHI-RCA4	RCP2.6	Uganda Hospitals	Five years and above	1997-2010	2005	2005-01-01	6342636	16231582	-0.93966	0.39076	-0.74982	-0.9992	-0.50044	-0.18984	0.12724	0.83699	0.90543	0.93217	1.06511	1.10445	0.9125	1.08714	.	.	.	0.87121	0.93584	0.93492	0.96883	0.95944	.	.	.	.	1.04819	1.03241	1.04848	1.05087	1.03598	1.0336	1.02139	.	.	.	1.0403	1.04382	1.04499
	Uganda	MIROC_MIROC5_SMHI-RCA4	RCP2.6	Uganda Hospitals	Five years and above	1997-2010	2006	2006-01-01	6323840	10168389	-0.47496	0.62191	-0.6224	-0.86908	-0.37572	0.14744	0.12586	1.06197	0.83699	0.90543	0.93217	1.06511	1.10445	0.9125	.	.	.	0.94948	0.94371	0.93414	0.96033	0.98435	.	.	.	.	1.04045	1.04819	1.03241	1.04848	1.05087	1.03598	1.0336	.	.	.	1.04432	1.04571	1.04238
	Uganda	MIROC_MIROC5_SMHI-RCA4	RCP2.6	Uganda Hospitals	Five years and above	1997-2010	2007	2007-01-01	7265125	12038438	-0.50502	0.60349	-0.56369	-0.80861	-0.31876	0.05867	0.12496	0.92116	1.06197	0.83699	0.90543	0.93217	1.06511	1.10445	.	.	.	0.99156	0.96285	0.93138	0.93154	0.9538	.	.	.	.	1.03539	1.04045	1.04819	1.03241	1.04848	1.05087	1.03598	.	.	.	1.03792	1.03608	1.03911
	Uganda	MIROC_MIROC5_SMHI-RCA4	RCP2.6	Uganda Hospitals	Five years and above	1997-2010	2008	2008-01-01	7331132	10029571	-0.31341	0.73095	-0.55222	-0.79581	-0.30863	0.23881	0.12428	0.86373	0.92116	1.06197	0.83699	0.90543	0.93217	1.06511	.	.	.	0.89245	0.87396	0.92096	0.91785	0.92024	.	.	.	.	1.02794	1.03539	1.04045	1.04819	1.03241	1.04848	1.05087	.	.	.	1.03167	1.03717	1.03799
	Uganda	MIROC_MIROC5_SMHI-RCA4	RCP2.6	Uganda Hospitals	Five years and above	1997-2010	2009	2009-01-01	7680173	13345230	-0.55252	0.5755	-0.55911	-0.80099	-0.31723	0.00659	0.12341	0.90464	0.86373	0.92116	1.06197	0.83699	0.90543	0.93217	.	.	.	0.88419	0.94345	0.93787	0.9177	0.91565	.	.	.	.	1.04759	1.02794	1.03539	1.04045	1.04819	1.03241	1.04848	.	.	.	1.03777	1.03866	1.03784
	Uganda	MIROC_MIROC5_SMHI-RCA4	RCP2.6	Uganda Hospitals	Five years and above	1997-2010	2010	2010-01-01	8385983	13035027	-0.44108	0.64334	-0.45114	-0.69241	-0.20986	0.01006	0.1231	1.09422	0.90464	0.86373	0.92116	1.06197	0.83699	0.90543	.	.	.	0.99943	0.97334	0.94594	0.96914	0.94712	.	.	.	.	1.05295	1.04759	1.02794	1.03539	1.04045	1.04819	1.03241	.	.	.	1.05027	1.04531	1.04097
	Uganda	MIROC_MIROC5_SMHI-RCA4	RCP2.6	Uganda Hospitals	Five years and above		2011	2011-01-01	.	.	.	.	-1.96997	-2.19554	-1.74439	.	0.11509	0.7167	0.92624	0.98202	0.77524	1.03893	0.99304	.	.	.	.	0.82147	0.87499	0.85005	0.88783	0.90536	.	.	.	.	.	0.90144	1.00487	0.96213	1.06472	1.08683	1.06413	0.99481	0.95113	0.90018	0.92944	0.95459	0.95647
	Uganda	MIROC_MIROC5_SMHI-RCA4	RCP2.6	Uganda Hospitals	Five years and above		2012	2012-01-01	.	.	.	.	-2.63873	-2.87947	-2.39799	.	0.12283	1.0051	0.7167	0.92624	0.98202	0.77524	1.03893	0.99304	.	.	.	0.8609	0.88268	0.90752	0.88106	0.90737	0.91961	.	.	.	.	0.9548	0.99224	1.02681	1.06552	1.11162	1.05551	1.00604	0.93343	0.95715	0.96789	0.97601	0.98871
	Uganda	MIROC_MIROC5_SMHI-RCA4	RCP2.6	Uganda Hospitals	Five years and above		2013	2013-01-01	.	.	.	.	-2.81325	-3.09472	-2.53178	.	0.14361	0.94236	1.0051	0.7167	0.92624	0.98202	0.77524	1.03893	0.99304	.	.	0.97373	0.88805	0.8976	0.91448	0.89128	0.91237	0.92245	.	.	.	0.87781	0.89894	0.98946	1.02807	1.07724	1.04257	1.00627	0.94025	0.95721	0.93552	0.92333	0.93986
	Uganda	MIROC_MIROC5_SMHI-RCA4	RCP2.6	Uganda Hospitals	Five years and above		2014	2014-01-01	.	.	.	.	-2.03618	-2.31959	-1.75277	.	0.1446	1.03417	0.94236	1.0051	0.7167	0.92624	0.98202	0.77524	1.03893	0.99304	.	0.98827	0.99388	0.92458	0.92492	0.93443	0.91169	0.9276	0.93487	.	.	0.92842	0.95911	0.9965	1.05228	1.08375	1.04672	0.93354	0.92015	0.93584	0.96437	0.96261	0.97109
	Uganda	MIROC_MIROC5_SMHI-RCA4	RCP2.6	Uganda Hospitals	Five years and above		2015	2015-01-01	.	.	.	.	-1.46642	-1.7568	-1.17605	.	0.14815	0.93072	1.03417	0.94236	1.0051	0.7167	0.92624	0.98202	0.77524	1.03893	0.99304	0.98245	0.96908	0.97809	0.92581	0.92588	0.9339	0.91407	0.92794	0.93445	.	0.95471	0.915	0.93679	1.01022	1.08244	1.0644	0.99058	0.9264	0.94748	0.97113	0.95242	0.94851
	Uganda	MIROC_MIROC5_SMHI-RCA4	RCP2.6	Uganda Hospitals	Five years and above	2016-2045	2016	2016-01-01	.	.	.	.	-1.28737	-1.58257	-0.99218	.	0.15061	0.91724	0.93072	1.03417	0.94236	1.0051	0.7167	0.92624	0.98202	0.77524	1.03893	0.92398	0.96071	0.95612	0.96592	0.92438	0.92465	0.93182	0.91442	0.92687	.	0.97012	0.92292	1.01066	1.09452	1.11173	1.06938	1.00753	0.96788	0.90949	1.00845	0.97994	0.98762
	Uganda	MIROC_MIROC5_SMHI-RCA4	RCP2.6	Uganda Hospitals	Five years and above	2016-2045	2017	2017-01-01	.	.	.	.	-1.54381	-1.83907	-1.24855	.	0.15065	1.00395	0.91724	0.93072	1.03417	0.94236	1.0051	0.7167	0.92624	0.98202	0.77524	0.9606	0.95064	0.97152	0.96569	0.97226	0.93575	0.93456	0.93983	0.92338	.	0.96261	0.91479	0.97419	1.07798	1.11725	1.08762	1.01574	1.00846	0.95321	1.00155	0.97263	0.97302
	Uganda	MIROC_MIROC5_SMHI-RCA4	RCP2.6	Uganda Hospitals	Five years and above	2016-2045	2018	2018-01-01	.	.	.	.	-2.29981	-2.59691	-2.00271	.	0.15158	0.97019	1.00395	0.91724	0.93072	1.03417	0.94236	1.0051	0.7167	0.92624	0.98202	0.98707	0.96379	0.95553	0.97126	0.96644	0.97196	0.94005	0.93852	0.94287	.	0.91938	0.87166	0.90965	0.98191	1.07926	1.05676	1.03595	0.9729	1.00021	0.95701	0.92856	0.92383
	Uganda	MIROC_MIROC5_SMHI-RCA4	RCP2.6	Uganda Hospitals	Five years and above	2016-2045	2019	2019-01-01	.	.	.	.	-2.01976	-2.31722	-1.7223	.	0.15177	1.16131	0.97019	1.00395	0.91724	0.93072	1.03417	0.94236	1.0051	0.7167	0.92624	1.06575	1.04515	1.01317	0.99668	1.00293	0.99428	0.99563	0.96464	0.9608	.	0.92547	0.94017	0.92189	1.01057	1.03257	1.01823	0.91996	0.87722	0.83507	0.96835	0.95895	0.94969
	Uganda	MIROC_MIROC5_SMHI-RCA4	RCP2.6	Uganda Hospitals	Five years and above	2016-2045	2020	2020-01-01	.	.	.	.	-2.12374	-2.42138	-1.8261	.	0.15186	1.02896	1.16131	0.97019	1.00395	0.91724	0.93072	1.03417	0.94236	1.0051	0.7167	1.09513	1.05349	1.0411	1.01633	1.00206	1.00665	0.99861	0.99933	0.97107	.	0.87112	0.96148	0.91181	0.98279	1.07072	1.0098	0.95578	0.90675	0.90243	0.9216	0.9349	0.92912
	Uganda	MIROC_MIROC5_SMHI-RCA4	RCP2.6	Uganda Hospitals	Five years and above	2016-2045	2021	2021-01-01	.	.	.	.	-2.31297	-2.61094	-2.01501	.	0.15202	0.94859	1.02896	1.16131	0.97019	1.00395	0.91724	0.93072	1.03417	0.94236	1.0051	0.98877	1.04629	1.02726	1.0226	1.00504	0.99442	0.99939	0.99305	0.99426	.	0.92715	0.88956	0.93979	1.05046	1.08938	1.04778	0.98414	0.91084	0.8156	0.96373	0.939	0.9392
	Uganda	MIROC_MIROC5_SMHI-RCA4	RCP2.6	Uganda Hospitals	Five years and above	2016-2045	2022	2022-01-01	.	.	.	.	-1.69311	-1.99108	-1.39514	.	0.15203	0.9399	0.94859	1.02896	1.16131	0.97019	1.00395	0.91724	0.93072	1.03417	0.94236	0.94424	0.97248	1.01969	1.00979	1.00882	0.99573	0.98761	0.99278	0.98774	.	0.99686	0.92069	0.92025	1.01955	1.07928	1.05055	0.99734	0.93108	0.84507	0.99632	0.97111	0.95839
	Uganda	MIROC_MIROC5_SMHI-RCA4	RCP2.6	Uganda Hospitals	Five years and above	2016-2045	2023	2023-01-01	.	.	.	.	-2.14216	-2.44021	-1.84412	.	0.15207	1.22598	0.9399	0.94859	1.02896	1.16131	0.97019	1.00395	0.91724	0.93072	1.03417	1.08294	1.03815	1.03586	1.06095	1.04582	1.03984	1.02451	1.01409	1.0161	.	0.9386	0.9224	1.00991	1.07953	1.08194	1.07479	1.05811	0.94296	0.96481	0.95936	0.94704	0.96276
	Uganda	MIROC_MIROC5_SMHI-RCA4	RCP2.6	Uganda Hospitals	Five years and above	2016-2045	2024	2024-01-01	.	.	.	.	-2.42317	-2.72125	-2.12509	.	0.15209	1.0849	1.22598	0.9399	0.94859	1.02896	1.16131	0.97019	1.00395	0.91724	0.93072	1.15544	1.08359	1.04984	1.04566	1.06494	1.0514	1.04547	1.03122	1.02117	.	0.93882	0.89204	0.90468	1.02876	1.10379	1.07811	1.01404	0.94157	0.92987	0.95587	0.93459	0.92711
	Uganda	MIROC_MIROC5_SMHI-RCA4	RCP2.6	Uganda Hospitals	Five years and above	2016-2045	2025	2025-01-01	.	.	.	.	-2.83129	-3.12938	-2.53321	.	0.15209	1.02767	1.0849	1.22598	0.9399	0.94859	1.02896	1.16131	0.97019	1.00395	0.91724	1.05628	1.11285	1.06961	1.04541	1.04266	1.05961	1.04844	1.04349	1.03087	.	0.93052	0.85809	0.95313	1.00146	1.06707	1.02185	0.9306	0.89881	0.89192	0.94333	0.91491	0.92447
	Uganda	MIROC_MIROC5_SMHI-RCA4	RCP2.6	Uganda Hospitals	Five years and above	2016-2045	2026	2026-01-01	.	.	.	.	-2.32918	-2.62729	-2.03108	.	0.1521	0.96745	1.02767	1.0849	1.22598	0.9399	0.94859	1.02896	1.16131	0.97019	1.00395	0.99756	1.02667	1.0765	1.04918	1.03241	1.03192	1.04809	1.03944	1.03589	.	0.92415	0.89511	0.92612	1.02103	1.05916	1.03776	0.94069	0.88786	0.85267	0.96633	0.94259	0.93847
	Uganda	MIROC_MIROC5_SMHI-RCA4	RCP2.6	Uganda Hospitals	Five years and above	2016-2045	2027	2027-01-01	.	.	.	.	-0.9595	-1.2576	-0.66139	.	0.1521	0.72831	0.96745	1.02767	1.0849	1.22598	0.9399	0.94859	1.02896	1.16131	0.97019	0.84788	0.90781	0.95208	1.00686	0.9957	0.98897	0.99397	1.01256	1.00832	.	0.93058	0.96762	1.04079	1.06276	1.07945	1.03431	0.94359	0.87438	0.85438	1.00445	0.99218	1.00433
	Uganda	MIROC_MIROC5_SMHI-RCA4	RCP2.6	Uganda Hospitals	Five years and above	2016-2045	2028	2028-01-01	.	.	.	.	-0.0561	-0.35421	0.24201	.	0.1521	0.90105	0.72831	0.96745	1.02767	1.0849	1.22598	0.9399	0.94859	1.02896	1.16131	0.81468	0.8656	0.90612	0.94187	0.98922	0.98218	0.97798	0.98364	1.00141	.	1.04795	0.96717	1.03796	1.10334	1.1231	1.09448	1.04257	0.97267	0.9157	1.05369	1.02485	1.02813
	Uganda	MIROC_MIROC5_SMHI-RCA4	RCP2.6	Uganda Hospitals	Five years and above	2016-2045	2029	2029-01-01	.	.	.	.	-1.19089	-1.489	-0.89278	.	0.1521	1.1809	0.90105	0.72831	0.96745	1.02767	1.0849	1.22598	0.9399	0.94859	1.02896	1.04098	0.93675	0.94443	0.96108	0.98171	1.01661	1.00702	1.00053	1.00337	.	0.98315	0.99747	1.04955	1.13314	1.16568	1.09441	1.04319	0.9584	0.92965	0.98021	0.98596	1.00186
	Uganda	MIROC_MIROC5_SMHI-RCA4	RCP2.6	Uganda Hospitals	Five years and above	2016-2045	2030	2030-01-01	.	.	.	.	-2.64901	-2.94712	-2.3509	.	0.1521	1.012	1.1809	0.90105	0.72831	0.96745	1.02767	1.0849	1.22598	0.9399	0.94859	1.09645	1.03132	0.95557	0.95794	0.96956	0.98604	1.01603	1.00757	1.00167	.	0.96634	0.89549	0.94831	0.99213	1.0964	1.08287	1.05523	0.97275	0.96399	0.9706	0.94557	0.94625
	Uganda	MIROC_MIROC5_SMHI-RCA4	RCP2.6	Uganda Hospitals	Five years and above	2016-2045	2031	2031-01-01	.	.	.	.	-2.97737	-3.27549	-2.67926	.	0.1521	0.9665	1.012	1.1809	0.90105	0.72831	0.96745	1.02767	1.0849	1.22598	0.9399	0.98925	1.05314	1.01511	0.95775	0.95937	0.96913	0.9836	1.01053	1.00347	.	0.93043	0.88	0.9231	0.97442	1.07728	1.04871	0.98524	0.93846	0.91514	0.95339	0.92892	0.92747
	Uganda	MIROC_MIROC5_SMHI-RCA4	RCP2.6	Uganda Hospitals	Five years and above	2016-2045	2032	2032-01-01	.	.	.	.	-2.32415	-2.62227	-2.02604	.	0.1521	0.90257	0.9665	1.012	1.1809	0.90105	0.72831	0.96745	1.02767	1.0849	1.22598	0.93453	0.96036	1.01549	0.9926	0.94856	0.95125	0.96081	0.97459	0.99973	.	0.90447	0.91221	0.95844	0.97593	1.0812	1.04295	0.97576	0.89515	0.93691	0.95234	0.93896	0.94383
	Uganda	MIROC_MIROC5_SMHI-RCA4	RCP2.6	Uganda Hospitals	Five years and above	2016-2045	2033	2033-01-01	.	.	.	.	-1.41832	-1.71643	-1.12021	.	0.1521	1.01725	0.90257	0.9665	1.012	1.1809	0.90105	0.72831	0.96745	1.02767	1.0849	0.95991	0.9621	0.97458	1.01584	0.99671	0.95837	0.9595	0.96708	0.97886	.	0.99133	0.88964	0.94985	1.04112	1.10831	1.06216	0.95888	0.91793	0.8634	0.98372	0.95236	0.95173
	Uganda	MIROC_MIROC5_SMHI-RCA4	RCP2.6	Uganda Hospitals	Five years and above	2016-2045	2034	2034-01-01	.	.	.	.	-1.53535	-1.83347	-1.23724	.	0.1521	0.9307	1.01725	0.90257	0.9665	1.012	1.1809	0.90105	0.72831	0.96745	1.02767	0.97397	0.95017	0.95425	0.9658	1.00165	0.98728	0.95491	0.9563	0.96344	.	0.97254	0.88861	0.94568	1.02274	1.09394	1.04616	0.94454	0.92702	0.8862	0.96766	0.94131	0.9424
	Uganda	MIROC_MIROC5_SMHI-RCA4	RCP2.6	Uganda Hospitals	Five years and above	2016-2045	2035	2035-01-01	.	.	.	.	-1.71582	-2.01393	-1.41771	.	0.1521	0.95274	0.9307	1.01725	0.90257	0.9665	1.012	1.1809	0.90105	0.72831	0.96745	0.94172	0.96689	0.95081	0.95395	0.96362	0.99466	0.98296	0.95467	0.95595	.	0.98648	0.90397	1.00563	1.07425	1.1048	1.0351	0.95299	0.92046	0.86327	1.0051	0.97139	0.97995
	Uganda	MIROC_MIROC5_SMHI-RCA4	RCP2.6	Uganda Hospitals	Five years and above	2036-2065	2036	2036-01-01	.	.	.	.	-2.80891	-3.10702	-2.51079	.	0.1521	1.15415	0.95274	0.9307	1.01725	0.90257	0.9665	1.012	1.1809	0.90105	0.72831	1.05344	1.01253	1.01371	0.99148	0.98732	0.99084	1.0146	1.00198	0.97462	.	0.93147	0.90484	1.05316	1.06218	1.12392	1.09082	1.05665	0.96187	0.93194	0.9403	0.92848	0.95965
	Uganda	MIROC_MIROC5_SMHI-RCA4	RCP2.6	Uganda Hospitals	Five years and above	2036-2065	2037	2037-01-01	.	.	.	.	-2.65114	-2.94925	-2.35303	.	0.1521	1.12815	1.15415	0.95274	0.9307	1.01725	0.90257	0.9665	1.012	1.1809	0.90105	1.14115	1.07835	1.04143	1.0366	1.01426	1.00743	1.00801	1.02722	1.0146	.	0.92935	0.90027	0.93542	1.04602	1.13325	1.08577	1.03687	0.94167	0.97264	0.9744	0.94969	0.94612
	Uganda	MIROC_MIROC5_SMHI-RCA4	RCP2.6	Uganda Hospitals	Five years and above	2036-2065	2038	2038-01-01	.	.	.	.	-1.06476	-1.36287	-0.76665	.	0.1521	0.97256	1.12815	1.15415	0.95274	0.9307	1.01725	0.90257	0.9665	1.012	1.1809	1.05036	1.08495	1.0519	1.02766	1.02592	1.0083	1.00308	1.00407	1.02175	.	0.94715	0.92566	0.98178	1.00933	1.12918	1.07326	1.0364	0.97805	0.90697	1.00066	0.97566	0.97719
	Uganda	MIROC_MIROC5_SMHI-RCA4	RCP2.6	Uganda Hospitals	Five years and above	2036-2065	2039	2039-01-01	.	.	.	.	-1.26075	-1.55886	-0.96264	.	0.1521	0.83488	0.97256	1.12815	1.15415	0.95274	0.9307	1.01725	0.90257	0.9665	1.012	0.90372	0.97853	1.02244	1.0085	0.99553	0.99863	0.98662	0.98439	0.98715	.	0.92078	0.95891	0.99274	1.05954	1.10699	1.03344	0.97147	0.94587	0.88995	0.94973	0.95279	0.96278
	Uganda	MIROC_MIROC5_SMHI-RCA4	RCP2.6	Uganda Hospitals	Five years and above	2036-2065	2040	2040-01-01	.	.	.	.	-1.82843	-2.12654	-1.53032	.	0.1521	1.04395	0.83488	0.97256	1.12815	1.15415	0.95274	0.9307	1.01725	0.90257	0.9665	0.93942	0.95047	0.99489	1.02674	1.01441	1.00245	1.0043	0.99299	0.99034	.	0.94102	0.98406	0.99579	1.04585	1.11478	1.06209	1.02601	0.97837	0.95496	0.96557	0.97173	0.97775
	Uganda	MIROC_MIROC5_SMHI-RCA4	RCP2.6	Uganda Hospitals	Five years and above	2036-2065	2041	2041-01-01	.	.	.	.	-1.61683	-1.91494	-1.31872	.	0.1521	1.01467	1.04395	0.83488	0.97256	1.12815	1.15415	0.95274	0.9307	1.01725	0.90257	1.02931	0.9645	0.96652	0.99884	1.02473	1.01444	1.00397	1.00545	0.99516	.	0.97576	0.9069	0.96806	1.08477	1.12961	1.08045	0.98268	0.91354	0.89229	1.02326	0.98448	0.98037
	Uganda	MIROC_MIROC5_SMHI-RCA4	RCP2.6	Uganda Hospitals	Five years and above	2036-2065	2042	2042-01-01	.	.	.	.	-2.65379	-2.9519	-2.35568	.	0.1521	1.24333	1.01467	1.04395	0.83488	0.97256	1.12815	1.15415	0.95274	0.9307	1.01725	1.129	1.10065	1.03421	1.02188	1.03959	1.05596	1.04305	1.03057	1.02924	.	0.9234	0.94406	1.02371	1.0759	1.12822	1.11954	1.10378	1.10081	0.99207	0.92466	0.93113	0.95427
	Uganda	MIROC_MIROC5_SMHI-RCA4	RCP2.6	Uganda Hospitals	Five years and above	2036-2065	2043	2043-01-01	.	.	.	.	-2.21767	-2.51578	-1.91956	.	0.1521	0.92217	1.24333	1.01467	1.04395	0.83488	0.97256	1.12815	1.15415	0.95274	0.9307	1.08275	1.06006	1.05603	1.0118	1.00526	1.02282	1.03923	1.02962	1.01973	.	0.93751	0.91814	0.92933	0.97188	1.10268	1.07482	0.98967	0.92949	0.91323	0.98113	0.96013	0.95243
	Uganda	MIROC_MIROC5_SMHI-RCA4	RCP2.6	Uganda Hospitals	Five years and above	2036-2065	2044	2044-01-01	.	.	.	.	-1.0656	-1.36371	-0.76748	.	0.1521	0.81579	0.92217	1.24333	1.01467	1.04395	0.83488	0.97256	1.12815	1.15415	0.95274	0.86898	0.99376	0.99899	1.00798	0.97913	0.97819	0.99694	1.01441	1.00824	.	0.9716	0.91731	0.9363	1.02878	1.07774	1.03426	0.95482	0.93374	0.90653	1.00683	0.97699	0.96682
	Uganda	MIROC_MIROC5_SMHI-RCA4	RCP2.6	Uganda Hospitals	Five years and above	2036-2065	2045	2045-01-01	.	.	.	.	-1.2487	-1.54681	-0.95059	.	0.1521	1.00078	0.81579	0.92217	1.24333	1.01467	1.04395	0.83488	0.97256	1.12815	1.15415	0.90828	0.91291	0.99552	0.99935	1.00678	0.98222	0.98102	0.99736	1.01304	.	0.97562	0.93107	0.98214	1.06166	1.13072	1.09678	1.08656	1.01126	0.97108	0.985	0.96703	0.9708
	Uganda	MIROC_MIROC5_SMHI-RCA4	RCP2.6	Uganda Hospitals	Five years and above	2036-2065	2046	2046-01-01	.	.	.	.	-2.5109	-2.80901	-2.21278	.	0.1521	1.02483	1.00078	0.81579	0.92217	1.24333	1.01467	1.04395	0.83488	0.97256	1.12815	1.0128	0.94713	0.94089	1.00138	1.00359	1.00936	0.98755	0.98588	1.00011	.	0.89411	0.93037	0.98424	1.03455	1.12504	1.07916	1.041	1.00553	0.89499	0.94589	0.94071	0.95159
	Uganda	MIROC_MIROC5_SMHI-RCA4	RCP2.6	Uganda Hospitals	Five years and above	2036-2065	2047	2047-01-01	.	.	.	.	-2.32455	-2.62266	-2.02644	.	0.1521	0.85106	1.02483	1.00078	0.81579	0.92217	1.24333	1.01467	1.04395	0.83488	0.97256	0.93795	0.95889	0.92312	0.92293	0.97633	0.9818	0.98957	0.97238	0.9724	.	0.96743	0.97359	0.97571	1.07891	1.09982	1.0694	0.9947	0.91359	0.93321	0.99516	0.98797	0.98491
	Uganda	MIROC_MIROC5_SMHI-RCA4	RCP2.6	Uganda Hospitals	Five years and above	2036-2065	2048	2048-01-01	.	.	.	.	-0.70743	-1.00554	-0.40932	.	0.1521	1.11829	0.85106	1.02483	1.00078	0.81579	0.92217	1.24333	1.01467	1.04395	0.83488	0.98467	0.99806	0.99874	0.96215	0.95549	0.99661	0.99886	1.00387	0.98697	.	0.99746	0.98372	1.0569	1.09564	1.14135	1.09537	1.06658	0.99087	0.94223	1.0555	1.03157	1.03791
	Uganda	MIROC_MIROC5_SMHI-RCA4	RCP2.6	Uganda Hospitals	Five years and above	2036-2065	2049	2049-01-01	.	.	.	.	-0.30556	-0.60367	-0.00745	.	0.1521	0.9963	1.11829	0.85106	1.02483	1.00078	0.81579	0.92217	1.24333	1.01467	1.04395	1.05729	0.98855	0.99762	0.99825	0.96784	0.96132	0.99657	0.99858	1.00312	.	0.96148	0.91068	0.93533	1.00716	1.11869	1.09713	1.05314	0.97065	0.959	1.00718	0.97501	0.96509
	Uganda	MIROC_MIROC5_SMHI-RCA4	RCP2.6	Uganda Hospitals	Five years and above	2036-2065	2050	2050-01-01	.	.	.	.	-1.20459	-1.5027	-0.90648	.	0.1521	1.06713	0.9963	1.11829	0.85106	1.02483	1.00078	0.81579	0.92217	1.24333	1.01467	1.03171	1.06057	1.00819	1.01152	1.00973	0.98202	0.97454	1.00441	1.00543	.	0.968	0.86543	0.94803	0.95446	1.10093	1.06267	1.00403	0.93977	0.90924	1.00389	0.95774	0.95531
	Uganda	MIROC_MIROC5_SMHI-RCA4	RCP2.6	Uganda Hospitals	Five years and above	2036-2065	2051	2051-01-01	.	.	.	.	-2.29554	-2.59365	-1.99743	.	0.1521	1.08587	1.06713	0.9963	1.11829	0.85106	1.02483	1.00078	0.81579	0.92217	1.24333	1.0765	1.04977	1.0669	1.02373	1.02391	1.02061	0.99501	0.98691	1.01255	.	0.93369	0.94397	0.9226	1.04398	1.09083	1.08206	0.9707	0.92395	0.8862	0.95705	0.95269	0.94517
	Uganda	MIROC_MIROC5_SMHI-RCA4	RCP2.6	Uganda Hospitals	Five years and above	2036-2065	2052	2052-01-01	.	.	.	.	-3.5239	-3.82201	-3.22578	.	0.1521	0.80435	1.08587	1.06713	0.9963	1.11829	0.85106	1.02483	1.00078	0.81579	0.92217	0.94511	0.98578	0.98841	1.01439	0.98717	0.99255	0.99357	0.97382	0.96866	.	0.92535	0.9316	1.0071	1.0525	1.1273	1.07105	0.99799	0.92723	0.91538	0.92268	0.92566	0.94602
	Uganda	MIROC_MIROC5_SMHI-RCA4	RCP2.6	Uganda Hospitals	Five years and above	2036-2065	2053	2053-01-01	.	.	.	.	-0.99262	-1.29073	-0.6945	.	0.1521	1.04284	0.80435	1.08587	1.06713	0.9963	1.11829	0.85106	1.02483	1.00078	0.81579	0.92359	0.97769	1.00005	0.9993	1.01913	0.99512	0.99883	0.99905	0.98072	.	1.0159	1.05472	1.06706	1.08736	1.12598	1.08492	1.00058	0.95979	0.93057	1.04412	1.04765	1.05251
	Uganda	MIROC_MIROC5_SMHI-RCA4	RCP2.6	Uganda Hospitals	Five years and above	2036-2065	2054	2054-01-01	.	.	.	.	-0.35939	-0.6575	-0.06128	.	0.1521	1.02233	1.04284	0.80435	1.08587	1.06713	0.9963	1.11829	0.85106	1.02483	1.00078	1.03258	0.9565	0.98885	1.0045	1.00314	1.01959	0.99852	1.00144	1.00138	.	0.96377	0.94287	1.00618	1.07096	1.10396	1.08266	1.03439	0.97287	0.94202	0.99335	0.97652	0.98394
	Uganda	MIROC_MIROC5_SMHI-RCA4	RCP2.6	Uganda Hospitals	Five years and above	2055-2085	2055	2055-01-01	.	.	.	.	-2.33055	-2.62866	-2.03244	.	0.1521	1.19991	1.02233	1.04284	0.80435	1.08587	1.06713	0.9963	1.11829	0.85106	1.02483	1.11112	1.08836	1.01736	1.03106	1.03707	1.03125	1.04213	1.0209	1.02129	.	0.86093	0.92033	0.99881	1.08452	1.1311	1.08399	1.0064	0.96522	0.93862	0.92405	0.92281	0.94181
	Uganda	MIROC_MIROC5_SMHI-RCA4	RCP2.6	Uganda Hospitals	Five years and above	2055-2085	2056	2056-01-01	.	.	.	.	-3.68057	-3.97868	-3.38246	.	0.1521	0.93105	1.19991	1.02233	1.04284	0.80435	1.08587	1.06713	0.9963	1.11829	0.85106	1.06548	1.0511	1.04903	1.0001	1.01439	1.02193	1.01872	1.02978	1.01191	.	0.91444	0.91952	0.96295	1.05534	1.12087	1.07638	0.98651	0.91346	0.8978	0.94954	0.93953	0.94539
	Uganda	MIROC_MIROC5_SMHI-RCA4	RCP2.6	Uganda Hospitals	Five years and above	2055-2085	2057	2057-01-01	.	.	.	.	-3.51784	-3.81595	-3.21972	.	0.1521	1.16582	0.93105	1.19991	1.02233	1.04284	0.80435	1.08587	1.06713	0.9963	1.11829	1.04843	1.09893	1.07978	1.07239	1.02772	1.03602	1.03991	1.03507	1.04339	.	0.925	0.92632	1.11239	1.10586	1.1537	1.08346	1.03519	1.01262	0.97335	0.92924	0.92827	0.9743
	Uganda	MIROC_MIROC5_SMHI-RCA4	RCP2.6	Uganda Hospitals	Five years and above	2055-2085	2058	2058-01-01	.	.	.	.	-1.15691	-1.45503	-0.8588	.	0.1521	1.18265	1.16582	0.93105	1.19991	1.02233	1.04284	0.80435	1.08587	1.06713	0.9963	1.17423	1.09317	1.11986	1.10035	1.09077	1.04985	1.05435	1.05577	1.04982	.	0.97136	0.93719	0.96333	1.02329	1.1091	1.01608	0.96583	0.90203	0.95029	0.9955	0.97606	0.97288
	Uganda	MIROC_MIROC5_SMHI-RCA4	RCP2.6	Uganda Hospitals	Five years and above	2055-2085	2059	2059-01-01	.	.	.	.	0.00813	-0.28999	0.30624	.	0.1521	1.01171	1.18265	1.16582	0.93105	1.19991	1.02233	1.04284	0.80435	1.08587	1.06713	1.09718	1.12006	1.07281	1.09823	1.08558	1.07947	1.04508	1.04961	1.05137	.	0.95237	0.93103	0.90072	0.99104	1.06441	1.03516	0.97243	0.91823	0.88466	0.98007	0.96372	0.94797
	Uganda	MIROC_MIROC5_SMHI-RCA4	RCP2.6	Uganda Hospitals	Five years and above	2055-2085	2060	2060-01-01	.	.	.	.	-1.36812	-1.66623	-1.07001	.	0.1521	0.93166	1.01171	1.18265	1.16582	0.93105	1.19991	1.02233	1.04284	0.80435	1.08587	0.97169	1.04201	1.07296	1.04458	1.07047	1.06359	1.061	1.03248	1.03782	.	0.91182	0.95921	1.0223	1.1212	1.1277	1.03954	0.95962	0.92585	0.88837	0.95381	0.95561	0.97228
	Uganda	MIROC_MIROC5_SMHI-RCA4	RCP2.6	Uganda Hospitals	Five years and above	2055-2085	2061	2061-01-01	.	.	.	.	-1.65748	-1.95559	-1.35937	.	0.1521	0.91003	0.93166	1.01171	1.18265	1.16582	0.93105	1.19991	1.02233	1.04284	0.80435	0.92085	0.95113	1.00901	1.04037	1.02215	1.04755	1.04439	1.04422	1.02023	.	1.0593	0.95449	1.01407	1.09787	1.12233	1.10562	1.01091	0.9478	0.95377	1.04637	1.01574	1.01532
	Uganda	MIROC_MIROC5_SMHI-RCA4	RCP2.6	Uganda Hospitals	Five years and above	2055-2085	2062	2062-01-01	.	.	.	.	-2.16495	-2.46306	-1.86684	.	0.1521	1.12566	0.91003	0.93166	1.01171	1.18265	1.16582	0.93105	1.19991	1.02233	1.04284	1.01785	0.98912	0.99477	1.03234	1.05459	1.03694	1.05731	1.05342	1.05237	.	0.94446	0.90776	0.94507	1.09714	1.10946	1.10576	1.08574	0.97514	1.02109	0.98413	0.95868	0.95527
	Uganda	MIROC_MIROC5_SMHI-RCA4	RCP2.6	Uganda Hospitals	Five years and above	2055-2085	2063	2063-01-01	.	.	.	.	-2.39356	-2.69167	-2.09544	.	0.1521	1.05193	1.12566	0.91003	0.93166	1.01171	1.18265	1.16582	0.93105	1.19991	1.02233	1.0888	1.02921	1.00482	1.0062	1.03561	1.05421	1.03881	1.05671	1.05327	.	0.9314	0.89369	0.8928	1.07641	1.13022	1.08407	1.0225	0.98979	0.94876	0.96427	0.94074	0.92876
	Uganda	MIROC_MIROC5_SMHI-RCA4	RCP2.6	Uganda Hospitals	Five years and above	2055-2085	2064	2064-01-01	.	.	.	.	-1.65142	-1.94953	-1.35331	.	0.1521	1.07823	1.05193	1.12566	0.91003	0.93166	1.01171	1.18265	1.16582	0.93105	1.19991	1.06508	1.08527	1.04146	1.0195	1.0182	1.0417	1.05721	1.04319	1.05887	.	1.0015	0.95396	0.98451	1.01919	1.11073	1.05428	0.96791	0.91481	0.87497	0.99399	0.98065	0.98161
	Uganda	MIROC_MIROC5_SMHI-RCA4	RCP2.6	Uganda Hospitals	Five years and above	2055-2085	2065	2065-01-01	.	.	.	.	-1.34484	-1.64295	-1.04673	.	0.1521	1.05367	1.07823	1.05193	1.12566	0.91003	0.93166	1.01171	1.18265	1.16582	0.93105	1.06595	1.06128	1.07737	1.0439	1.0252	1.02327	1.04319	1.05682	1.04424	.	0.95105	0.94647	0.99055	1.10773	1.1227	1.04665	0.98019	0.91306	0.97497	0.96159	0.95655	0.96505
	Uganda	MIROC_MIROC5_SMHI-RCA4	RCP2.6	Uganda Hospitals	Five years and above	2055-2085	2066	2066-01-01	.	.	.	.	-2.60176	-2.89988	-2.30365	.	0.1521	1.24276	1.05367	1.07823	1.05193	1.12566	0.91003	0.93166	1.01171	1.18265	1.16582	1.14821	1.12488	1.10665	1.11045	1.07705	1.05628	1.05071	1.06537	1.07541	.	0.92086	0.93166	1.00715	1.11928	1.12724	1.12315	1.10579	0.97771	0.98369	0.93323	0.9327	0.95132
	Uganda	MIROC_MIROC5_SMHI-RCA4	RCP2.6	Uganda Hospitals	Five years and above	2055-2085	2067	2067-01-01	.	.	.	.	-2.67615	-2.97426	-2.37803	.	0.1521	0.94459	1.24276	1.05367	1.07823	1.05193	1.12566	0.91003	0.93166	1.01171	1.18265	1.09368	1.08034	1.07981	1.07424	1.08281	1.05812	1.04232	1.03892	1.05329	.	0.98847	0.87825	0.96856	1.03899	1.13642	1.11573	1.04357	0.94987	0.96234	0.99349	0.95508	0.95845
	Uganda	MIROC_MIROC5_SMHI-RCA4	RCP2.6	Uganda Hospitals	Five years and above	2055-2085	2068	2068-01-01	.	.	.	.	-1.94876	-2.24687	-1.65065	.	0.1521	1.15487	0.94459	1.24276	1.05367	1.07823	1.05193	1.12566	0.91003	0.93166	1.01171	1.04973	1.11407	1.09897	1.09482	1.08768	1.0931	1.07022	1.05482	1.05051	.	0.96232	0.87272	0.91343	1.05477	1.10088	1.09255	1.0532	0.98175	0.9581	0.97369	0.94004	0.93338
	Uganda	MIROC_MIROC5_SMHI-RCA4	RCP2.6	Uganda Hospitals	Five years and above	2055-2085	2069	2069-01-01	.	.	.	.	-2.23545	-2.53356	-1.93734	.	0.1521	1.05096	1.15487	0.94459	1.24276	1.05367	1.07823	1.05193	1.12566	0.91003	0.93166	1.10292	1.05014	1.0983	1.08937	1.08751	1.08243	1.08783	1.06808	1.05444	.	0.90798	0.89856	0.92227	1.04257	1.10501	1.04925	0.96608	0.90797	0.89405	0.92952	0.9192	0.91997
	Uganda	MIROC_MIROC5_SMHI-RCA4	RCP2.6	Uganda Hospitals	Five years and above	2055-2085	2070	2070-01-01	.	.	.	.	-1.85668	-2.15479	-1.55857	.	0.1521	1.04299	1.05096	1.15487	0.94459	1.24276	1.05367	1.07823	1.05193	1.12566	0.91003	1.04697	1.08294	1.04835	1.08723	1.08164	1.08115	1.0775	1.08285	1.06557	.	0.97771	1.02656	1.00616	1.07634	1.11747	1.06348	0.94958	0.89418	0.90918	0.95688	0.98011	0.98662
	Uganda	MIROC_MIROC5_SMHI-RCA4	RCP2.6	Uganda Hospitals	Five years and above	2071-2100	2071	2071-01-01	.	.	.	.	-1.62926	-1.92737	-1.33115	.	0.1521	0.92158	1.04299	1.05096	1.15487	0.94459	1.24276	1.05367	1.07823	1.05193	1.12566	0.98228	1.00517	1.0426	1.023	1.05962	1.05877	1.06121	1.06017	1.06672	.	0.96113	0.91261	0.96337	1.09334	1.13851	1.11257	1.05613	0.96975	0.94041	0.99841	0.96981	0.9682
	Uganda	MIROC_MIROC5_SMHI-RCA4	RCP2.6	Uganda Hospitals	Five years and above	2071-2100	2072	2072-01-01	.	.	.	.	-2.42046	-2.71858	-2.12235	.	0.1521	0.95029	0.92158	1.04299	1.05096	1.15487	0.94459	1.24276	1.05367	1.07823	1.05193	0.93593	0.97162	0.99145	1.02414	1.01088	1.04401	1.04521	1.04888	1.04919	.	0.90952	0.92943	0.97864	1.06908	1.11652	1.10083	1.08192	1.01735	0.97527	0.94078	0.937	0.94741
	Uganda	MIROC_MIROC5_SMHI-RCA4	RCP2.6	Uganda Hospitals	Five years and above	2071-2100	2073	2073-01-01	.	.	.	.	-1.77199	-2.0701	-1.47388	.	0.1521	0.73421	0.95029	0.92158	1.04299	1.05096	1.15487	0.94459	1.24276	1.05367	1.07823	0.84225	0.86869	0.91227	0.94001	0.97582	0.97136	1.00528	1.01066	1.01741	.	0.96353	0.98407	0.97912	1.04768	1.09308	1.06322	0.97516	0.96668	0.89856	0.9861	0.98542	0.98385
	Uganda	MIROC_MIROC5_SMHI-RCA4	RCP2.6	Uganda Hospitals	Five years and above	2071-2100	2074	2074-01-01	.	.	.	.	-1.04939	-1.3475	-0.75128	.	0.1521	0.91467	0.73421	0.95029	0.92158	1.04299	1.05096	1.15487	0.94459	1.24276	1.05367	0.82444	0.86639	0.88019	0.91275	0.93578	0.96708	0.96427	0.99521	1.00106	.	0.95393	0.96607	1.0422	1.08306	1.0749	1.09101	1.07996	0.97981	0.91252	1.00736	0.9936	1.00575
	Uganda	MIROC_MIROC5_SMHI-RCA4	RCP2.6	Uganda Hospitals	Five years and above	2071-2100	2075	2075-01-01	.	.	.	.	-1.30231	-1.60042	-1.0042	.	0.1521	0.84365	0.91467	0.73421	0.95029	0.92158	1.04299	1.05096	1.15487	0.94459	1.24276	0.87916	0.83084	0.86071	0.87288	0.90123	0.92262	0.95165	0.95087	0.98006	.	1.0094	0.95447	1.04552	1.10299	1.14613	1.09203	1.04155	0.93906	0.9445	1.00706	0.98953	1.00353
	Uganda	MIROC_MIROC5_SMHI-RCA4	RCP2.6	Uganda Hospitals	Five years and above	2071-2100	2076	2076-01-01	.	.	.	.	-1.12852	-1.42663	-0.83041	.	0.1521	1.06459	0.84365	0.91467	0.73421	0.95029	0.92158	1.04299	1.05096	1.15487	0.94459	0.95412	0.94097	0.88928	0.90148	0.90483	0.92457	0.94037	0.9642	0.96224	.	0.9701	0.96249	1.01985	1.10174	1.12513	1.10879	1.09184	1.03571	0.98164	1.03325	1.00966	1.01221
	Uganda	MIROC_MIROC5_SMHI-RCA4	RCP2.6	Uganda Hospitals	Five years and above	2071-2100	2077	2077-01-01	.	.	.	.	-1.99176	-2.28987	-1.69365	.	0.1521	1.02952	1.06459	0.84365	0.91467	0.73421	0.95029	0.92158	1.04299	1.05096	1.15487	1.04705	0.97925	0.96311	0.91733	0.92282	0.92264	0.93769	0.95027	0.97073	.	0.9156	0.93063	0.92315	1.05051	1.11699	1.11724	1.04607	1.01075	0.9623	0.96198	0.95153	0.94444
	Uganda	MIROC_MIROC5_SMHI-RCA4	RCP2.6	Uganda Hospitals	Five years and above	2071-2100	2078	2078-01-01	.	.	.	.	-2.35596	-2.65407	-2.05784	.	0.1521	0.78978	1.02952	1.06459	0.84365	0.91467	0.73421	0.95029	0.92158	1.04299	1.05096	0.90965	0.9613	0.93188	0.92844	0.89607	0.90382	0.90604	0.92125	0.93422	.	0.88132	0.96629	0.93843	1.06971	1.1018	1.04617	0.99031	0.92063	0.89212	0.95735	0.96033	0.95485
	Uganda	MIROC_MIROC5_SMHI-RCA4	RCP2.6	Uganda Hospitals	Five years and above	2071-2100	2079	2079-01-01	.	.	.	.	-1.5804	-1.87851	-1.28229	.	0.1521	0.88007	0.78978	1.02952	1.06459	0.84365	0.91467	0.73421	0.95029	0.92158	1.04299	0.83493	0.89979	0.94099	0.92152	0.92038	0.89378	0.90085	0.90315	0.91713	.	0.98084	0.98104	1.00458	1.10353	1.12261	1.07744	0.97085	0.92936	0.9565	1.00336	0.99592	0.99808
	Uganda	MIROC_MIROC5_SMHI-RCA4	RCP2.6	Uganda Hospitals	Five years and above	2071-2100	2080	2080-01-01	.	.	.	.	-1.25806	-1.55617	-0.95994	.	0.1521	0.91308	0.88007	0.78978	1.02952	1.06459	0.84365	0.91467	0.73421	0.95029	0.92158	0.89657	0.86098	0.90311	0.93541	0.92011	0.91934	0.8962	0.90221	0.90414	.	0.95764	0.97481	0.98962	1.07948	1.10528	1.10032	1.04521	0.94019	0.98714	0.98052	0.97861	0.98136
	Uganda	MIROC_MIROC5_SMHI-RCA4	RCP2.6	Uganda Hospitals	Five years and above	2071-2100	2081	2081-01-01	.	.	.	.	-1.77548	-2.07359	-1.47737	.	0.1521	0.90464	0.91308	0.88007	0.78978	1.02952	1.06459	0.84365	0.91467	0.73421	0.95029	0.90886	0.89926	0.87189	0.90342	0.93028	0.9179	0.9175	0.89713	0.90245	.	0.9344	0.95082	1.05732	1.07914	1.11539	1.068	1.0308	0.96841	0.97483	0.97767	0.96872	0.99087
	Uganda	MIROC_MIROC5_SMHI-RCA4	RCP2.6	Uganda Hospitals	Five years and above	2071-2100	2082	2082-01-01	.	.	.	.	-1.43588	-1.73399	-1.13777	.	0.1521	1.09266	0.90464	0.91308	0.88007	0.78978	1.02952	1.06459	0.84365	0.91467	0.73421	0.99865	0.97013	0.94761	0.91605	0.93496	0.95348	0.93975	0.93696	0.91669	.	0.97556	0.98068	0.99897	1.10027	1.12886	1.05464	1.00171	0.93453	0.95451	1.0209	1.0075	1.00536
	Uganda	MIROC_MIROC5_SMHI-RCA4	RCP2.6	Uganda Hospitals	Five years and above	2071-2100	2083	2083-01-01	.	.	.	.	-1.79046	-2.08857	-1.49235	.	0.1521	1.09386	1.09266	0.90464	0.91308	0.88007	0.78978	1.02952	1.06459	0.84365	0.91467	1.09326	1.03039	1.00106	0.97686	0.94568	0.95766	0.97102	0.95687	0.95265	.	0.95942	0.92806	0.98989	1.05965	1.13789	1.0896	1.06339	0.99223	0.93521	0.98481	0.9659	0.9719
	Uganda	MIROC_MIROC5_SMHI-RCA4	RCP2.6	Uganda Hospitals	Five years and above	2071-2100	2084	2084-01-01	.	.	.	.	-1.87995	-2.17807	-1.58184	.	0.1521	1.06963	1.09386	1.09266	0.90464	0.91308	0.88007	0.78978	1.02952	1.06459	0.84365	1.08174	1.08538	1.0402	1.01477	0.99232	0.96339	0.97165	0.98198	0.96815	.	0.9067	1.00193	1.05022	1.07943	1.13335	1.11486	1.07145	0.96168	0.94182	0.96569	0.97777	0.99588
	Uganda	MIROC_MIROC5_SMHI-RCA4	RCP2.6	Uganda Hospitals	Five years and above	2071-2100	2085	2085-01-01	.	.	.	.	-0.965	-1.26311	-0.66689	.	0.1521	1.12758	1.06963	1.09386	1.09266	0.90464	0.91308	0.88007	0.78978	1.02952	1.06459	1.0986	1.09702	1.09593	1.05767	1.03357	1.01165	0.98391	0.98898	0.99654	.	0.97095	0.93496	0.9305	1.10613	1.12773	1.07092	0.99954	0.96357	0.90933	1.0302	0.99845	0.98146
	Uganda	MIROC_MIROC5_SMHI-RCA4	RCP2.6	Uganda Hospitals	Five years and above	2071-2100	2086	2086-01-01	.	.	.	.	-1.09253	-1.39064	-0.79442	.	0.1521	0.7979	1.12758	1.06963	1.09386	1.09266	0.90464	0.91308	0.88007	0.78978	1.02952	0.96274	0.99837	1.02224	1.03633	1.01438	0.99991	0.98493	0.96325	0.96987	.	0.94937	0.91421	0.9575	0.97608	1.05978	1.04535	0.97881	0.94958	0.89991	0.99686	0.96931	0.96636
	Uganda	MIROC_MIROC5_SMHI-RCA4	RCP2.6	Uganda Hospitals	Five years and above	2071-2100	2087	2087-01-01	.	.	.	.	-2.22728	-2.52539	-1.92917	.	0.1521	0.99883	0.7979	1.12758	1.06963	1.09386	1.09266	0.90464	0.91308	0.88007	0.78978	0.89837	0.97477	0.99849	1.01756	1.03008	1.01216	0.99977	0.98647	0.9668	.	0.95148	0.93802	0.96734	1.04899	1.11743	1.06508	1.0069	0.92304	0.95321	0.96439	0.9556	0.95854
	Uganda	MIROC_MIROC5_SMHI-RCA4	RCP2.6	Uganda Hospitals	Five years and above	2071-2100	2088	2088-01-01	.	.	.	.	-2.22962	-2.52773	-1.93151	.	0.1521	1.18659	0.99883	0.7979	1.12758	1.06963	1.09386	1.09266	0.90464	0.91308	0.88007	1.09271	0.99444	1.02773	1.03611	1.04573	1.05244	1.03396	1.02053	1.00648	.	0.95672	0.93372	0.95327	1.07971	1.12337	1.10255	1.05504	0.97012	0.97456	0.99845	0.97687	0.97097
	Uganda	MIROC_MIROC5_SMHI-RCA4	RCP2.6	Uganda Hospitals	Five years and above	2071-2100	2089	2089-01-01	.	.	.	.	-2.16136	-2.45947	-1.86325	.	0.1521	1.05127	1.18659	0.99883	0.7979	1.12758	1.06963	1.09386	1.09266	0.90464	0.91308	1.11893	1.0789	1.00865	1.03244	1.03863	1.04652	1.05229	1.03589	1.0236	.	0.95806	0.94522	0.94595	1.04025	1.14483	1.08309	1.01848	0.96571	0.9577	0.9545	0.9514	0.95004
	Uganda	MIROC_MIROC5_SMHI-RCA4	RCP2.6	Uganda Hospitals	Five years and above	2071-2100	2090	2090-01-01	.	.	.	.	-1.44256	-1.74067	-1.14445	.	0.1521	1.06	1.05127	1.18659	0.99883	0.7979	1.12758	1.06963	1.09386	1.09266	0.90464	1.05564	1.09929	1.07418	1.01892	1.03703	1.04169	1.04821	1.05315	1.0383	.	0.97692	0.92971	0.9789	1.05143	1.11903	1.07275	0.98962	0.94688	0.91185	0.99556	0.97361	0.97493
	Uganda	MIROC_MIROC5_SMHI-RCA4	RCP2.6	Uganda Hospitals	Five years and above	2071-2100	2091	2091-01-01	.	.	.	.	-1.19473	-1.49284	-0.89662	.	0.1521	1.0457	1.06	1.05127	1.18659	0.99883	0.7979	1.12758	1.06963	1.09386	1.09266	1.05285	1.05233	1.08589	1.06848	1.02338	1.03827	1.04219	1.04793	1.0524	.	0.95939	0.90878	0.9681	1.04463	1.09238	1.07246	0.95156	0.88306	0.9301	0.99232	0.96448	0.96538
	Uganda	MIROC_MIROC5_SMHI-RCA4	RCP2.6	Uganda Hospitals	Five years and above	2071-2100	2092	2092-01-01	.	.	.	.	-1.43602	-1.73413	-1.13791	.	0.1521	1.04688	1.0457	1.06	1.05127	1.18659	0.99883	0.7979	1.12758	1.06963	1.09386	1.04629	1.05086	1.05096	1.07809	1.06488	1.02674	1.03935	1.04271	1.04783	.	0.99573	0.95594	0.9985	1.08256	1.12167	1.05764	0.962	0.92502	0.8803	0.9908	0.97918	0.98401
	Uganda	MIROC_MIROC5_SMHI-RCA4	RCP2.6	Uganda Hospitals	Five years and above	2071-2100	2093	2093-01-01	.	.	.	.	-2.05681	-2.35492	-1.7587	.	0.1521	0.93462	1.04688	1.0457	1.06	1.05127	1.18659	0.99883	0.7979	1.12758	1.06963	0.99075	1.00907	1.0218	1.0277	1.05418	1.04627	1.01523	1.02771	1.0319	.	0.93951	0.99543	0.98821	1.03912	1.12424	1.06543	0.96505	0.97921	0.9244	0.95934	0.97137	0.97558
	Uganda	MIROC_MIROC5_SMHI-RCA4	RCP2.6	Uganda Hospitals	Five years and above	2071-2100	2094	2094-01-01	.	.	.	.	-1.95194	-2.25005	-1.65383	.	0.1521	0.89002	0.93462	1.04688	1.0457	1.06	1.05127	1.18659	0.99883	0.7979	1.12758	0.91232	0.95717	0.97931	0.99545	1.00475	1.03073	1.02674	1.00131	1.01394	.	0.91281	0.94506	0.97794	1.02304	1.11475	1.09145	1.05533	0.92918	0.92668	0.98331	0.97056	0.9724
	Uganda	MIROC_MIROC5_SMHI-RCA4	RCP2.6	Uganda Hospitals	Five years and above	2071-2100	2095	2095-01-01	.	.	.	.	-0.90881	-1.20693	-0.6107	.	0.1521	0.93196	0.89002	0.93462	1.04688	1.0457	1.06	1.05127	1.18659	0.99883	0.7979	0.91099	0.91887	0.95087	0.96984	0.98486	0.99435	1.01838	1.01621	0.99438	.	0.94317	0.97684	1.03064	1.08546	1.10425	1.06076	0.98303	0.92635	0.94905	1.00635	0.99651	1.00504
	Uganda	MIROC_MIROC5_SMHI-RCA4	RCP2.6	Uganda Hospitals	Five years and above	2071-2100	2096	2096-01-01	.	.	.	.	-1.7918	-2.08991	-1.49369	.	0.1521	1.06769	0.93196	0.89002	0.93462	1.04688	1.0457	1.06	1.05127	1.18659	0.99883	0.99983	0.96322	0.95607	0.97423	0.98615	0.9967	1.00352	1.02386	1.02136	.	0.93846	0.94455	0.9811	1.07083	1.13368	1.10637	1.03703	0.95847	0.94645	0.93469	0.93797	0.94875
	Uganda	MIROC_MIROC5_SMHI-RCA4	RCP2.6	Uganda Hospitals	Five years and above	2071-2100	2097	2097-01-01	.	.	.	.	-2.68035	-2.97846	-2.38224	.	0.1521	1.00137	1.06769	0.93196	0.89002	0.93462	1.04688	1.0457	1.06	1.05127	1.18659	1.03453	1.00034	0.97276	0.96513	0.97876	0.98832	0.99728	1.00328	1.02161	.	0.89322	0.94926	0.97283	1.06424	1.10883	1.08004	1.02592	0.95956	0.90281	0.94312	0.94517	0.95208
	Uganda	MIROC_MIROC5_SMHI-RCA4	RCP2.6	Uganda Hospitals	Five years and above	2071-2100	2098	2098-01-01	.	.	.	.	-2.84776	-3.14587	-2.54965	.	0.1521	1.20518	1.00137	1.06769	0.93196	0.89002	0.93462	1.04688	1.0457	1.06	1.05127	1.10328	1.09141	1.05155	1.01924	1.00514	1.0111	1.01543	1.02038	1.02347	.	0.92064	0.93084	0.93046	1.06891	1.11598	1.08337	1.04232	0.99384	0.89802	0.94326	0.93912	0.93695
	Uganda	MIROC_MIROC5_SMHI-RCA4	RCP2.6	Uganda Hospitals	Five years and above	2071-2100	2099	2099-01-01	.	.	.	.	-1.82247	-2.12058	-1.52435	.	0.1521	1.08711	1.20518	1.00137	1.06769	0.93196	0.89002	0.93462	1.04688	1.0457	1.06	1.14614	1.09789	1.09034	1.05866	1.03056	1.01685	1.0206	1.02339	1.02705	.	1.02791	0.88832	0.99431	1.02207	1.12481	1.08734	1.02829	0.96277	0.91905	1.00331	0.96498	0.97231
	Uganda	MIROC_MIROC5_SMHI-RCA4	RCP2.6	Uganda Hospitals	Five years and above	2071-2100	2100	2100-01-01	.	.	.	.	-1.34127	-1.63938	-1.04316	.	0.1521	0.93047	1.08711	1.20518	1.00137	1.06769	0.93196	0.89002	0.93462	1.04688	1.0457	1.00879	1.07425	1.05603	1.05836	1.0373	1.01626	1.00605	1.01059	1.0141	.	0.93498	0.87642	0.91638	1.10928	1.1139	1.06086	1.01061	0.95054	0.91258	0.98769	0.9506	0.94204
	Uganda	MIROC_MIROC5_SMHI-RCA4	RCP2.6	Uganda Hospitals	Under five years	1997-2010	1997	1997-01-01	945462	2317840	-0.89672	0.40791	.	.	.	.	.	1.13827	1.08321	1.02893	1.05017	0.90936	0.93296	1.01162	.	.	.	1.11074	1.09055	1.07514	1.04199	1.02381	.	.	.	.	1.02288	1.01931	1.02407	0.98865	0.99728	0.99192	1.0202	.	.	.	1.0211	1.01028	1.01373
	Uganda	MIROC_MIROC5_SMHI-RCA4	RCP2.6	Uganda Hospitals	Under five years	1997-2010	1998	1998-01-01	1197407	2845811	-0.86569	0.42076	.	.	.	.	.	1.02971	1.13827	1.08321	1.02893	1.05017	0.90936	0.93296	.	.	.	1.08399	1.06564	1.07003	1.06606	1.03994	.	.	.	.	1.01038	1.02288	1.01931	1.02407	0.98865	0.99728	0.99192	.	.	.	1.01663	1.01911	1.01916
	Uganda	MIROC_MIROC5_SMHI-RCA4	RCP2.6	Uganda Hospitals	Under five years	1997-2010	1999	1999-01-01	1341738	3070710	-0.82794	0.43695	-0.86569	-1.07001	-0.66137	0.03775	0.10425	1.08714	1.02971	1.13827	1.08321	1.02893	1.05017	0.90936	.	.	.	1.05843	1.06669	1.08458	1.07345	1.06957	.	.	.	.	1.02139	1.01038	1.02288	1.01931	1.02407	0.98865	0.99728	.	.	.	1.01589	1.01703	1.01849
	Uganda	MIROC_MIROC5_SMHI-RCA4	RCP2.6	Uganda Hospitals	Under five years	1997-2010	2000	2000-01-01	1628314	5470361	-1.2118	0.29766	-1.19123	-1.39219	-0.99027	-0.02057	0.10253	0.9125	1.08714	1.02971	1.13827	1.08321	1.02893	1.05017	.	.	.	0.99982	1.04597	1.04191	1.05017	1.04663	.	.	.	.	1.0336	1.02139	1.01038	1.02288	1.01931	1.02407	0.98865	.	.	.	1.0275	1.02596	1.02206
	Uganda	MIROC_MIROC5_SMHI-RCA4	RCP2.6	Uganda Hospitals	Under five years	1997-2010	2001	2001-01-01	2234275	8966564	-1.38959	0.24918	-1.39653	-1.59608	-1.19699	0.00695	0.10181	1.10445	0.9125	1.08714	1.02971	1.13827	1.08321	1.02893	.	.	.	1.00848	1.01555	1.03345	1.05442	1.05921	.	.	.	.	1.03598	1.0336	1.02139	1.01038	1.02288	1.01931	1.02407	.	.	.	1.03479	1.02665	1.02534
	Uganda	MIROC_MIROC5_SMHI-RCA4	RCP2.6	Uganda Hospitals	Under five years	1997-2010	2002	2002-01-01	3011114	9791014	-1.17915	0.30754	-1.18115	-1.37936	-0.98295	0.002	0.10113	1.06511	1.10445	0.9125	1.08714	1.02971	1.13827	1.08321	.	.	.	1.08478	1.08557	1.0423	1.03978	1.0562	.	.	.	.	1.05087	1.03598	1.0336	1.02139	1.01038	1.02288	1.01931	.	.	.	1.04342	1.03608	1.03546
	Uganda	MIROC_MIROC5_SMHI-RCA4	RCP2.6	Uganda Hospitals	Under five years	1997-2010	2003	2003-01-01	3834739	11260686	-1.07722	0.34054	-0.94395	-1.14041	-0.7475	-0.13326	0.10023	0.93217	1.06511	1.10445	0.9125	1.08714	1.02971	1.13827	.	.	.	0.99864	0.96993	1.00356	1.02027	1.02185	.	.	.	.	1.04848	1.05087	1.03598	1.0336	1.02139	1.01038	1.02288	.	.	.	1.04968	1.04432	1.04223
	Uganda	MIROC_MIROC5_SMHI-RCA4	RCP2.6	Uganda Hospitals	Under five years	1997-2010	2004	2004-01-01	4133736	12197533	-1.08205	0.3389	-1.09194	-1.28804	-0.89585	0.00989	0.10005	0.90543	0.93217	1.06511	1.10445	0.9125	1.08714	1.02971	.	.	.	0.9188	0.98068	1.00179	0.98393	1.00113	.	.	.	.	1.03241	1.04848	1.05087	1.03598	1.0336	1.02139	1.01038	.	.	.	1.04045	1.03896	1.04194
	Uganda	MIROC_MIROC5_SMHI-RCA4	RCP2.6	Uganda Hospitals	Under five years	1997-2010	2005	2005-01-01	3861336	16231582	-1.43595	0.23789	-1.22148	-1.41586	-1.02709	-0.21447	0.09918	0.83699	0.90543	0.93217	1.06511	1.10445	0.9125	1.08714	.	.	.	0.87121	0.93584	0.93492	0.96883	0.95944	.	.	.	.	1.04819	1.03241	1.04848	1.05087	1.03598	1.0336	1.02139	.	.	.	1.0403	1.04382	1.04499
	Uganda	MIROC_MIROC5_SMHI-RCA4	RCP2.6	Uganda Hospitals	Under five years	1997-2010	2006	2006-01-01	3867357	10168389	-0.96671	0.38033	-1.0964	-1.29076	-0.90204	0.12969	0.09917	1.06197	0.83699	0.90543	0.93217	1.06511	1.10445	0.9125	.	.	.	0.94948	0.94371	0.93414	0.96033	0.98435	.	.	.	.	1.04045	1.04819	1.03241	1.04848	1.05087	1.03598	1.0336	.	.	.	1.04432	1.04571	1.04238
	Uganda	MIROC_MIROC5_SMHI-RCA4	RCP2.6	Uganda Hospitals	Under five years	1997-2010	2007	2007-01-01	4397708	12038438	-1.00702	0.36531	-0.99861	-1.19157	-0.80565	-0.00841	0.09845	0.92116	1.06197	0.83699	0.90543	0.93217	1.06511	1.10445	.	.	.	0.99156	0.96285	0.93138	0.93154	0.9538	.	.	.	.	1.03539	1.04045	1.04819	1.03241	1.04848	1.05087	1.03598	.	.	.	1.03792	1.03608	1.03911
	Uganda	MIROC_MIROC5_SMHI-RCA4	RCP2.6	Uganda Hospitals	Under five years	1997-2010	2008	2008-01-01	4246419	10029571	-0.85946	0.42339	-1.03154	-1.22444	-0.83863	0.17208	0.09842	0.86373	0.92116	1.06197	0.83699	0.90543	0.93217	1.06511	.	.	.	0.89245	0.87396	0.92096	0.91785	0.92024	.	.	.	.	1.02794	1.03539	1.04045	1.04819	1.03241	1.04848	1.05087	.	.	.	1.03167	1.03717	1.03799
	Uganda	MIROC_MIROC5_SMHI-RCA4	RCP2.6	Uganda Hospitals	Under five years	1997-2010	2009	2009-01-01	4567231	13345230	-1.07225	0.34224	-1.14515	-1.33708	-0.95322	0.0729	0.09793	0.90464	0.86373	0.92116	1.06197	0.83699	0.90543	0.93217	.	.	.	0.88419	0.94345	0.93787	0.9177	0.91565	.	.	.	.	1.04759	1.02794	1.03539	1.04045	1.04819	1.03241	1.04848	.	.	.	1.03777	1.03866	1.03784
	Uganda	MIROC_MIROC5_SMHI-RCA4	RCP2.6	Uganda Hospitals	Under five years	1997-2010	2010	2010-01-01	4649044	13035027	-1.03098	0.35666	-1.05088	-1.24257	-0.85919	0.0199	0.0978	1.09422	0.90464	0.86373	0.92116	1.06197	0.83699	0.90543	.	.	.	0.99943	0.97334	0.94594	0.96914	0.94712	.	.	.	.	1.05295	1.04759	1.02794	1.03539	1.04045	1.04819	1.03241	.	.	.	1.05027	1.04531	1.04097
	Uganda	MIROC_MIROC5_SMHI-RCA4	RCP2.6	Uganda Hospitals	Under five years		2011	2011-01-01	.	.	.	.	-1.84809	-2.03039	-1.66578	.	0.09302	0.7167	0.92624	0.98202	0.77524	1.03893	0.99304	.	.	.	.	0.82147	0.87499	0.85005	0.88783	0.90536	.	.	.	.	.	0.90144	1.00487	0.96213	1.06472	1.08683	1.06413	0.99481	0.95113	0.90018	0.92944	0.95459	0.95647
	Uganda	MIROC_MIROC5_SMHI-RCA4	RCP2.6	Uganda Hospitals	Under five years		2012	2012-01-01	.	.	.	.	-2.20726	-2.39131	-2.0232	.	0.09391	1.0051	0.7167	0.92624	0.98202	0.77524	1.03893	0.99304	.	.	.	0.8609	0.88268	0.90752	0.88106	0.90737	0.91961	.	.	.	.	0.9548	0.99224	1.02681	1.06552	1.11162	1.05551	1.00604	0.93343	0.95715	0.96789	0.97601	0.98871
	Uganda	MIROC_MIROC5_SMHI-RCA4	RCP2.6	Uganda Hospitals	Under five years		2013	2013-01-01	.	.	.	.	-2.08125	-2.275	-1.88749	.	0.09886	0.94236	1.0051	0.7167	0.92624	0.98202	0.77524	1.03893	0.99304	.	.	0.97373	0.88805	0.8976	0.91448	0.89128	0.91237	0.92245	.	.	.	0.87781	0.89894	0.98946	1.02807	1.07724	1.04257	1.00627	0.94025	0.95721	0.93552	0.92333	0.93986
	Uganda	MIROC_MIROC5_SMHI-RCA4	RCP2.6	Uganda Hospitals	Under five years		2014	2014-01-01	.	.	.	.	-1.53104	-1.72499	-1.33708	.	0.09896	1.03417	0.94236	1.0051	0.7167	0.92624	0.98202	0.77524	1.03893	0.99304	.	0.98827	0.99388	0.92458	0.92492	0.93443	0.91169	0.9276	0.93487	.	.	0.92842	0.95911	0.9965	1.05228	1.08375	1.04672	0.93354	0.92015	0.93584	0.96437	0.96261	0.97109
	Uganda	MIROC_MIROC5_SMHI-RCA4	RCP2.6	Uganda Hospitals	Under five years		2015	2015-01-01	.	.	.	.	-1.25748	-1.45557	-1.05939	.	0.10107	0.93072	1.03417	0.94236	1.0051	0.7167	0.92624	0.98202	0.77524	1.03893	0.99304	0.98245	0.96908	0.97809	0.92581	0.92588	0.9339	0.91407	0.92794	0.93445	.	0.95471	0.915	0.93679	1.01022	1.08244	1.0644	0.99058	0.9264	0.94748	0.97113	0.95242	0.94851
	Uganda	MIROC_MIROC5_SMHI-RCA4	RCP2.6	Uganda Hospitals	Under five years	2016-2045	2016	2016-01-01	.	.	.	.	-1.4251	-1.6247	-1.22549	.	0.10184	0.91724	0.93072	1.03417	0.94236	1.0051	0.7167	0.92624	0.98202	0.77524	1.03893	0.92398	0.96071	0.95612	0.96592	0.92438	0.92465	0.93182	0.91442	0.92687	.	0.97012	0.92292	1.01066	1.09452	1.11173	1.06938	1.00753	0.96788	0.90949	1.00845	0.97994	0.98762
	Uganda	MIROC_MIROC5_SMHI-RCA4	RCP2.6	Uganda Hospitals	Under five years	2016-2045	2017	2017-01-01	.	.	.	.	-1.68616	-1.88661	-1.48571	.	0.10227	1.00395	0.91724	0.93072	1.03417	0.94236	1.0051	0.7167	0.92624	0.98202	0.77524	0.9606	0.95064	0.97152	0.96569	0.97226	0.93575	0.93456	0.93983	0.92338	.	0.96261	0.91479	0.97419	1.07798	1.11725	1.08762	1.01574	1.00846	0.95321	1.00155	0.97263	0.97302
	Uganda	MIROC_MIROC5_SMHI-RCA4	RCP2.6	Uganda Hospitals	Under five years	2016-2045	2018	2018-01-01	.	.	.	.	-1.89479	-2.09694	-1.69264	.	0.10314	0.97019	1.00395	0.91724	0.93072	1.03417	0.94236	1.0051	0.7167	0.92624	0.98202	0.98707	0.96379	0.95553	0.97126	0.96644	0.97196	0.94005	0.93852	0.94287	.	0.91938	0.87166	0.90965	0.98191	1.07926	1.05676	1.03595	0.9729	1.00021	0.95701	0.92856	0.92383
	Uganda	MIROC_MIROC5_SMHI-RCA4	RCP2.6	Uganda Hospitals	Under five years	2016-2045	2019	2019-01-01	.	.	.	.	-1.45163	-1.65379	-1.24947	.	0.10314	1.16131	0.97019	1.00395	0.91724	0.93072	1.03417	0.94236	1.0051	0.7167	0.92624	1.06575	1.04515	1.01317	0.99668	1.00293	0.99428	0.99563	0.96464	0.9608	.	0.92547	0.94017	0.92189	1.01057	1.03257	1.01823	0.91996	0.87722	0.83507	0.96835	0.95895	0.94969
	Uganda	MIROC_MIROC5_SMHI-RCA4	RCP2.6	Uganda Hospitals	Under five years	2016-2045	2020	2020-01-01	.	.	.	.	-1.61953	-1.82266	-1.4164	.	0.10364	1.02896	1.16131	0.97019	1.00395	0.91724	0.93072	1.03417	0.94236	1.0051	0.7167	1.09513	1.05349	1.0411	1.01633	1.00206	1.00665	0.99861	0.99933	0.97107	.	0.87112	0.96148	0.91181	0.98279	1.07072	1.0098	0.95578	0.90675	0.90243	0.9216	0.9349	0.92912
	Uganda	MIROC_MIROC5_SMHI-RCA4	RCP2.6	Uganda Hospitals	Under five years	2016-2045	2021	2021-01-01	.	.	.	.	-2.02353	-2.22681	-1.82026	.	0.10371	0.94859	1.02896	1.16131	0.97019	1.00395	0.91724	0.93072	1.03417	0.94236	1.0051	0.98877	1.04629	1.02726	1.0226	1.00504	0.99442	0.99939	0.99305	0.99426	.	0.92715	0.88956	0.93979	1.05046	1.08938	1.04778	0.98414	0.91084	0.8156	0.96373	0.939	0.9392
	Uganda	MIROC_MIROC5_SMHI-RCA4	RCP2.6	Uganda Hospitals	Under five years	2016-2045	2022	2022-01-01	.	.	.	.	-1.63332	-1.83689	-1.42974	.	0.10387	0.9399	0.94859	1.02896	1.16131	0.97019	1.00395	0.91724	0.93072	1.03417	0.94236	0.94424	0.97248	1.01969	1.00979	1.00882	0.99573	0.98761	0.99278	0.98774	.	0.99686	0.92069	0.92025	1.01955	1.07928	1.05055	0.99734	0.93108	0.84507	0.99632	0.97111	0.95839
	Uganda	MIROC_MIROC5_SMHI-RCA4	RCP2.6	Uganda Hospitals	Under five years	2016-2045	2023	2023-01-01	.	.	.	.	-1.8998	-2.10365	-1.69595	.	0.10401	1.22598	0.9399	0.94859	1.02896	1.16131	0.97019	1.00395	0.91724	0.93072	1.03417	1.08294	1.03815	1.03586	1.06095	1.04582	1.03984	1.02451	1.01409	1.0161	.	0.9386	0.9224	1.00991	1.07953	1.08194	1.07479	1.05811	0.94296	0.96481	0.95936	0.94704	0.96276
	Uganda	MIROC_MIROC5_SMHI-RCA4	RCP2.6	Uganda Hospitals	Under five years	2016-2045	2024	2024-01-01	.	.	.	.	-1.90209	-2.10596	-1.69821	.	0.10402	1.0849	1.22598	0.9399	0.94859	1.02896	1.16131	0.97019	1.00395	0.91724	0.93072	1.15544	1.08359	1.04984	1.04566	1.06494	1.0514	1.04547	1.03122	1.02117	.	0.93882	0.89204	0.90468	1.02876	1.10379	1.07811	1.01404	0.94157	0.92987	0.95587	0.93459	0.92711
	Uganda	MIROC_MIROC5_SMHI-RCA4	RCP2.6	Uganda Hospitals	Under five years	2016-2045	2025	2025-01-01	.	.	.	.	-2.08229	-2.28638	-1.87821	.	0.10413	1.02767	1.0849	1.22598	0.9399	0.94859	1.02896	1.16131	0.97019	1.00395	0.91724	1.05628	1.11285	1.06961	1.04541	1.04266	1.05961	1.04844	1.04349	1.03087	.	0.93052	0.85809	0.95313	1.00146	1.06707	1.02185	0.9306	0.89881	0.89192	0.94333	0.91491	0.92447
	Uganda	MIROC_MIROC5_SMHI-RCA4	RCP2.6	Uganda Hospitals	Under five years	2016-2045	2026	2026-01-01	.	.	.	.	-1.77914	-1.98323	-1.57505	.	0.10413	0.96745	1.02767	1.0849	1.22598	0.9399	0.94859	1.02896	1.16131	0.97019	1.00395	0.99756	1.02667	1.0765	1.04918	1.03241	1.03192	1.04809	1.03944	1.03589	.	0.92415	0.89511	0.92612	1.02103	1.05916	1.03776	0.94069	0.88786	0.85267	0.96633	0.94259	0.93847
	Uganda	MIROC_MIROC5_SMHI-RCA4	RCP2.6	Uganda Hospitals	Under five years	2016-2045	2027	2027-01-01	.	.	.	.	-0.98113	-1.18531	-0.77695	.	0.10417	0.72831	0.96745	1.02767	1.0849	1.22598	0.9399	0.94859	1.02896	1.16131	0.97019	0.84788	0.90781	0.95208	1.00686	0.9957	0.98897	0.99397	1.01256	1.00832	.	0.93058	0.96762	1.04079	1.06276	1.07945	1.03431	0.94359	0.87438	0.85438	1.00445	0.99218	1.00433
	Uganda	MIROC_MIROC5_SMHI-RCA4	RCP2.6	Uganda Hospitals	Under five years	2016-2045	2028	2028-01-01	.	.	.	.	-0.63448	-0.8387	-0.43026	.	0.10419	0.90105	0.72831	0.96745	1.02767	1.0849	1.22598	0.9399	0.94859	1.02896	1.16131	0.81468	0.8656	0.90612	0.94187	0.98922	0.98218	0.97798	0.98364	1.00141	.	1.04795	0.96717	1.03796	1.10334	1.1231	1.09448	1.04257	0.97267	0.9157	1.05369	1.02485	1.02813
	Uganda	MIROC_MIROC5_SMHI-RCA4	RCP2.6	Uganda Hospitals	Under five years	2016-2045	2029	2029-01-01	.	.	.	.	-1.66538	-1.86961	-1.46115	.	0.1042	1.1809	0.90105	0.72831	0.96745	1.02767	1.0849	1.22598	0.9399	0.94859	1.02896	1.04098	0.93675	0.94443	0.96108	0.98171	1.01661	1.00702	1.00053	1.00337	.	0.98315	0.99747	1.04955	1.13314	1.16568	1.09441	1.04319	0.9584	0.92965	0.98021	0.98596	1.00186
	Uganda	MIROC_MIROC5_SMHI-RCA4	RCP2.6	Uganda Hospitals	Under five years	2016-2045	2030	2030-01-01	.	.	.	.	-2.43523	-2.63951	-2.23096	.	0.10422	1.012	1.1809	0.90105	0.72831	0.96745	1.02767	1.0849	1.22598	0.9399	0.94859	1.09645	1.03132	0.95557	0.95794	0.96956	0.98604	1.01603	1.00757	1.00167	.	0.96634	0.89549	0.94831	0.99213	1.0964	1.08287	1.05523	0.97275	0.96399	0.9706	0.94557	0.94625
	Uganda	MIROC_MIROC5_SMHI-RCA4	RCP2.6	Uganda Hospitals	Under five years	2016-2045	2031	2031-01-01	.	.	.	.	-2.07661	-2.28088	-1.87234	.	0.10422	0.9665	1.012	1.1809	0.90105	0.72831	0.96745	1.02767	1.0849	1.22598	0.9399	0.98925	1.05314	1.01511	0.95775	0.95937	0.96913	0.9836	1.01053	1.00347	.	0.93043	0.88	0.9231	0.97442	1.07728	1.04871	0.98524	0.93846	0.91514	0.95339	0.92892	0.92747
	Uganda	MIROC_MIROC5_SMHI-RCA4	RCP2.6	Uganda Hospitals	Under five years	2016-2045	2032	2032-01-01	.	.	.	.	-1.40358	-1.60787	-1.19928	.	0.10423	0.90257	0.9665	1.012	1.1809	0.90105	0.72831	0.96745	1.02767	1.0849	1.22598	0.93453	0.96036	1.01549	0.9926	0.94856	0.95125	0.96081	0.97459	0.99973	.	0.90447	0.91221	0.95844	0.97593	1.0812	1.04295	0.97576	0.89515	0.93691	0.95234	0.93896	0.94383
	Uganda	MIROC_MIROC5_SMHI-RCA4	RCP2.6	Uganda Hospitals	Under five years	2016-2045	2033	2033-01-01	.	.	.	.	-1.08729	-1.29159	-0.88299	.	0.10424	1.01725	0.90257	0.9665	1.012	1.1809	0.90105	0.72831	0.96745	1.02767	1.0849	0.95991	0.9621	0.97458	1.01584	0.99671	0.95837	0.9595	0.96708	0.97886	.	0.99133	0.88964	0.94985	1.04112	1.10831	1.06216	0.95888	0.91793	0.8634	0.98372	0.95236	0.95173
	Uganda	MIROC_MIROC5_SMHI-RCA4	RCP2.6	Uganda Hospitals	Under five years	2016-2045	2034	2034-01-01	.	.	.	.	-1.61171	-1.81602	-1.40741	.	0.10424	0.9307	1.01725	0.90257	0.9665	1.012	1.1809	0.90105	0.72831	0.96745	1.02767	0.97397	0.95017	0.95425	0.9658	1.00165	0.98728	0.95491	0.9563	0.96344	.	0.97254	0.88861	0.94568	1.02274	1.09394	1.04616	0.94454	0.92702	0.8862	0.96766	0.94131	0.9424
	Uganda	MIROC_MIROC5_SMHI-RCA4	RCP2.6	Uganda Hospitals	Under five years	2016-2045	2035	2035-01-01	.	.	.	.	-1.89507	-2.09938	-1.69076	.	0.10424	0.95274	0.9307	1.01725	0.90257	0.9665	1.012	1.1809	0.90105	0.72831	0.96745	0.94172	0.96689	0.95081	0.95395	0.96362	0.99466	0.98296	0.95467	0.95595	.	0.98648	0.90397	1.00563	1.07425	1.1048	1.0351	0.95299	0.92046	0.86327	1.0051	0.97139	0.97995
	Uganda	MIROC_MIROC5_SMHI-RCA4	RCP2.6	Uganda Hospitals	Under five years	2036-2065	2036	2036-01-01	.	.	.	.	-2.41179	-2.6161	-2.20748	.	0.10424	1.15415	0.95274	0.9307	1.01725	0.90257	0.9665	1.012	1.1809	0.90105	0.72831	1.05344	1.01253	1.01371	0.99148	0.98732	0.99084	1.0146	1.00198	0.97462	.	0.93147	0.90484	1.05316	1.06218	1.12392	1.09082	1.05665	0.96187	0.93194	0.9403	0.92848	0.95965
	Uganda	MIROC_MIROC5_SMHI-RCA4	RCP2.6	Uganda Hospitals	Under five years	2036-2065	2037	2037-01-01	.	.	.	.	-1.92031	-2.12462	-1.71599	.	0.10424	1.12815	1.15415	0.95274	0.9307	1.01725	0.90257	0.9665	1.012	1.1809	0.90105	1.14115	1.07835	1.04143	1.0366	1.01426	1.00743	1.00801	1.02722	1.0146	.	0.92935	0.90027	0.93542	1.04602	1.13325	1.08577	1.03687	0.94167	0.97264	0.9744	0.94969	0.94612
	Uganda	MIROC_MIROC5_SMHI-RCA4	RCP2.6	Uganda Hospitals	Under five years	2036-2065	2038	2038-01-01	.	.	.	.	-0.60263	-0.80695	-0.39832	.	0.10424	0.97256	1.12815	1.15415	0.95274	0.9307	1.01725	0.90257	0.9665	1.012	1.1809	1.05036	1.08495	1.0519	1.02766	1.02592	1.0083	1.00308	1.00407	1.02175	.	0.94715	0.92566	0.98178	1.00933	1.12918	1.07326	1.0364	0.97805	0.90697	1.00066	0.97566	0.97719
	Uganda	MIROC_MIROC5_SMHI-RCA4	RCP2.6	Uganda Hospitals	Under five years	2036-2065	2039	2039-01-01	.	.	.	.	-1.2001	-1.40442	-0.99578	.	0.10425	0.83488	0.97256	1.12815	1.15415	0.95274	0.9307	1.01725	0.90257	0.9665	1.012	0.90372	0.97853	1.02244	1.0085	0.99553	0.99863	0.98662	0.98439	0.98715	.	0.92078	0.95891	0.99274	1.05954	1.10699	1.03344	0.97147	0.94587	0.88995	0.94973	0.95279	0.96278
	Uganda	MIROC_MIROC5_SMHI-RCA4	RCP2.6	Uganda Hospitals	Under five years	2036-2065	2040	2040-01-01	.	.	.	.	-2.13307	-2.33739	-1.92876	.	0.10425	1.04395	0.83488	0.97256	1.12815	1.15415	0.95274	0.9307	1.01725	0.90257	0.9665	0.93942	0.95047	0.99489	1.02674	1.01441	1.00245	1.0043	0.99299	0.99034	.	0.94102	0.98406	0.99579	1.04585	1.11478	1.06209	1.02601	0.97837	0.95496	0.96557	0.97173	0.97775
	Uganda	MIROC_MIROC5_SMHI-RCA4	RCP2.6	Uganda Hospitals	Under five years	2036-2065	2041	2041-01-01	.	.	.	.	-1.78625	-1.99057	-1.58193	.	0.10425	1.01467	1.04395	0.83488	0.97256	1.12815	1.15415	0.95274	0.9307	1.01725	0.90257	1.02931	0.9645	0.96652	0.99884	1.02473	1.01444	1.00397	1.00545	0.99516	.	0.97576	0.9069	0.96806	1.08477	1.12961	1.08045	0.98268	0.91354	0.89229	1.02326	0.98448	0.98037
	Uganda	MIROC_MIROC5_SMHI-RCA4	RCP2.6	Uganda Hospitals	Under five years	2036-2065	2042	2042-01-01	.	.	.	.	-2.06379	-2.26811	-1.85947	.	0.10425	1.24333	1.01467	1.04395	0.83488	0.97256	1.12815	1.15415	0.95274	0.9307	1.01725	1.129	1.10065	1.03421	1.02188	1.03959	1.05596	1.04305	1.03057	1.02924	.	0.9234	0.94406	1.02371	1.0759	1.12822	1.11954	1.10378	1.10081	0.99207	0.92466	0.93113	0.95427
	Uganda	MIROC_MIROC5_SMHI-RCA4	RCP2.6	Uganda Hospitals	Under five years	2036-2065	2043	2043-01-01	.	.	.	.	-1.5078	-1.71212	-1.30348	.	0.10425	0.92217	1.24333	1.01467	1.04395	0.83488	0.97256	1.12815	1.15415	0.95274	0.9307	1.08275	1.06006	1.05603	1.0118	1.00526	1.02282	1.03923	1.02962	1.01973	.	0.93751	0.91814	0.92933	0.97188	1.10268	1.07482	0.98967	0.92949	0.91323	0.98113	0.96013	0.95243
	Uganda	MIROC_MIROC5_SMHI-RCA4	RCP2.6	Uganda Hospitals	Under five years	2036-2065	2044	2044-01-01	.	.	.	.	-0.83536	-1.03968	-0.63104	.	0.10425	0.81579	0.92217	1.24333	1.01467	1.04395	0.83488	0.97256	1.12815	1.15415	0.95274	0.86898	0.99376	0.99899	1.00798	0.97913	0.97819	0.99694	1.01441	1.00824	.	0.9716	0.91731	0.9363	1.02878	1.07774	1.03426	0.95482	0.93374	0.90653	1.00683	0.97699	0.96682
	Uganda	MIROC_MIROC5_SMHI-RCA4	RCP2.6	Uganda Hospitals	Under five years	2036-2065	2045	2045-01-01	.	.	.	.	-1.44797	-1.65229	-1.24365	.	0.10425	1.00078	0.81579	0.92217	1.24333	1.01467	1.04395	0.83488	0.97256	1.12815	1.15415	0.90828	0.91291	0.99552	0.99935	1.00678	0.98222	0.98102	0.99736	1.01304	.	0.97562	0.93107	0.98214	1.06166	1.13072	1.09678	1.08656	1.01126	0.97108	0.985	0.96703	0.9708
	Uganda	MIROC_MIROC5_SMHI-RCA4	RCP2.6	Uganda Hospitals	Under five years	2036-2065	2046	2046-01-01	.	.	.	.	-2.5556	-2.75992	-2.35128	.	0.10425	1.02483	1.00078	0.81579	0.92217	1.24333	1.01467	1.04395	0.83488	0.97256	1.12815	1.0128	0.94713	0.94089	1.00138	1.00359	1.00936	0.98755	0.98588	1.00011	.	0.89411	0.93037	0.98424	1.03455	1.12504	1.07916	1.041	1.00553	0.89499	0.94589	0.94071	0.95159
	Uganda	MIROC_MIROC5_SMHI-RCA4	RCP2.6	Uganda Hospitals	Under five years	2036-2065	2047	2047-01-01	.	.	.	.	-2.15106	-2.35538	-1.94674	.	0.10425	0.85106	1.02483	1.00078	0.81579	0.92217	1.24333	1.01467	1.04395	0.83488	0.97256	0.93795	0.95889	0.92312	0.92293	0.97633	0.9818	0.98957	0.97238	0.9724	.	0.96743	0.97359	0.97571	1.07891	1.09982	1.0694	0.9947	0.91359	0.93321	0.99516	0.98797	0.98491
	Uganda	MIROC_MIROC5_SMHI-RCA4	RCP2.6	Uganda Hospitals	Under five years	2036-2065	2048	2048-01-01	.	.	.	.	-0.64407	-0.84839	-0.43975	.	0.10425	1.11829	0.85106	1.02483	1.00078	0.81579	0.92217	1.24333	1.01467	1.04395	0.83488	0.98467	0.99806	0.99874	0.96215	0.95549	0.99661	0.99886	1.00387	0.98697	.	0.99746	0.98372	1.0569	1.09564	1.14135	1.09537	1.06658	0.99087	0.94223	1.0555	1.03157	1.03791
	Uganda	MIROC_MIROC5_SMHI-RCA4	RCP2.6	Uganda Hospitals	Under five years	2036-2065	2049	2049-01-01	.	.	.	.	-0.25157	-0.45589	-0.04725	.	0.10425	0.9963	1.11829	0.85106	1.02483	1.00078	0.81579	0.92217	1.24333	1.01467	1.04395	1.05729	0.98855	0.99762	0.99825	0.96784	0.96132	0.99657	0.99858	1.00312	.	0.96148	0.91068	0.93533	1.00716	1.11869	1.09713	1.05314	0.97065	0.959	1.00718	0.97501	0.96509
	Uganda	MIROC_MIROC5_SMHI-RCA4	RCP2.6	Uganda Hospitals	Under five years	2036-2065	2050	2050-01-01	.	.	.	.	-1.27472	-1.47904	-1.0704	.	0.10425	1.06713	0.9963	1.11829	0.85106	1.02483	1.00078	0.81579	0.92217	1.24333	1.01467	1.03171	1.06057	1.00819	1.01152	1.00973	0.98202	0.97454	1.00441	1.00543	.	0.968	0.86543	0.94803	0.95446	1.10093	1.06267	1.00403	0.93977	0.90924	1.00389	0.95774	0.95531
	Uganda	MIROC_MIROC5_SMHI-RCA4	RCP2.6	Uganda Hospitals	Under five years	2036-2065	2051	2051-01-01	.	.	.	.	-2.36444	-2.56876	-2.16012	.	0.10425	1.08587	1.06713	0.9963	1.11829	0.85106	1.02483	1.00078	0.81579	0.92217	1.24333	1.0765	1.04977	1.0669	1.02373	1.02391	1.02061	0.99501	0.98691	1.01255	.	0.93369	0.94397	0.9226	1.04398	1.09083	1.08206	0.9707	0.92395	0.8862	0.95705	0.95269	0.94517
	Uganda	MIROC_MIROC5_SMHI-RCA4	RCP2.6	Uganda Hospitals	Under five years	2036-2065	2052	2052-01-01	.	.	.	.	-3.06495	-3.26927	-2.86063	.	0.10425	0.80435	1.08587	1.06713	0.9963	1.11829	0.85106	1.02483	1.00078	0.81579	0.92217	0.94511	0.98578	0.98841	1.01439	0.98717	0.99255	0.99357	0.97382	0.96866	.	0.92535	0.9316	1.0071	1.0525	1.1273	1.07105	0.99799	0.92723	0.91538	0.92268	0.92566	0.94602
	Uganda	MIROC_MIROC5_SMHI-RCA4	RCP2.6	Uganda Hospitals	Under five years	2036-2065	2053	2053-01-01	.	.	.	.	-0.80843	-1.01275	-0.60411	.	0.10425	1.04284	0.80435	1.08587	1.06713	0.9963	1.11829	0.85106	1.02483	1.00078	0.81579	0.92359	0.97769	1.00005	0.9993	1.01913	0.99512	0.99883	0.99905	0.98072	.	1.0159	1.05472	1.06706	1.08736	1.12598	1.08492	1.00058	0.95979	0.93057	1.04412	1.04765	1.05251
	Uganda	MIROC_MIROC5_SMHI-RCA4	RCP2.6	Uganda Hospitals	Under five years	2036-2065	2054	2054-01-01	.	.	.	.	-0.24259	-0.44691	-0.03827	.	0.10425	1.02233	1.04284	0.80435	1.08587	1.06713	0.9963	1.11829	0.85106	1.02483	1.00078	1.03258	0.9565	0.98885	1.0045	1.00314	1.01959	0.99852	1.00144	1.00138	.	0.96377	0.94287	1.00618	1.07096	1.10396	1.08266	1.03439	0.97287	0.94202	0.99335	0.97652	0.98394
	Uganda	MIROC_MIROC5_SMHI-RCA4	RCP2.6	Uganda Hospitals	Under five years	2055-2085	2055	2055-01-01	.	.	.	.	-2.17753	-2.38185	-1.97321	.	0.10425	1.19991	1.02233	1.04284	0.80435	1.08587	1.06713	0.9963	1.11829	0.85106	1.02483	1.11112	1.08836	1.01736	1.03106	1.03707	1.03125	1.04213	1.0209	1.02129	.	0.86093	0.92033	0.99881	1.08452	1.1311	1.08399	1.0064	0.96522	0.93862	0.92405	0.92281	0.94181
	Uganda	MIROC_MIROC5_SMHI-RCA4	RCP2.6	Uganda Hospitals	Under five years	2055-2085	2056	2056-01-01	.	.	.	.	-3.49274	-3.69706	-3.28841	.	0.10425	0.93105	1.19991	1.02233	1.04284	0.80435	1.08587	1.06713	0.9963	1.11829	0.85106	1.06548	1.0511	1.04903	1.0001	1.01439	1.02193	1.01872	1.02978	1.01191	.	0.91444	0.91952	0.96295	1.05534	1.12087	1.07638	0.98651	0.91346	0.8978	0.94954	0.93953	0.94539
	Uganda	MIROC_MIROC5_SMHI-RCA4	RCP2.6	Uganda Hospitals	Under five years	2055-2085	2057	2057-01-01	.	.	.	.	-2.79165	-2.99597	-2.58733	.	0.10425	1.16582	0.93105	1.19991	1.02233	1.04284	0.80435	1.08587	1.06713	0.9963	1.11829	1.04843	1.09893	1.07978	1.07239	1.02772	1.03602	1.03991	1.03507	1.04339	.	0.925	0.92632	1.11239	1.10586	1.1537	1.08346	1.03519	1.01262	0.97335	0.92924	0.92827	0.9743
	Uganda	MIROC_MIROC5_SMHI-RCA4	RCP2.6	Uganda Hospitals	Under five years	2055-2085	2058	2058-01-01	.	.	.	.	-0.31187	-0.51619	-0.10754	.	0.10425	1.18265	1.16582	0.93105	1.19991	1.02233	1.04284	0.80435	1.08587	1.06713	0.9963	1.17423	1.09317	1.11986	1.10035	1.09077	1.04985	1.05435	1.05577	1.04982	.	0.97136	0.93719	0.96333	1.02329	1.1091	1.01608	0.96583	0.90203	0.95029	0.9955	0.97606	0.97288
	Uganda	MIROC_MIROC5_SMHI-RCA4	RCP2.6	Uganda Hospitals	Under five years	2055-2085	2059	2059-01-01	.	.	.	.	0.33792	0.1336	0.54224	.	0.10425	1.01171	1.18265	1.16582	0.93105	1.19991	1.02233	1.04284	0.80435	1.08587	1.06713	1.09718	1.12006	1.07281	1.09823	1.08558	1.07947	1.04508	1.04961	1.05137	.	0.95237	0.93103	0.90072	0.99104	1.06441	1.03516	0.97243	0.91823	0.88466	0.98007	0.96372	0.94797
	Uganda	MIROC_MIROC5_SMHI-RCA4	RCP2.6	Uganda Hospitals	Under five years	2055-2085	2060	2060-01-01	.	.	.	.	-1.83141	-2.03573	-1.62709	.	0.10425	0.93166	1.01171	1.18265	1.16582	0.93105	1.19991	1.02233	1.04284	0.80435	1.08587	0.97169	1.04201	1.07296	1.04458	1.07047	1.06359	1.061	1.03248	1.03782	.	0.91182	0.95921	1.0223	1.1212	1.1277	1.03954	0.95962	0.92585	0.88837	0.95381	0.95561	0.97228
	Uganda	MIROC_MIROC5_SMHI-RCA4	RCP2.6	Uganda Hospitals	Under five years	2055-2085	2061	2061-01-01	.	.	.	.	-2.57281	-2.77713	-2.36849	.	0.10425	0.91003	0.93166	1.01171	1.18265	1.16582	0.93105	1.19991	1.02233	1.04284	0.80435	0.92085	0.95113	1.00901	1.04037	1.02215	1.04755	1.04439	1.04422	1.02023	.	1.0593	0.95449	1.01407	1.09787	1.12233	1.10562	1.01091	0.9478	0.95377	1.04637	1.01574	1.01532
	Uganda	MIROC_MIROC5_SMHI-RCA4	RCP2.6	Uganda Hospitals	Under five years	2055-2085	2062	2062-01-01	.	.	.	.	-2.05334	-2.25766	-1.84901	.	0.10425	1.12566	0.91003	0.93166	1.01171	1.18265	1.16582	0.93105	1.19991	1.02233	1.04284	1.01785	0.98912	0.99477	1.03234	1.05459	1.03694	1.05731	1.05342	1.05237	.	0.94446	0.90776	0.94507	1.09714	1.10946	1.10576	1.08574	0.97514	1.02109	0.98413	0.95868	0.95527
	Uganda	MIROC_MIROC5_SMHI-RCA4	RCP2.6	Uganda Hospitals	Under five years	2055-2085	2063	2063-01-01	.	.	.	.	-1.2657	-1.47002	-1.06138	.	0.10425	1.05193	1.12566	0.91003	0.93166	1.01171	1.18265	1.16582	0.93105	1.19991	1.02233	1.0888	1.02921	1.00482	1.0062	1.03561	1.05421	1.03881	1.05671	1.05327	.	0.9314	0.89369	0.8928	1.07641	1.13022	1.08407	1.0225	0.98979	0.94876	0.96427	0.94074	0.92876
	Uganda	MIROC_MIROC5_SMHI-RCA4	RCP2.6	Uganda Hospitals	Under five years	2055-2085	2064	2064-01-01	.	.	.	.	-0.9782	-1.18253	-0.77388	.	0.10425	1.07823	1.05193	1.12566	0.91003	0.93166	1.01171	1.18265	1.16582	0.93105	1.19991	1.06508	1.08527	1.04146	1.0195	1.0182	1.0417	1.05721	1.04319	1.05887	.	1.0015	0.95396	0.98451	1.01919	1.11073	1.05428	0.96791	0.91481	0.87497	0.99399	0.98065	0.98161
	Uganda	MIROC_MIROC5_SMHI-RCA4	RCP2.6	Uganda Hospitals	Under five years	2055-2085	2065	2065-01-01	.	.	.	.	-1.48628	-1.6906	-1.28196	.	0.10425	1.05367	1.07823	1.05193	1.12566	0.91003	0.93166	1.01171	1.18265	1.16582	0.93105	1.06595	1.06128	1.07737	1.0439	1.0252	1.02327	1.04319	1.05682	1.04424	.	0.95105	0.94647	0.99055	1.10773	1.1227	1.04665	0.98019	0.91306	0.97497	0.96159	0.95655	0.96505
	Uganda	MIROC_MIROC5_SMHI-RCA4	RCP2.6	Uganda Hospitals	Under five years	2055-2085	2066	2066-01-01	.	.	.	.	-2.78147	-2.98579	-2.57715	.	0.10425	1.24276	1.05367	1.07823	1.05193	1.12566	0.91003	0.93166	1.01171	1.18265	1.16582	1.14821	1.12488	1.10665	1.11045	1.07705	1.05628	1.05071	1.06537	1.07541	.	0.92086	0.93166	1.00715	1.11928	1.12724	1.12315	1.10579	0.97771	0.98369	0.93323	0.9327	0.95132
	Uganda	MIROC_MIROC5_SMHI-RCA4	RCP2.6	Uganda Hospitals	Under five years	2055-2085	2067	2067-01-01	.	.	.	.	-2.35374	-2.55806	-2.14942	.	0.10425	0.94459	1.24276	1.05367	1.07823	1.05193	1.12566	0.91003	0.93166	1.01171	1.18265	1.09368	1.08034	1.07981	1.07424	1.08281	1.05812	1.04232	1.03892	1.05329	.	0.98847	0.87825	0.96856	1.03899	1.13642	1.11573	1.04357	0.94987	0.96234	0.99349	0.95508	0.95845
	Uganda	MIROC_MIROC5_SMHI-RCA4	RCP2.6	Uganda Hospitals	Under five years	2055-2085	2068	2068-01-01	.	.	.	.	-1.04278	-1.2471	-0.83846	.	0.10425	1.15487	0.94459	1.24276	1.05367	1.07823	1.05193	1.12566	0.91003	0.93166	1.01171	1.04973	1.11407	1.09897	1.09482	1.08768	1.0931	1.07022	1.05482	1.05051	.	0.96232	0.87272	0.91343	1.05477	1.10088	1.09255	1.0532	0.98175	0.9581	0.97369	0.94004	0.93338
	Uganda	MIROC_MIROC5_SMHI-RCA4	RCP2.6	Uganda Hospitals	Under five years	2055-2085	2069	2069-01-01	.	.	.	.	-1.35591	-1.56023	-1.15159	.	0.10425	1.05096	1.15487	0.94459	1.24276	1.05367	1.07823	1.05193	1.12566	0.91003	0.93166	1.10292	1.05014	1.0983	1.08937	1.08751	1.08243	1.08783	1.06808	1.05444	.	0.90798	0.89856	0.92227	1.04257	1.10501	1.04925	0.96608	0.90797	0.89405	0.92952	0.9192	0.91997
	Uganda	MIROC_MIROC5_SMHI-RCA4	RCP2.6	Uganda Hospitals	Under five years	2055-2085	2070	2070-01-01	.	.	.	.	-1.92655	-2.13087	-1.72223	.	0.10425	1.04299	1.05096	1.15487	0.94459	1.24276	1.05367	1.07823	1.05193	1.12566	0.91003	1.04697	1.08294	1.04835	1.08723	1.08164	1.08115	1.0775	1.08285	1.06557	.	0.97771	1.02656	1.00616	1.07634	1.11747	1.06348	0.94958	0.89418	0.90918	0.95688	0.98011	0.98662
	Uganda	MIROC_MIROC5_SMHI-RCA4	RCP2.6	Uganda Hospitals	Under five years	2071-2100	2071	2071-01-01	.	.	.	.	-2.02481	-2.22913	-1.82049	.	0.10425	0.92158	1.04299	1.05096	1.15487	0.94459	1.24276	1.05367	1.07823	1.05193	1.12566	0.98228	1.00517	1.0426	1.023	1.05962	1.05877	1.06121	1.06017	1.06672	.	0.96113	0.91261	0.96337	1.09334	1.13851	1.11257	1.05613	0.96975	0.94041	0.99841	0.96981	0.9682
	Uganda	MIROC_MIROC5_SMHI-RCA4	RCP2.6	Uganda Hospitals	Under five years	2071-2100	2072	2072-01-01	.	.	.	.	-2.13662	-2.34094	-1.9323	.	0.10425	0.95029	0.92158	1.04299	1.05096	1.15487	0.94459	1.24276	1.05367	1.07823	1.05193	0.93593	0.97162	0.99145	1.02414	1.01088	1.04401	1.04521	1.04888	1.04919	.	0.90952	0.92943	0.97864	1.06908	1.11652	1.10083	1.08192	1.01735	0.97527	0.94078	0.937	0.94741
	Uganda	MIROC_MIROC5_SMHI-RCA4	RCP2.6	Uganda Hospitals	Under five years	2071-2100	2073	2073-01-01	.	.	.	.	-1.22968	-1.434	-1.02536	.	0.10425	0.73421	0.95029	0.92158	1.04299	1.05096	1.15487	0.94459	1.24276	1.05367	1.07823	0.84225	0.86869	0.91227	0.94001	0.97582	0.97136	1.00528	1.01066	1.01741	.	0.96353	0.98407	0.97912	1.04768	1.09308	1.06322	0.97516	0.96668	0.89856	0.9861	0.98542	0.98385
	Uganda	MIROC_MIROC5_SMHI-RCA4	RCP2.6	Uganda Hospitals	Under five years	2071-2100	2074	2074-01-01	.	.	.	.	-0.87284	-1.07716	-0.66851	.	0.10425	0.91467	0.73421	0.95029	0.92158	1.04299	1.05096	1.15487	0.94459	1.24276	1.05367	0.82444	0.86639	0.88019	0.91275	0.93578	0.96708	0.96427	0.99521	1.00106	.	0.95393	0.96607	1.0422	1.08306	1.0749	1.09101	1.07996	0.97981	0.91252	1.00736	0.9936	1.00575
	Uganda	MIROC_MIROC5_SMHI-RCA4	RCP2.6	Uganda Hospitals	Under five years	2071-2100	2075	2075-01-01	.	.	.	.	-1.637	-1.84132	-1.43268	.	0.10425	0.84365	0.91467	0.73421	0.95029	0.92158	1.04299	1.05096	1.15487	0.94459	1.24276	0.87916	0.83084	0.86071	0.87288	0.90123	0.92262	0.95165	0.95087	0.98006	.	1.0094	0.95447	1.04552	1.10299	1.14613	1.09203	1.04155	0.93906	0.9445	1.00706	0.98953	1.00353
	Uganda	MIROC_MIROC5_SMHI-RCA4	RCP2.6	Uganda Hospitals	Under five years	2071-2100	2076	2076-01-01	.	.	.	.	-1.65695	-1.86127	-1.45263	.	0.10425	1.06459	0.84365	0.91467	0.73421	0.95029	0.92158	1.04299	1.05096	1.15487	0.94459	0.95412	0.94097	0.88928	0.90148	0.90483	0.92457	0.94037	0.9642	0.96224	.	0.9701	0.96249	1.01985	1.10174	1.12513	1.10879	1.09184	1.03571	0.98164	1.03325	1.00966	1.01221
	Uganda	MIROC_MIROC5_SMHI-RCA4	RCP2.6	Uganda Hospitals	Under five years	2071-2100	2077	2077-01-01	.	.	.	.	-1.8145	-2.01883	-1.61018	.	0.10425	1.02952	1.06459	0.84365	0.91467	0.73421	0.95029	0.92158	1.04299	1.05096	1.15487	1.04705	0.97925	0.96311	0.91733	0.92282	0.92264	0.93769	0.95027	0.97073	.	0.9156	0.93063	0.92315	1.05051	1.11699	1.11724	1.04607	1.01075	0.9623	0.96198	0.95153	0.94444
	Uganda	MIROC_MIROC5_SMHI-RCA4	RCP2.6	Uganda Hospitals	Under five years	2071-2100	2078	2078-01-01	.	.	.	.	-1.72416	-1.92848	-1.51984	.	0.10425	0.78978	1.02952	1.06459	0.84365	0.91467	0.73421	0.95029	0.92158	1.04299	1.05096	0.90965	0.9613	0.93188	0.92844	0.89607	0.90382	0.90604	0.92125	0.93422	.	0.88132	0.96629	0.93843	1.06971	1.1018	1.04617	0.99031	0.92063	0.89212	0.95735	0.96033	0.95485
	Uganda	MIROC_MIROC5_SMHI-RCA4	RCP2.6	Uganda Hospitals	Under five years	2071-2100	2079	2079-01-01	.	.	.	.	-1.31783	-1.52215	-1.1135	.	0.10425	0.88007	0.78978	1.02952	1.06459	0.84365	0.91467	0.73421	0.95029	0.92158	1.04299	0.83493	0.89979	0.94099	0.92152	0.92038	0.89378	0.90085	0.90315	0.91713	.	0.98084	0.98104	1.00458	1.10353	1.12261	1.07744	0.97085	0.92936	0.9565	1.00336	0.99592	0.99808
	Uganda	MIROC_MIROC5_SMHI-RCA4	RCP2.6	Uganda Hospitals	Under five years	2071-2100	2080	2080-01-01	.	.	.	.	-1.38976	-1.59408	-1.18544	.	0.10425	0.91308	0.88007	0.78978	1.02952	1.06459	0.84365	0.91467	0.73421	0.95029	0.92158	0.89657	0.86098	0.90311	0.93541	0.92011	0.91934	0.8962	0.90221	0.90414	.	0.95764	0.97481	0.98962	1.07948	1.10528	1.10032	1.04521	0.94019	0.98714	0.98052	0.97861	0.98136
	Uganda	MIROC_MIROC5_SMHI-RCA4	RCP2.6	Uganda Hospitals	Under five years	2071-2100	2081	2081-01-01	.	.	.	.	-1.91441	-2.11873	-1.71009	.	0.10425	0.90464	0.91308	0.88007	0.78978	1.02952	1.06459	0.84365	0.91467	0.73421	0.95029	0.90886	0.89926	0.87189	0.90342	0.93028	0.9179	0.9175	0.89713	0.90245	.	0.9344	0.95082	1.05732	1.07914	1.11539	1.068	1.0308	0.96841	0.97483	0.97767	0.96872	0.99087
	Uganda	MIROC_MIROC5_SMHI-RCA4	RCP2.6	Uganda Hospitals	Under five years	2071-2100	2082	2082-01-01	.	.	.	.	-1.55526	-1.75958	-1.35094	.	0.10425	1.09266	0.90464	0.91308	0.88007	0.78978	1.02952	1.06459	0.84365	0.91467	0.73421	0.99865	0.97013	0.94761	0.91605	0.93496	0.95348	0.93975	0.93696	0.91669	.	0.97556	0.98068	0.99897	1.10027	1.12886	1.05464	1.00171	0.93453	0.95451	1.0209	1.0075	1.00536
	Uganda	MIROC_MIROC5_SMHI-RCA4	RCP2.6	Uganda Hospitals	Under five years	2071-2100	2083	2083-01-01	.	.	.	.	-1.55924	-1.76356	-1.35492	.	0.10425	1.09386	1.09266	0.90464	0.91308	0.88007	0.78978	1.02952	1.06459	0.84365	0.91467	1.09326	1.03039	1.00106	0.97686	0.94568	0.95766	0.97102	0.95687	0.95265	.	0.95942	0.92806	0.98989	1.05965	1.13789	1.0896	1.06339	0.99223	0.93521	0.98481	0.9659	0.9719
	Uganda	MIROC_MIROC5_SMHI-RCA4	RCP2.6	Uganda Hospitals	Under five years	2071-2100	2084	2084-01-01	.	.	.	.	-1.6082	-1.81252	-1.40388	.	0.10425	1.06963	1.09386	1.09266	0.90464	0.91308	0.88007	0.78978	1.02952	1.06459	0.84365	1.08174	1.08538	1.0402	1.01477	0.99232	0.96339	0.97165	0.98198	0.96815	.	0.9067	1.00193	1.05022	1.07943	1.13335	1.11486	1.07145	0.96168	0.94182	0.96569	0.97777	0.99588
	Uganda	MIROC_MIROC5_SMHI-RCA4	RCP2.6	Uganda Hospitals	Under five years	2071-2100	2085	2085-01-01	.	.	.	.	-0.99594	-1.20026	-0.79162	.	0.10425	1.12758	1.06963	1.09386	1.09266	0.90464	0.91308	0.88007	0.78978	1.02952	1.06459	1.0986	1.09702	1.09593	1.05767	1.03357	1.01165	0.98391	0.98898	0.99654	.	0.97095	0.93496	0.9305	1.10613	1.12773	1.07092	0.99954	0.96357	0.90933	1.0302	0.99845	0.98146
	Uganda	MIROC_MIROC5_SMHI-RCA4	RCP2.6	Uganda Hospitals	Under five years	2071-2100	2086	2086-01-01	.	.	.	.	-1.1695	-1.37382	-0.96518	.	0.10425	0.7979	1.12758	1.06963	1.09386	1.09266	0.90464	0.91308	0.88007	0.78978	1.02952	0.96274	0.99837	1.02224	1.03633	1.01438	0.99991	0.98493	0.96325	0.96987	.	0.94937	0.91421	0.9575	0.97608	1.05978	1.04535	0.97881	0.94958	0.89991	0.99686	0.96931	0.96636
	Uganda	MIROC_MIROC5_SMHI-RCA4	RCP2.6	Uganda Hospitals	Under five years	2071-2100	2087	2087-01-01	.	.	.	.	-2.16049	-2.36481	-1.95617	.	0.10425	0.99883	0.7979	1.12758	1.06963	1.09386	1.09266	0.90464	0.91308	0.88007	0.78978	0.89837	0.97477	0.99849	1.01756	1.03008	1.01216	0.99977	0.98647	0.9668	.	0.95148	0.93802	0.96734	1.04899	1.11743	1.06508	1.0069	0.92304	0.95321	0.96439	0.9556	0.95854
	Uganda	MIROC_MIROC5_SMHI-RCA4	RCP2.6	Uganda Hospitals	Under five years	2071-2100	2088	2088-01-01	.	.	.	.	-2.0715	-2.27582	-1.86717	.	0.10425	1.18659	0.99883	0.7979	1.12758	1.06963	1.09386	1.09266	0.90464	0.91308	0.88007	1.09271	0.99444	1.02773	1.03611	1.04573	1.05244	1.03396	1.02053	1.00648	.	0.95672	0.93372	0.95327	1.07971	1.12337	1.10255	1.05504	0.97012	0.97456	0.99845	0.97687	0.97097
	Uganda	MIROC_MIROC5_SMHI-RCA4	RCP2.6	Uganda Hospitals	Under five years	2071-2100	2089	2089-01-01	.	.	.	.	-1.70023	-1.90455	-1.49591	.	0.10425	1.05127	1.18659	0.99883	0.7979	1.12758	1.06963	1.09386	1.09266	0.90464	0.91308	1.11893	1.0789	1.00865	1.03244	1.03863	1.04652	1.05229	1.03589	1.0236	.	0.95806	0.94522	0.94595	1.04025	1.14483	1.08309	1.01848	0.96571	0.9577	0.9545	0.9514	0.95004
	Uganda	MIROC_MIROC5_SMHI-RCA4	RCP2.6	Uganda Hospitals	Under five years	2071-2100	2090	2090-01-01	.	.	.	.	-1.06518	-1.2695	-0.86085	.	0.10425	1.06	1.05127	1.18659	0.99883	0.7979	1.12758	1.06963	1.09386	1.09266	0.90464	1.05564	1.09929	1.07418	1.01892	1.03703	1.04169	1.04821	1.05315	1.0383	.	0.97692	0.92971	0.9789	1.05143	1.11903	1.07275	0.98962	0.94688	0.91185	0.99556	0.97361	0.97493
	Uganda	MIROC_MIROC5_SMHI-RCA4	RCP2.6	Uganda Hospitals	Under five years	2071-2100	2091	2091-01-01	.	.	.	.	-1.09644	-1.30076	-0.89211	.	0.10425	1.0457	1.06	1.05127	1.18659	0.99883	0.7979	1.12758	1.06963	1.09386	1.09266	1.05285	1.05233	1.08589	1.06848	1.02338	1.03827	1.04219	1.04793	1.0524	.	0.95939	0.90878	0.9681	1.04463	1.09238	1.07246	0.95156	0.88306	0.9301	0.99232	0.96448	0.96538
	Uganda	MIROC_MIROC5_SMHI-RCA4	RCP2.6	Uganda Hospitals	Under five years	2071-2100	2092	2092-01-01	.	.	.	.	-1.65303	-1.85735	-1.44871	.	0.10425	1.04688	1.0457	1.06	1.05127	1.18659	0.99883	0.7979	1.12758	1.06963	1.09386	1.04629	1.05086	1.05096	1.07809	1.06488	1.02674	1.03935	1.04271	1.04783	.	0.99573	0.95594	0.9985	1.08256	1.12167	1.05764	0.962	0.92502	0.8803	0.9908	0.97918	0.98401
	Uganda	MIROC_MIROC5_SMHI-RCA4	RCP2.6	Uganda Hospitals	Under five years	2071-2100	2093	2093-01-01	.	.	.	.	-2.18078	-2.3851	-1.97646	.	0.10425	0.93462	1.04688	1.0457	1.06	1.05127	1.18659	0.99883	0.7979	1.12758	1.06963	0.99075	1.00907	1.0218	1.0277	1.05418	1.04627	1.01523	1.02771	1.0319	.	0.93951	0.99543	0.98821	1.03912	1.12424	1.06543	0.96505	0.97921	0.9244	0.95934	0.97137	0.97558
	Uganda	MIROC_MIROC5_SMHI-RCA4	RCP2.6	Uganda Hospitals	Under five years	2071-2100	2094	2094-01-01	.	.	.	.	-1.69174	-1.89606	-1.48742	.	0.10425	0.89002	0.93462	1.04688	1.0457	1.06	1.05127	1.18659	0.99883	0.7979	1.12758	0.91232	0.95717	0.97931	0.99545	1.00475	1.03073	1.02674	1.00131	1.01394	.	0.91281	0.94506	0.97794	1.02304	1.11475	1.09145	1.05533	0.92918	0.92668	0.98331	0.97056	0.9724
	Uganda	MIROC_MIROC5_SMHI-RCA4	RCP2.6	Uganda Hospitals	Under five years	2071-2100	2095	2095-01-01	.	.	.	.	-0.62056	-0.82488	-0.41624	.	0.10425	0.93196	0.89002	0.93462	1.04688	1.0457	1.06	1.05127	1.18659	0.99883	0.7979	0.91099	0.91887	0.95087	0.96984	0.98486	0.99435	1.01838	1.01621	0.99438	.	0.94317	0.97684	1.03064	1.08546	1.10425	1.06076	0.98303	0.92635	0.94905	1.00635	0.99651	1.00504
	Uganda	MIROC_MIROC5_SMHI-RCA4	RCP2.6	Uganda Hospitals	Under five years	2071-2100	2096	2096-01-01	.	.	.	.	-1.50036	-1.70468	-1.29603	.	0.10425	1.06769	0.93196	0.89002	0.93462	1.04688	1.0457	1.06	1.05127	1.18659	0.99883	0.99983	0.96322	0.95607	0.97423	0.98615	0.9967	1.00352	1.02386	1.02136	.	0.93846	0.94455	0.9811	1.07083	1.13368	1.10637	1.03703	0.95847	0.94645	0.93469	0.93797	0.94875
	Uganda	MIROC_MIROC5_SMHI-RCA4	RCP2.6	Uganda Hospitals	Under five years	2071-2100	2097	2097-01-01	.	.	.	.	-2.54844	-2.75276	-2.34412	.	0.10425	1.00137	1.06769	0.93196	0.89002	0.93462	1.04688	1.0457	1.06	1.05127	1.18659	1.03453	1.00034	0.97276	0.96513	0.97876	0.98832	0.99728	1.00328	1.02161	.	0.89322	0.94926	0.97283	1.06424	1.10883	1.08004	1.02592	0.95956	0.90281	0.94312	0.94517	0.95208
	Uganda	MIROC_MIROC5_SMHI-RCA4	RCP2.6	Uganda Hospitals	Under five years	2071-2100	2098	2098-01-01	.	.	.	.	-2.50962	-2.71395	-2.3053	.	0.10425	1.20518	1.00137	1.06769	0.93196	0.89002	0.93462	1.04688	1.0457	1.06	1.05127	1.10328	1.09141	1.05155	1.01924	1.00514	1.0111	1.01543	1.02038	1.02347	.	0.92064	0.93084	0.93046	1.06891	1.11598	1.08337	1.04232	0.99384	0.89802	0.94326	0.93912	0.93695
	Uganda	MIROC_MIROC5_SMHI-RCA4	RCP2.6	Uganda Hospitals	Under five years	2071-2100	2099	2099-01-01	.	.	.	.	-1.27825	-1.48257	-1.07393	.	0.10425	1.08711	1.20518	1.00137	1.06769	0.93196	0.89002	0.93462	1.04688	1.0457	1.06	1.14614	1.09789	1.09034	1.05866	1.03056	1.01685	1.0206	1.02339	1.02705	.	1.02791	0.88832	0.99431	1.02207	1.12481	1.08734	1.02829	0.96277	0.91905	1.00331	0.96498	0.97231
	Uganda	MIROC_MIROC5_SMHI-RCA4	RCP2.6	Uganda Hospitals	Under five years	2071-2100	2100	2100-01-01	.	.	.	.	-0.82958	-1.0339	-0.62526	.	0.10425	0.93047	1.08711	1.20518	1.00137	1.06769	0.93196	0.89002	0.93462	1.04688	1.0457	1.00879	1.07425	1.05603	1.05836	1.0373	1.01626	1.00605	1.01059	1.0141	.	0.93498	0.87642	0.91638	1.10928	1.1139	1.06086	1.01061	0.95054	0.91258	0.98769	0.9506	0.94204
	Uganda	MIROC_MIROC5_SMHI-RCA4	RCP4.5	Uganda Hospitals	Five years and above	1997-2010	1997	1997-01-01	1372378	2317840	-0.52409	0.59209	.	.	.	.	.	1.13827	1.08321	1.02893	1.05017	0.90936	0.93296	1.01162	.	.	.	1.11074	1.09055	1.07514	1.04199	1.02381	.	.	.	.	1.02288	1.01931	1.02407	0.98865	0.99728	0.99192	1.0202	.	.	.	1.0211	1.01028	1.01373
	Uganda	MIROC_MIROC5_SMHI-RCA4	RCP4.5	Uganda Hospitals	Five years and above	1997-2010	1998	1998-01-01	1648404	2845811	-0.54604	0.57924	.	.	.	.	.	1.02971	1.13827	1.08321	1.02893	1.05017	0.90936	0.93296	.	.	.	1.08399	1.06564	1.07003	1.06606	1.03994	.	.	.	.	1.01038	1.02288	1.01931	1.02407	0.98865	0.99728	0.99192	.	.	.	1.01663	1.01911	1.01916
	Uganda	MIROC_MIROC5_SMHI-RCA4	RCP4.5	Uganda Hospitals	Five years and above	1997-2010	1999	1999-01-01	1728972	3070710	-0.57438	0.56305	-0.54604	-0.84415	-0.24793	-0.02834	0.1521	1.08714	1.02971	1.13827	1.08321	1.02893	1.05017	0.90936	.	.	.	1.05843	1.06669	1.08458	1.07345	1.06957	.	.	.	.	1.02139	1.01038	1.02288	1.01931	1.02407	0.98865	0.99728	.	.	.	1.01589	1.01703	1.01849
	Uganda	MIROC_MIROC5_SMHI-RCA4	RCP4.5	Uganda Hospitals	Five years and above	1997-2010	2000	2000-01-01	1924545	5470361	-1.04466	0.35181	-0.87504	-1.14496	-0.60512	-0.16961	0.13772	0.9125	1.08714	1.02971	1.13827	1.08321	1.02893	1.05017	.	.	.	0.99982	1.04597	1.04191	1.05017	1.04663	.	.	.	.	1.0336	1.02139	1.01038	1.02288	1.01931	1.02407	0.98865	.	.	.	1.0275	1.02596	1.02206
	Uganda	MIROC_MIROC5_SMHI-RCA4	RCP4.5	Uganda Hospitals	Five years and above	1997-2010	2001	2001-01-01	3388659	8966564	-0.97307	0.37792	-1.05925	-1.32826	-0.79024	0.08618	0.13725	1.10445	0.9125	1.08714	1.02971	1.13827	1.08321	1.02893	.	.	.	1.00848	1.01555	1.03345	1.05442	1.05921	.	.	.	.	1.03598	1.0336	1.02139	1.01038	1.02288	1.01931	1.02407	.	.	.	1.03479	1.02665	1.02534
	Uganda	MIROC_MIROC5_SMHI-RCA4	RCP4.5	Uganda Hospitals	Five years and above	1997-2010	2002	2002-01-01	4557674	9791014	-0.76465	0.4655	-0.76466	-1.02249	-0.50684	1e-05	0.13155	1.06511	1.10445	0.9125	1.08714	1.02971	1.13827	1.08321	.	.	.	1.08478	1.08557	1.0423	1.03978	1.0562	.	.	.	.	1.05087	1.03598	1.0336	1.02139	1.01038	1.02288	1.01931	.	.	.	1.04342	1.03608	1.03546
	Uganda	MIROC_MIROC5_SMHI-RCA4	RCP4.5	Uganda Hospitals	Five years and above	1997-2010	2003	2003-01-01	5822593	11260686	-0.65957	0.51707	-0.45345	-0.70985	-0.19704	-0.20612	0.13082	0.93217	1.06511	1.10445	0.9125	1.08714	1.02971	1.13827	.	.	.	0.99864	0.96993	1.00356	1.02027	1.02185	.	.	.	.	1.04848	1.05087	1.03598	1.0336	1.02139	1.01038	1.02288	.	.	.	1.04968	1.04432	1.04223
	Uganda	MIROC_MIROC5_SMHI-RCA4	RCP4.5	Uganda Hospitals	Five years and above	1997-2010	2004	2004-01-01	6532933	12197533	-0.62438	0.53559	-0.65323	-0.90428	-0.40218	0.02885	0.12809	0.90543	0.93217	1.06511	1.10445	0.9125	1.08714	1.02971	.	.	.	0.9188	0.98068	1.00179	0.98393	1.00113	.	.	.	.	1.03241	1.04848	1.05087	1.03598	1.0336	1.02139	1.01038	.	.	.	1.04045	1.03896	1.04194
	Uganda	MIROC_MIROC5_SMHI-RCA4	RCP4.5	Uganda Hospitals	Five years and above	1997-2010	2005	2005-01-01	6342636	16231582	-0.93966	0.39076	-0.74982	-0.9992	-0.50044	-0.18984	0.12724	0.83699	0.90543	0.93217	1.06511	1.10445	0.9125	1.08714	.	.	.	0.87121	0.93584	0.93492	0.96883	0.95944	.	.	.	.	1.04819	1.03241	1.04848	1.05087	1.03598	1.0336	1.02139	.	.	.	1.0403	1.04382	1.04499
	Uganda	MIROC_MIROC5_SMHI-RCA4	RCP4.5	Uganda Hospitals	Five years and above	1997-2010	2006	2006-01-01	6323840	10168389	-0.47496	0.62191	-0.6224	-0.86908	-0.37572	0.14744	0.12586	1.06197	0.83699	0.90543	0.93217	1.06511	1.10445	0.9125	.	.	.	0.94948	0.94371	0.93414	0.96033	0.98435	.	.	.	.	1.04045	1.04819	1.03241	1.04848	1.05087	1.03598	1.0336	.	.	.	1.04432	1.04571	1.04238
	Uganda	MIROC_MIROC5_SMHI-RCA4	RCP4.5	Uganda Hospitals	Five years and above	1997-2010	2007	2007-01-01	7265125	12038438	-0.50502	0.60349	-0.56369	-0.80861	-0.31876	0.05867	0.12496	0.92116	1.06197	0.83699	0.90543	0.93217	1.06511	1.10445	.	.	.	0.99156	0.96285	0.93138	0.93154	0.9538	.	.	.	.	1.03539	1.04045	1.04819	1.03241	1.04848	1.05087	1.03598	.	.	.	1.03792	1.03608	1.03911
	Uganda	MIROC_MIROC5_SMHI-RCA4	RCP4.5	Uganda Hospitals	Five years and above	1997-2010	2008	2008-01-01	7331132	10029571	-0.31341	0.73095	-0.55222	-0.79581	-0.30863	0.23881	0.12428	0.86373	0.92116	1.06197	0.83699	0.90543	0.93217	1.06511	.	.	.	0.89245	0.87396	0.92096	0.91785	0.92024	.	.	.	.	1.02794	1.03539	1.04045	1.04819	1.03241	1.04848	1.05087	.	.	.	1.03167	1.03717	1.03799
	Uganda	MIROC_MIROC5_SMHI-RCA4	RCP4.5	Uganda Hospitals	Five years and above	1997-2010	2009	2009-01-01	7680173	13345230	-0.55252	0.5755	-0.55911	-0.80099	-0.31723	0.00659	0.12341	0.90464	0.86373	0.92116	1.06197	0.83699	0.90543	0.93217	.	.	.	0.88419	0.94345	0.93787	0.9177	0.91565	.	.	.	.	1.04759	1.02794	1.03539	1.04045	1.04819	1.03241	1.04848	.	.	.	1.03777	1.03866	1.03784
	Uganda	MIROC_MIROC5_SMHI-RCA4	RCP4.5	Uganda Hospitals	Five years and above	1997-2010	2010	2010-01-01	8385983	13035027	-0.44108	0.64334	-0.45114	-0.69241	-0.20986	0.01006	0.1231	1.09422	0.90464	0.86373	0.92116	1.06197	0.83699	0.90543	.	.	.	0.99943	0.97334	0.94594	0.96914	0.94712	.	.	.	.	1.05295	1.04759	1.02794	1.03539	1.04045	1.04819	1.03241	.	.	.	1.05027	1.04531	1.04097
	Uganda	MIROC_MIROC5_SMHI-RCA4	RCP4.5	Uganda Hospitals	Five years and above		2011	2011-01-01	.	.	.	.	-2.87817	-3.10375	-2.6526	.	0.11509	1.17709	1.12639	1.07322	0.93061	1.06517	0.962	.	.	.	.	1.15174	1.12557	1.07683	1.0745	1.05575	.	.	.	.	.	0.90108	0.86898	0.95252	1.00354	1.10964	1.0864	1.0456	0.95484	0.92832	0.93148	0.91065	0.92112
	Uganda	MIROC_MIROC5_SMHI-RCA4	RCP4.5	Uganda Hospitals	Five years and above		2012	2012-01-01	.	.	.	.	-4.26359	-4.50433	-4.02285	.	0.12283	0.97377	1.17709	1.12639	1.07322	0.93061	1.06517	0.962	.	.	.	1.07543	1.09242	1.08762	1.05622	1.05771	1.04404	.	.	.	.	0.90761	0.85639	0.91085	0.95342	1.04479	1.04073	0.96061	0.92301	0.83439	0.91016	0.89224	0.89689
	Uganda	MIROC_MIROC5_SMHI-RCA4	RCP4.5	Uganda Hospitals	Five years and above		2013	2013-01-01	.	.	.	.	-3.35963	-3.6411	-3.07816	.	0.14361	0.82875	0.97377	1.17709	1.12639	1.07322	0.93061	1.06517	0.962	.	.	0.90126	0.9932	1.0265	1.03584	1.0183	1.025	1.01712	.	.	.	0.9265	0.86423	0.90906	1.01943	1.06568	1.02903	0.92139	0.87548	0.84069	0.93123	0.90889	0.90893
	Uganda	MIROC_MIROC5_SMHI-RCA4	RCP4.5	Uganda Hospitals	Five years and above		2014	2014-01-01	.	.	.	.	-1.76093	-2.04434	-1.47752	.	0.1446	0.82842	0.82875	0.97377	1.17709	1.12639	1.07322	0.93061	1.06517	0.962	.	0.82858	0.87698	0.95201	0.98688	1.00127	0.99118	1.00043	0.99616	.	.	0.95978	0.91352	0.89635	1.03911	1.08791	1.03506	0.95265	0.9345	0.88166	0.95531	0.94138	0.93013
	Uganda	MIROC_MIROC5_SMHI-RCA4	RCP4.5	Uganda Hospitals	Five years and above		2015	2015-01-01	.	.	.	.	-0.93204	-1.22242	-0.64167	.	0.14815	0.75266	0.82842	0.82875	0.97377	1.17709	1.12639	1.07322	0.93061	1.06517	0.962	0.79054	0.80328	0.8459	0.91214	0.94785	0.96576	0.96136	0.9729	0.97181	.	0.92423	0.98786	1.00116	1.09623	1.08589	1.03235	0.99743	0.9294	0.91128	0.96575	0.97312	0.98013
	Uganda	MIROC_MIROC5_SMHI-RCA4	RCP4.5	Uganda Hospitals	Five years and above	2016-2045	2016	2016-01-01	.	.	.	.	-0.51294	-0.80813	-0.21774	.	0.15061	1.00796	0.75266	0.82842	0.82875	0.97377	1.17709	1.12639	1.07322	0.93061	1.06517	0.88031	0.86301	0.85445	0.87831	0.92811	0.95643	0.97103	0.96654	0.9764	.	0.98297	1.10465	1.10079	1.08427	1.11334	1.094	1.03845	0.99078	0.90336	0.97259	1.01661	1.03765
	Uganda	MIROC_MIROC5_SMHI-RCA4	RCP4.5	Uganda Hospitals	Five years and above	2016-2045	2017	2017-01-01	.	.	.	.	-0.96356	-1.25882	-0.6683	.	0.15065	0.79731	1.00796	0.75266	0.82842	0.82875	0.97377	1.17709	1.12639	1.07322	0.93061	0.90264	0.85264	0.84659	0.84302	0.86481	0.90942	0.93654	0.95173	0.94962	.	0.97187	0.92603	0.90672	0.99425	1.09327	1.05226	0.9702	0.92588	0.93478	1.00669	0.9798	0.96153
	Uganda	MIROC_MIROC5_SMHI-RCA4	RCP4.5	Uganda Hospitals	Five years and above	2016-2045	2018	2018-01-01	.	.	.	.	-1.59083	-1.88792	-1.29373	.	0.15158	0.75466	0.79731	1.00796	0.75266	0.82842	0.82875	0.97377	1.17709	1.12639	1.07322	0.77598	0.85331	0.82815	0.8282	0.82829	0.84908	0.89008	0.91633	0.93202	.	0.97382	0.89359	0.90175	1.02378	1.03765	1.04564	0.98315	0.89793	0.95178	1.01245	0.97283	0.95506
	Uganda	MIROC_MIROC5_SMHI-RCA4	RCP4.5	Uganda Hospitals	Five years and above	2016-2045	2019	2019-01-01	.	.	.	.	-1.53446	-1.83192	-1.237	.	0.15177	0.87655	0.75466	0.79731	1.00796	0.75266	0.82842	0.82875	0.97377	1.17709	1.12639	0.8156	0.8095	0.85912	0.83783	0.83626	0.83519	0.85251	0.88857	0.91236	.	0.9585	0.91476	0.94929	1.03431	1.05225	1.04512	0.94134	0.87696	0.87058	1.00409	0.97431	0.96806
	Uganda	MIROC_MIROC5_SMHI-RCA4	RCP4.5	Uganda Hospitals	Five years and above	2016-2045	2020	2020-01-01	.	.	.	.	-1.8478	-2.14544	-1.55016	.	0.15186	1.00973	0.87655	0.75466	0.79731	1.00796	0.75266	0.82842	0.82875	0.97377	1.17709	0.94314	0.88031	0.85956	0.88924	0.86648	0.86104	0.857	0.86998	0.90069	.	0.92427	0.95525	0.97433	1.03432	1.09536	1.03086	0.95173	0.8981	0.88279	0.95266	0.95352	0.95872
	Uganda	MIROC_MIROC5_SMHI-RCA4	RCP4.5	Uganda Hospitals	Five years and above	2016-2045	2021	2021-01-01	.	.	.	.	-1.68985	-1.98782	-1.39189	.	0.15202	0.97384	1.00973	0.87655	0.75466	0.79731	1.00796	0.75266	0.82842	0.82875	0.97377	0.99179	0.95337	0.90369	0.88242	0.90334	0.88182	0.87514	0.86999	0.88036	.	0.98355	0.95978	1.06001	1.07006	1.12241	1.06398	0.96721	0.91089	0.9673	1.00161	0.98767	1.00575
	Uganda	MIROC_MIROC5_SMHI-RCA4	RCP4.5	Uganda Hospitals	Five years and above	2016-2045	2022	2022-01-01	.	.	.	.	-1.88943	-2.1874	-1.59146	.	0.15203	1.14019	0.97384	1.00973	0.87655	0.75466	0.79731	1.00796	0.75266	0.82842	0.82875	1.05702	1.04125	1.00008	0.95099	0.92538	0.93718	0.91411	0.90459	0.89701	.	0.95725	0.90433	0.93547	1.00392	1.11185	1.09626	1.01441	0.93808	0.90411	0.96706	0.94615	0.94348
	Uganda	MIROC_MIROC5_SMHI-RCA4	RCP4.5	Uganda Hospitals	Five years and above	2016-2045	2023	2023-01-01	.	.	.	.	-2.35581	-2.65386	-2.05776	.	0.15207	0.96057	1.14019	0.97384	1.00973	0.87655	0.75466	0.79731	1.00796	0.75266	0.82842	1.05038	1.02487	1.02108	0.99218	0.95259	0.93041	0.9401	0.91927	0.91019	.	0.91376	0.87644	0.91339	0.93433	1.04441	1.00162	0.95096	0.87695	0.90652	0.94703	0.9235	0.92097
	Uganda	MIROC_MIROC5_SMHI-RCA4	RCP4.5	Uganda Hospitals	Five years and above	2016-2045	2024	2024-01-01	.	.	.	.	-2.09614	-2.39422	-1.79806	.	0.15209	0.8876	0.96057	1.14019	0.97384	1.00973	0.87655	0.75466	0.79731	1.00796	0.75266	0.92408	0.99612	0.99055	0.99439	0.97475	0.94331	0.92506	0.93427	0.91611	.	0.95418	0.91646	0.90952	0.98972	1.07882	1.01111	0.95305	0.89899	0.81548	0.96927	0.95167	0.94113
	Uganda	MIROC_MIROC5_SMHI-RCA4	RCP4.5	Uganda Hospitals	Five years and above	2016-2045	2025	2025-01-01	.	.	.	.	-0.67921	-0.97729	-0.38112	.	0.15209	0.95883	0.8876	0.96057	1.14019	0.97384	1.00973	0.87655	0.75466	0.79731	1.00796	0.92321	0.93567	0.9868	0.98421	0.98846	0.97247	0.94525	0.92881	0.93672	.	1.01801	0.981	0.9537	1.02358	1.06054	1.04319	0.95428	0.92149	0.85685	1.02041	1.00727	0.99388
	Uganda	MIROC_MIROC5_SMHI-RCA4	RCP4.5	Uganda Hospitals	Five years and above	2016-2045	2026	2026-01-01	.	.	.	.	-1.59789	-1.89599	-1.29979	.	0.1521	1.08544	0.95883	0.8876	0.96057	1.14019	0.97384	1.00973	0.87655	0.75466	0.79731	1.02213	0.97729	0.97311	1.00652	1.00108	1.00231	0.98659	0.96082	0.94447	.	0.91532	0.91257	0.94958	1.05939	1.10219	1.06309	0.96786	0.89525	0.92794	0.94648	0.93518	0.93878
	Uganda	MIROC_MIROC5_SMHI-RCA4	RCP4.5	Uganda Hospitals	Five years and above	2016-2045	2027	2027-01-01	.	.	.	.	-2.24251	-2.54062	-1.94441	.	0.1521	1.09008	1.08544	0.95883	0.8876	0.96057	1.14019	0.97384	1.00973	0.87655	0.75466	1.08776	1.04478	1.00549	0.9965	1.02045	1.01379	1.01328	0.99809	0.97375	.	0.98005	0.94358	1.00407	1.05256	1.12712	1.05651	0.9547	0.89054	0.92828	0.98741	0.9728	0.98062
	Uganda	MIROC_MIROC5_SMHI-RCA4	RCP4.5	Uganda Hospitals	Five years and above	2016-2045	2028	2028-01-01	.	.	.	.	-3.01888	-3.31699	-2.72077	.	0.1521	1.05336	1.09008	1.08544	0.95883	0.8876	0.96057	1.14019	0.97384	1.00973	0.87655	1.07172	1.07629	1.04693	1.01506	1.00598	1.02515	1.01874	1.01774	1.00362	.	0.91039	0.89244	0.93791	0.99021	1.10929	1.09556	1.06988	1.04618	0.98148	0.92573	0.91464	0.92045
	Uganda	MIROC_MIROC5_SMHI-RCA4	RCP4.5	Uganda Hospitals	Five years and above	2016-2045	2029	2029-01-01	.	.	.	.	-1.77886	-2.07697	-1.48075	.	0.1521	0.87207	1.05336	1.09008	1.08544	0.95883	0.8876	0.96057	1.14019	0.97384	1.00973	0.96271	1.00517	1.02524	1.01195	0.99123	0.98685	1.00602	1.00244	1.00317	.	0.95427	0.89241	0.91234	0.94747	1.08234	1.05257	0.93916	0.87623	0.86248	1.00212	0.96555	0.95224
	Uganda	MIROC_MIROC5_SMHI-RCA4	RCP4.5	Uganda Hospitals	Five years and above	2016-2045	2030	2030-01-01	.	.	.	.	-0.15694	-0.45505	0.14117	.	0.1521	0.90056	0.87207	1.05336	1.09008	1.08544	0.95883	0.8876	0.96057	1.14019	0.97384	0.88631	0.942	0.97902	1.0003	0.99339	0.97828	0.97606	0.9943	0.99225	.	0.96876	0.95564	0.95125	0.95047	1.09227	1.01895	0.93347	0.93411	0.90683	1.01375	0.99438	0.9836
	Uganda	MIROC_MIROC5_SMHI-RCA4	RCP4.5	Uganda Hospitals	Five years and above	2016-2045	2031	2031-01-01	.	.	.	.	-0.60708	-0.90519	-0.30897	.	0.1521	0.94804	0.90056	0.87207	1.05336	1.09008	1.08544	0.95883	0.8876	0.96057	1.14019	0.9243	0.90689	0.94351	0.97282	0.99159	0.98691	0.9745	0.97295	0.98967	.	0.94744	0.93753	0.93143	0.99733	1.07819	1.06743	0.98286	0.93115	0.92999	0.9862	0.96998	0.96034
	Uganda	MIROC_MIROC5_SMHI-RCA4	RCP4.5	Uganda Hospitals	Five years and above	2016-2045	2032	2032-01-01	.	.	.	.	-2.96841	-3.26653	-2.6703	.	0.1521	0.99537	0.94804	0.90056	0.87207	1.05336	1.09008	1.08544	0.95883	0.8876	0.96057	0.97171	0.94799	0.92901	0.95388	0.97658	0.99213	0.98797	0.97682	0.97519	.	0.95594	0.89782	0.9345	1.00204	1.09398	1.06902	1.02206	0.91212	0.9484	0.94698	0.93059	0.93157
	Uganda	MIROC_MIROC5_SMHI-RCA4	RCP4.5	Uganda Hospitals	Five years and above	2016-2045	2033	2033-01-01	.	.	.	.	-2.99128	-3.2894	-2.69317	.	0.1521	1.02287	0.99537	0.94804	0.90056	0.87207	1.05336	1.09008	1.08544	0.95883	0.8876	1.00912	0.98876	0.96671	0.94778	0.96538	0.98319	0.99597	0.99185	0.98142	.	0.91644	1.0023	0.93532	1.0343	1.09587	1.07517	1.00637	0.92352	0.93073	0.96936	0.98034	0.96909
	Uganda	MIROC_MIROC5_SMHI-RCA4	RCP4.5	Uganda Hospitals	Five years and above	2016-2045	2034	2034-01-01	.	.	.	.	-2.08795	-2.38606	-1.78984	.	0.1521	0.90501	1.02287	0.99537	0.94804	0.90056	0.87207	1.05336	1.09008	1.08544	0.95883	0.96394	0.97442	0.96782	0.95437	0.94065	0.95675	0.97342	0.98587	0.98316	.	0.98301	0.9163	0.95074	1.10603	1.09814	1.08195	1.03572	0.97873	0.97001	0.95841	0.94437	0.94596
	Uganda	MIROC_MIROC5_SMHI-RCA4	RCP4.5	Uganda Hospitals	Five years and above	2016-2045	2035	2035-01-01	.	.	.	.	-1.03073	-1.32884	-0.73262	.	0.1521	1.062	0.90501	1.02287	0.99537	0.94804	0.90056	0.87207	1.05336	1.09008	1.08544	0.98351	0.99663	0.99632	0.98666	0.97231	0.95799	0.96991	0.98326	0.99348	.	0.94625	0.94063	0.97674	0.99307	1.06491	1.07987	1.01096	0.97166	0.87597	0.97715	0.96498	0.96792
	Uganda	MIROC_MIROC5_SMHI-RCA4	RCP4.5	Uganda Hospitals	Five years and above	2036-2065	2036	2036-01-01	.	.	.	.	-1.10241	-1.40052	-0.8043	.	0.1521	0.77379	1.062	0.90501	1.02287	0.99537	0.94804	0.90056	0.87207	1.05336	1.09008	0.9179	0.9136	0.94092	0.95181	0.95118	0.94395	0.93496	0.94812	0.96232	.	0.91972	0.91909	0.92903	1.01778	1.09569	1.04715	0.97214	0.94431	0.88589	0.9755	0.9567	0.94978
	Uganda	MIROC_MIROC5_SMHI-RCA4	RCP4.5	Uganda Hospitals	Five years and above	2036-2065	2037	2037-01-01	.	.	.	.	-1.80364	-2.10175	-1.50553	.	0.1521	1.08761	0.77379	1.062	0.90501	1.02287	0.99537	0.94804	0.90056	0.87207	1.05336	0.9307	0.97447	0.95711	0.97026	0.97444	0.97067	0.96191	0.95193	0.96207	.	0.95838	0.91671	0.99048	1.12137	1.08556	1.0702	0.99932	0.92759	0.92368	0.99751	0.97058	0.97555
	Uganda	MIROC_MIROC5_SMHI-RCA4	RCP4.5	Uganda Hospitals	Five years and above	2036-2065	2038	2038-01-01	.	.	.	.	-2.38061	-2.67872	-2.0825	.	0.1521	0.98374	1.08761	0.77379	1.062	0.90501	1.02287	0.99537	0.94804	0.90056	0.87207	1.03567	0.94838	0.97679	0.96243	0.97251	0.97577	0.97231	0.96433	0.95511	.	0.99584	0.90383	0.98244	1.0888	1.13019	1.04622	0.99332	0.93363	0.90614	0.99669	0.96574	0.96991
	Uganda	MIROC_MIROC5_SMHI-RCA4	RCP4.5	Uganda Hospitals	Five years and above	2036-2065	2039	2039-01-01	.	.	.	.	-2.26871	-2.56683	-1.9706	.	0.1521	1.1105	0.98374	1.08761	0.77379	1.062	0.90501	1.02287	0.99537	0.94804	0.90056	1.04712	1.06061	0.98891	1.00353	0.98711	0.99222	0.99261	0.98766	0.97895	.	0.95112	0.93468	0.99593	1.1281	1.13767	1.09461	1.04751	0.99139	0.95405	0.96918	0.95768	0.96724
	Uganda	MIROC_MIROC5_SMHI-RCA4	RCP4.5	Uganda Hospitals	Five years and above	2036-2065	2040	2040-01-01	.	.	.	.	-2.24866	-2.54677	-1.95055	.	0.1521	0.98441	1.1105	0.98374	1.08761	0.77379	1.062	0.90501	1.02287	0.99537	0.94804	1.04745	1.02621	1.04156	0.98801	1.00034	0.98672	0.99124	0.9917	0.98733	.	0.93631	0.88492	0.9291	1.01882	1.11491	1.08733	1.002	0.98795	0.95258	0.95405	0.93101	0.93053
	Uganda	MIROC_MIROC5_SMHI-RCA4	RCP4.5	Uganda Hospitals	Five years and above	2036-2065	2041	2041-01-01	.	.	.	.	-1.28115	-1.57927	-0.98304	.	0.1521	0.7632	0.98441	1.1105	0.98374	1.08761	0.77379	1.062	0.90501	1.02287	0.99537	0.8738	0.9527	0.96046	0.98589	0.95054	0.96646	0.95878	0.9659	0.96885	.	0.94753	0.87837	0.92037	0.96993	1.07745	1.06887	0.97987	0.94003	0.92097	0.99793	0.95808	0.94865
	Uganda	MIROC_MIROC5_SMHI-RCA4	RCP4.5	Uganda Hospitals	Five years and above	2036-2065	2042	2042-01-01	.	.	.	.	-0.8799	-1.17801	-0.58179	.	0.1521	1.06018	0.7632	0.98441	1.1105	0.98374	1.08761	0.77379	1.062	0.90501	1.02287	0.91169	0.93593	0.97957	0.9804	0.99827	0.9662	0.97818	0.97005	0.97533	.	1.03585	0.93102	0.9881	1.07111	1.10362	1.06617	0.98608	0.92289	0.9271	1.00733	0.98189	0.98344
	Uganda	MIROC_MIROC5_SMHI-RCA4	RCP4.5	Uganda Hospitals	Five years and above	2036-2065	2043	2043-01-01	.	.	.	.	-1.34022	-1.63833	-1.04211	.	0.1521	1.00022	1.06018	0.7632	0.98441	1.1105	0.98374	1.08761	0.77379	1.062	0.90501	1.0302	0.9412	0.952	0.9837	0.98371	0.99855	0.97046	0.98063	0.97307	.	1.00452	0.91461	0.99318	1.04949	1.14004	1.04065	0.97012	0.89656	0.93877	1.0157	0.982	0.9848
	Uganda	MIROC_MIROC5_SMHI-RCA4	RCP4.5	Uganda Hospitals	Five years and above	2036-2065	2044	2044-01-01	.	.	.	.	-1.53834	-1.83645	-1.24023	.	0.1521	1.06812	1.00022	1.06018	0.7632	0.98441	1.1105	0.98374	1.08761	0.77379	1.062	1.03417	1.04284	0.97293	0.97523	0.99777	0.99577	1.00725	0.98131	0.98938	.	0.98931	0.99153	1.06175	1.03634	1.14799	1.10349	1.03039	0.94172	0.95749	1.00302	0.99919	1.01483
	Uganda	MIROC_MIROC5_SMHI-RCA4	RCP4.5	Uganda Hospitals	Five years and above	2036-2065	2045	2045-01-01	.	.	.	.	-2.41192	-2.71003	-2.1138	.	0.1521	1.1212	1.06812	1.00022	1.06018	0.7632	0.98441	1.1105	0.98374	1.08761	0.77379	1.09466	1.06318	1.06243	1.00258	0.99955	1.0154	1.01145	1.01991	0.9953	.	0.92411	0.86013	0.93575	1.07666	1.11545	1.11963	1.02796	1.01175	0.9595	0.96393	0.92933	0.93094
	Uganda	MIROC_MIROC5_SMHI-RCA4	RCP4.5	Uganda Hospitals	Five years and above	2036-2065	2046	2046-01-01	.	.	.	.	-2.22121	-2.51932	-1.9231	.	0.1521	0.93995	1.1212	1.06812	1.00022	1.06018	0.7632	0.98441	1.1105	0.98374	1.08761	1.03057	1.04309	1.03237	1.03793	0.99214	0.99104	1.00597	1.0035	1.01191	.	0.9012	0.91767	0.92584	0.95801	1.01797	1.05639	0.95733	0.92197	0.886	0.96458	0.94894	0.94317
	Uganda	MIROC_MIROC5_SMHI-RCA4	RCP4.5	Uganda Hospitals	Five years and above	2036-2065	2047	2047-01-01	.	.	.	.	-2.57639	-2.8745	-2.27828	.	0.1521	1.13011	0.93995	1.1212	1.06812	1.00022	1.06018	0.7632	0.98441	1.1105	0.98374	1.03503	1.06375	1.06484	1.05192	1.0533	1.01185	1.00842	1.01976	1.01616	.	0.92867	0.87207	0.92246	1.06758	1.11099	1.06321	0.98697	0.92691	0.88863	0.94315	0.91946	0.92021
	Uganda	MIROC_MIROC5_SMHI-RCA4	RCP4.5	Uganda Hospitals	Five years and above	2036-2065	2048	2048-01-01	.	.	.	.	-1.09089	-1.389	-0.79277	.	0.1521	1.05891	1.13011	0.93995	1.1212	1.06812	1.00022	1.06018	0.7632	0.98441	1.1105	1.09451	1.04299	1.06254	1.06366	1.05308	1.0541	1.01774	1.01403	1.02368	.	0.99927	0.92251	0.95656	1.05138	1.09837	1.03415	0.94058	0.88767	0.92701	1.03924	1.00033	0.98939
	Uganda	MIROC_MIROC5_SMHI-RCA4	RCP4.5	Uganda Hospitals	Five years and above	2036-2065	2049	2049-01-01	.	.	.	.	-0.87565	-1.17376	-0.57754	.	0.1521	1.04982	1.05891	1.13011	0.93995	1.1212	1.06812	1.00022	1.06018	0.7632	0.98441	1.05437	1.07962	1.0447	1.06	1.06135	1.05262	1.05356	1.0213	1.01761	.	0.9644	0.98895	1.04599	1.1419	1.14831	1.08796	1.0134	0.93776	0.911	0.99466	0.99276	1.00606
	Uganda	MIROC_MIROC5_SMHI-RCA4	RCP4.5	Uganda Hospitals	Five years and above	2036-2065	2050	2050-01-01	.	.	.	.	-2.72174	-3.01985	-2.42363	.	0.1521	1.06128	1.04982	1.05891	1.13011	0.93995	1.1212	1.06812	1.00022	1.06018	0.7632	1.05555	1.05667	1.07503	1.04801	1.06021	1.06134	1.0537	1.05442	1.0253	.	0.90491	0.89444	0.96844	1.1087	1.16303	1.10481	1.09782	1.05514	0.97313	0.9271	0.91621	0.92927
	Uganda	MIROC_MIROC5_SMHI-RCA4	RCP4.5	Uganda Hospitals	Five years and above	2036-2065	2051	2051-01-01	.	.	.	.	-3.62074	-3.91885	-3.32262	.	0.1521	0.94996	1.06128	1.04982	1.05891	1.13011	0.93995	1.1212	1.06812	1.00022	1.06018	1.00562	1.02035	1.02999	1.05002	1.03167	1.04446	1.04742	1.04217	1.04397	.	0.90525	0.89565	0.91585	1.06578	1.11457	1.09483	0.9906	0.95408	0.89578	0.93202	0.9199	0.91889
	Uganda	MIROC_MIROC5_SMHI-RCA4	RCP4.5	Uganda Hospitals	Five years and above	2036-2065	2052	2052-01-01	.	.	.	.	-2.12286	-2.42097	-1.82475	.	0.1521	0.96446	0.94996	1.06128	1.04982	1.05891	1.13011	0.93995	1.1212	1.06812	1.00022	0.95721	0.9919	1.00638	1.01689	1.03576	1.02207	1.03446	1.0382	1.0344	.	0.95352	0.94625	0.98212	1.0344	1.10802	1.0897	1.0048	0.92718	0.88775	0.97317	0.9642	0.96868
	Uganda	MIROC_MIROC5_SMHI-RCA4	RCP4.5	Uganda Hospitals	Five years and above	2036-2065	2053	2053-01-01	.	.	.	.	-0.81609	-1.1142	-0.51797	.	0.1521	0.91556	0.96446	0.94996	1.06128	1.04982	1.05891	1.13011	0.93995	1.1212	1.06812	0.94001	0.94332	0.97281	0.98821	1	1.01858	1.00875	1.02125	1.02594	.	0.92801	0.92224	0.93992	1.08253	1.13161	1.06383	0.97465	0.911	0.93185	0.98357	0.96312	0.95732
	Uganda	MIROC_MIROC5_SMHI-RCA4	RCP4.5	Uganda Hospitals	Five years and above	2036-2065	2054	2054-01-01	.	.	.	.	-0.80401	-1.10212	-0.5059	.	0.1521	1.06499	0.91556	0.96446	0.94996	1.06128	1.04982	1.05891	1.13011	0.93995	1.1212	0.99027	0.98167	0.97374	0.99125	1.00101	1.00928	1.02439	1.015	1.02562	.	1.00394	0.9492	0.99537	1.05499	1.12502	1.07859	0.99962	0.94582	0.95908	0.99505	0.97976	0.98367
	Uganda	MIROC_MIROC5_SMHI-RCA4	RCP4.5	Uganda Hospitals	Five years and above	2055-2085	2055	2055-01-01	.	.	.	.	-1.28675	-1.58486	-0.98864	.	0.1521	0.93077	1.06499	0.91556	0.96446	0.94996	1.06128	1.04982	1.05891	1.13011	0.93995	0.99788	0.97044	0.96894	0.96514	0.98117	0.99097	0.99947	1.01398	1.00658	.	0.96624	0.9836	1.06664	1.08613	1.17322	1.08246	1.03125	0.97967	0.97177	1.01497	1.00452	1.02005
	Uganda	MIROC_MIROC5_SMHI-RCA4	RCP4.5	Uganda Hospitals	Five years and above	2055-2085	2056	2056-01-01	.	.	.	.	-2.13527	-2.43338	-1.83716	.	0.1521	0.99163	0.93077	1.06499	0.91556	0.96446	0.94996	1.06128	1.04982	1.05891	1.13011	0.9612	0.99579	0.97573	0.97348	0.96956	0.98266	0.99106	0.9986	1.01175	.	0.99701	0.93125	0.9703	1.10986	1.14343	1.11153	1.07718	0.99117	0.92507	0.9869	0.96835	0.96884
	Uganda	MIROC_MIROC5_SMHI-RCA4	RCP4.5	Uganda Hospitals	Five years and above	2055-2085	2057	2057-01-01	.	.	.	.	-2.20281	-2.50092	-1.9047	.	0.1521	0.94095	0.99163	0.93077	1.06499	0.91556	0.96446	0.94996	1.06128	1.04982	1.05891	0.96629	0.95445	0.98208	0.96878	0.96806	0.96547	0.97745	0.98549	0.99283	.	0.92385	0.94971	0.9244	0.99397	1.11251	1.09158	1.03831	1.0171	0.89853	0.96122	0.95738	0.94914
	Uganda	MIROC_MIROC5_SMHI-RCA4	RCP4.5	Uganda Hospitals	Five years and above	2055-2085	2058	2058-01-01	.	.	.	.	-1.3214	-1.61951	-1.02329	.	0.1521	0.84288	0.94095	0.99163	0.93077	1.06499	0.91556	0.96446	0.94996	1.06128	1.04982	0.89191	0.92515	0.92656	0.95424	0.94779	0.95017	0.95015	0.9625	0.97123	.	0.98024	0.90118	0.9433	1.05972	1.12173	1.08274	0.99256	0.9437	0.89212	1.00862	0.9728	0.96543
	Uganda	MIROC_MIROC5_SMHI-RCA4	RCP4.5	Uganda Hospitals	Five years and above	2055-2085	2059	2059-01-01	.	.	.	.	0.01365	-0.28446	0.31176	.	0.1521	1.03081	0.84288	0.94095	0.99163	0.93077	1.06499	0.91556	0.96446	0.94996	1.06128	0.93684	0.93821	0.95157	0.94741	0.967	0.95965	0.96025	0.95911	0.96933	.	1.02863	0.99191	0.98794	1.09205	1.13502	1.06311	0.98286	0.93393	0.88686	1.0575	1.03564	1.02371
	Uganda	MIROC_MIROC5_SMHI-RCA4	RCP4.5	Uganda Hospitals	Five years and above	2055-2085	2060	2060-01-01	.	.	.	.	-1.27648	-1.5746	-0.97837	.	0.1521	1.0233	1.03081	0.84288	0.94095	0.99163	0.93077	1.06499	0.91556	0.96446	0.94996	1.02706	0.96566	0.95949	0.96591	0.96006	0.97505	0.96761	0.96726	0.96553	.	1.00112	0.94566	0.97123	1.10883	1.15513	1.10985	1.0298	0.95559	0.90275	0.98557	0.97226	0.97201
	Uganda	MIROC_MIROC5_SMHI-RCA4	RCP4.5	Uganda Hospitals	Five years and above	2055-2085	2061	2061-01-01	.	.	.	.	-1.92618	-2.22429	-1.62807	.	0.1521	1.05117	1.0233	1.03081	0.84288	0.94095	0.99163	0.93077	1.06499	0.91556	0.96446	1.03724	1.03509	0.98704	0.97782	0.98012	0.97307	0.98456	0.97689	0.97565	.	1.01362	0.9462	0.98427	1.05767	1.15273	1.12397	1.05615	0.97363	0.95698	1.03121	1.00287	0.99822
	Uganda	MIROC_MIROC5_SMHI-RCA4	RCP4.5	Uganda Hospitals	Five years and above	2055-2085	2062	2062-01-01	.	.	.	.	-2.5425	-2.84061	-2.24438	.	0.1521	1.06107	1.05117	1.0233	1.03081	0.84288	0.94095	0.99163	0.93077	1.06499	0.91556	1.05612	1.04518	1.04159	1.00185	0.9917	0.99169	0.98407	0.99306	0.98531	.	0.95093	0.87734	0.91028	1.03674	1.11684	1.10049	1.02526	0.98781	0.95949	0.95774	0.93094	0.92578
	Uganda	MIROC_MIROC5_SMHI-RCA4	RCP4.5	Uganda Hospitals	Five years and above	2055-2085	2063	2063-01-01	.	.	.	.	-1.80404	-2.10215	-1.50593	.	0.1521	0.89573	1.06107	1.05117	1.0233	1.03081	0.84288	0.94095	0.99163	0.93077	1.06499	0.9784	1.00266	1.00782	1.01242	0.98416	0.97799	0.97969	0.97426	0.98333	.	0.95225	0.90761	0.92662	1.06847	1.10799	1.0841	0.99456	0.94072	0.88223	0.99559	0.96626	0.95635
	Uganda	MIROC_MIROC5_SMHI-RCA4	RCP4.5	Uganda Hospitals	Five years and above	2055-2085	2064	2064-01-01	.	.	.	.	-1.09735	-1.39546	-0.79924	.	0.1521	0.90477	0.89573	1.06107	1.05117	1.0233	1.03081	0.84288	0.94095	0.99163	0.93077	0.90025	0.95386	0.97819	0.98721	0.99448	0.97282	0.96884	0.97137	0.96731	.	0.97531	0.96146	0.97177	1.02493	1.10812	1.07844	0.98492	0.99421	0.89436	0.97765	0.97225	0.97213
	Uganda	MIROC_MIROC5_SMHI-RCA4	RCP4.5	Uganda Hospitals	Five years and above	2055-2085	2065	2065-01-01	.	.	.	.	-0.39468	-0.69279	-0.09656	.	0.1521	1.05841	0.90477	0.89573	1.06107	1.05117	1.0233	1.03081	0.84288	0.94095	0.99163	0.98159	0.95297	0.98	0.99423	0.99908	1.00361	0.98352	0.97879	0.98007	.	1.0104	1.02133	0.9845	0.98741	1.14511	1.07952	1.01278	0.96569	0.92391	1.02502	1.02379	1.01397
	Uganda	MIROC_MIROC5_SMHI-RCA4	RCP4.5	Uganda Hospitals	Five years and above	2055-2085	2066	2066-01-01	.	.	.	.	-0.55433	-0.85244	-0.25622	.	0.1521	1.14227	1.05841	0.90477	0.89573	1.06107	1.05117	1.0233	1.03081	0.84288	0.94095	1.10034	1.03515	1.0003	1.01245	1.0189	1.01953	1.02094	1.00116	0.99514	.	1.02062	0.98344	1.02383	1.09709	1.16858	1.08992	1.01616	0.94802	0.94971	1.03896	1.02045	1.0213
	Uganda	MIROC_MIROC5_SMHI-RCA4	RCP4.5	Uganda Hospitals	Five years and above	2055-2085	2067	2067-01-01	.	.	.	.	-1.67236	-1.97048	-1.37425	.	0.1521	1.02131	1.14227	1.05841	0.90477	0.89573	1.06107	1.05117	1.0233	1.03081	0.84288	1.08179	1.074	1.03169	1.0045	1.01393	1.01925	1.01975	1.02098	1.00317	.	0.97418	0.92905	0.97607	1.00875	1.14004	1.10701	1.02982	0.98246	0.94829	0.99917	0.97579	0.97586
	Uganda	MIROC_MIROC5_SMHI-RCA4	RCP4.5	Uganda Hospitals	Five years and above	2055-2085	2068	2068-01-01	.	.	.	.	-1.56757	-1.86568	-1.26946	.	0.1521	1.01145	1.02131	1.14227	1.05841	0.90477	0.89573	1.06107	1.05117	1.0233	1.03081	1.01638	1.05834	1.05836	1.02764	1.00566	1.01357	1.01827	1.01883	1.02003	.	0.9713	0.91674	0.91577	0.99187	1.11073	1.07235	0.94411	0.92769	0.89153	1.0166	0.98332	0.96643
	Uganda	MIROC_MIROC5_SMHI-RCA4	RCP4.5	Uganda Hospitals	Five years and above	2055-2085	2069	2069-01-01	.	.	.	.	-1.57038	-1.86849	-1.27227	.	0.1521	0.79494	1.01145	1.02131	1.14227	1.05841	0.90477	0.89573	1.06107	1.05117	1.0233	0.90319	0.94256	0.99249	1.00567	0.98886	0.97555	0.98624	0.99346	0.99644	.	0.97611	0.93205	0.96104	1.0422	1.0888	1.03947	0.96195	0.92459	0.91027	0.99927	0.97686	0.97291
	Uganda	MIROC_MIROC5_SMHI-RCA4	RCP4.5	Uganda Hospitals	Five years and above	2055-2085	2070	2070-01-01	.	.	.	.	-0.95138	-1.24949	-0.65327	.	0.1521	0.90448	0.79494	1.01145	1.02131	1.14227	1.05841	0.90477	0.89573	1.06107	1.05117	0.84971	0.90362	0.93304	0.97489	0.98881	0.9768	0.96667	0.97716	0.98456	.	1.04042	0.9758	1.06569	1.11654	1.13213	1.11203	1.03678	0.99017	0.99316	1.0488	1.02446	1.03477
	Uganda	MIROC_MIROC5_SMHI-RCA4	RCP4.5	Uganda Hospitals	Five years and above	2071-2100	2071	2071-01-01	.	.	.	.	-0.60746	-0.90557	-0.30935	.	0.1521	1.02019	0.90448	0.79494	1.01145	1.02131	1.14227	1.05841	0.90477	0.89573	1.06107	0.96233	0.90653	0.93276	0.95047	0.98244	0.99329	0.98223	0.97262	0.98146	.	0.99811	0.96112	1.06782	1.12996	1.15099	1.10893	1.04931	0.99786	0.91423	1.03308	1.00909	1.02377
	Uganda	MIROC_MIROC5_SMHI-RCA4	RCP4.5	Uganda Hospitals	Five years and above	2071-2100	2072	2072-01-01	.	.	.	.	-1.08031	-1.37842	-0.78219	.	0.1521	0.89483	1.02019	0.90448	0.79494	1.01145	1.02131	1.14227	1.05841	0.90477	0.89573	0.95751	0.93983	0.90361	0.92518	0.9412	0.96992	0.98098	0.97252	0.96484	.	0.97949	1.00024	0.97641	1.11291	1.10737	1.15706	1.07362	0.98545	0.9307	0.99494	0.99671	0.99163
	Uganda	MIROC_MIROC5_SMHI-RCA4	RCP4.5	Uganda Hospitals	Five years and above	2071-2100	2073	2073-01-01	.	.	.	.	-1.94564	-2.24375	-1.64753	.	0.1521	1.01313	0.89483	1.02019	0.90448	0.79494	1.01145	1.02131	1.14227	1.05841	0.90477	0.95398	0.97605	0.95816	0.92551	0.93984	0.95148	0.97532	0.98456	0.97658	.	0.95963	0.90219	0.96576	1.04819	1.13219	1.1177	1.02724	0.98313	0.91426	1.00025	0.96756	0.96711
	Uganda	MIROC_MIROC5_SMHI-RCA4	RCP4.5	Uganda Hospitals	Five years and above	2071-2100	2074	2074-01-01	.	.	.	.	-2.35801	-2.65612	-2.05989	.	0.1521	0.97563	1.01313	0.89483	1.02019	0.90448	0.79494	1.01145	1.02131	1.14227	1.05841	0.99438	0.9612	0.97595	0.96165	0.93387	0.94495	0.95449	0.97536	0.98366	.	0.97577	0.95726	0.98643	1.08679	1.12012	1.06409	0.98219	0.91802	0.93749	0.97083	0.96631	0.97134
	Uganda	MIROC_MIROC5_SMHI-RCA4	RCP4.5	Uganda Hospitals	Five years and above	2071-2100	2075	2075-01-01	.	.	.	.	-1.87278	-2.17089	-1.57467	.	0.1521	0.92378	0.97563	1.01313	0.89483	1.02019	0.90448	0.79494	1.01145	1.02131	1.14227	0.9497	0.97085	0.95184	0.96551	0.95534	0.93243	0.9423	0.95108	0.9702	.	0.95951	0.97268	0.98407	1.01721	1.12123	1.12671	1.0641	0.9885	0.93777	0.97814	0.97632	0.97826
	Uganda	MIROC_MIROC5_SMHI-RCA4	RCP4.5	Uganda Hospitals	Five years and above	2071-2100	2076	2076-01-01	.	.	.	.	-1.62045	-1.91857	-1.32234	.	0.1521	1.03604	0.92378	0.97563	1.01313	0.89483	1.02019	0.90448	0.79494	1.01145	1.02131	0.97991	0.97848	0.98714	0.96868	0.97727	0.96687	0.94538	0.95272	0.95958	.	0.93679	0.91305	0.92893	0.99505	1.15786	1.13933	1.05463	1.0192	0.93946	0.97668	0.95547	0.94883
	Uganda	MIROC_MIROC5_SMHI-RCA4	RCP4.5	Uganda Hospitals	Five years and above	2071-2100	2077	2077-01-01	.	.	.	.	-0.79251	-1.09062	-0.4944	.	0.1521	0.89553	1.03604	0.92378	0.97563	1.01313	0.89483	1.02019	0.90448	0.79494	1.01145	0.96579	0.95178	0.95774	0.96882	0.95649	0.96559	0.95795	0.93984	0.947	.	0.98015	0.97264	0.97524	1.04849	1.11039	1.04506	0.95578	0.92197	0.87099	1.01701	1.00222	0.99547
	Uganda	MIROC_MIROC5_SMHI-RCA4	RCP4.5	Uganda Hospitals	Five years and above	2071-2100	2078	2078-01-01	.	.	.	.	-1.53088	-1.829	-1.23277	.	0.1521	1.172	0.89553	1.03604	0.92378	0.97563	1.01313	0.89483	1.02019	0.90448	0.79494	1.03377	1.03453	1.00684	1.0006	1.00269	0.98728	0.99139	0.98174	0.96306	.	0.96296	0.95061	0.96984	1.06314	1.14553	1.1184	1.03843	0.98153	0.98641	0.96336	0.95911	0.96179
	Uganda	MIROC_MIROC5_SMHI-RCA4	RCP4.5	Uganda Hospitals	Five years and above	2071-2100	2079	2079-01-01	.	.	.	.	-3.21706	-3.51517	-2.91894	.	0.1521	1.05654	1.172	0.89553	1.03604	0.92378	0.97563	1.01313	0.89483	1.02019	0.90448	1.11427	1.04136	1.04003	1.01678	1.00992	1.01038	0.99594	0.99863	0.98922	.	0.93245	0.88649	0.96168	1.0177	1.14434	1.10011	1.04529	1.00235	0.93	0.93576	0.91934	0.92992
	Uganda	MIROC_MIROC5_SMHI-RCA4	RCP4.5	Uganda Hospitals	Five years and above	2071-2100	2080	2080-01-01	.	.	.	.	-2.53172	-2.82984	-2.23361	.	0.1521	1.10224	1.05654	1.172	0.89553	1.03604	0.92378	0.97563	1.01313	0.89483	1.02019	1.07939	1.11026	1.05658	1.05247	1.03102	1.02311	1.02186	1.00775	1.00899	.	1.01776	0.95704	0.99541	1.02969	1.14256	1.05408	0.95808	0.95097	0.92708	0.98984	0.97891	0.98304
	Uganda	MIROC_MIROC5_SMHI-RCA4	RCP4.5	Uganda Hospitals	Five years and above	2071-2100	2081	2081-01-01	.	.	.	.	-2.17928	-2.47739	-1.88117	.	0.1521	1.1921	1.10224	1.05654	1.172	0.89553	1.03604	0.92378	0.97563	1.01313	0.89483	1.14717	1.11696	1.13072	1.08368	1.07574	1.05403	1.04423	1.04078	1.02618	.	0.95811	0.9013	1.00712	1.04976	1.14601	1.10367	1.07411	0.9531	0.91597	0.93772	0.92558	0.94596
	Uganda	MIROC_MIROC5_SMHI-RCA4	RCP4.5	Uganda Hospitals	Five years and above	2071-2100	2082	2082-01-01	.	.	.	.	-2.39469	-2.6928	-2.09658	.	0.1521	1.07975	1.1921	1.10224	1.05654	1.172	0.89553	1.03604	0.92378	0.97563	1.01313	1.13592	1.1247	1.10766	1.12053	1.08303	1.07631	1.05725	1.04818	1.04467	.	0.91709	0.91962	0.93889	1.09662	1.15139	1.09308	0.99444	0.96725	0.91536	0.92669	0.92433	0.92797
	Uganda	MIROC_MIROC5_SMHI-RCA4	RCP4.5	Uganda Hospitals	Five years and above	2071-2100	2083	2083-01-01	.	.	.	.	-2.15162	-2.44973	-1.8535	.	0.1521	0.86953	1.07975	1.1921	1.10224	1.05654	1.172	0.89553	1.03604	0.92378	0.97563	0.97464	1.04712	1.0609	1.06003	1.07869	1.05253	1.05047	1.03639	1.03031	.	0.96793	0.94516	0.97208	1.06754	1.17302	1.12285	1.02113	0.96734	0.93228	0.96709	0.95978	0.96285
	Uganda	MIROC_MIROC5_SMHI-RCA4	RCP4.5	Uganda Hospitals	Five years and above	2071-2100	2084	2084-01-01	.	.	.	.	-1.82155	-2.11966	-1.52344	.	0.1521	1.06664	0.86953	1.07975	1.1921	1.10224	1.05654	1.172	0.89553	1.03604	0.92378	0.96808	1.0053	1.052	1.06205	1.06113	1.07697	1.05429	1.05226	1.03941	.	0.98125	0.95078	1.02046	1.11869	1.15711	1.10215	1.04952	1.00095	0.96025	0.98427	0.97311	0.98494
	Uganda	MIROC_MIROC5_SMHI-RCA4	RCP4.5	Uganda Hospitals	Five years and above	2071-2100	2085	2085-01-01	.	.	.	.	-0.16612	-0.46423	0.132	.	0.1521	1.32949	1.06664	0.86953	1.07975	1.1921	1.10224	1.05654	1.172	0.89553	1.03604	1.19806	1.08855	1.08635	1.1075	1.10662	1.09947	1.10854	1.08487	1.07999	.	1.03851	1.00265	1.09934	1.09225	1.16841	1.13238	1.09891	1.00129	0.95163	1.06754	1.04591	1.05927
	Uganda	MIROC_MIROC5_SMHI-RCA4	RCP4.5	Uganda Hospitals	Five years and above	2071-2100	2086	2086-01-01	.	.	.	.	-1.6191	-1.91721	-1.32099	.	0.1521	1.11582	1.32949	1.06664	0.86953	1.07975	1.1921	1.10224	1.05654	1.172	0.89553	1.22265	1.17065	1.09537	1.09224	1.10888	1.10794	1.10151	1.10934	1.08796	.	0.91115	0.89234	0.91815	1.0072	1.14532	1.13023	1.05846	0.98944	0.96246	0.94318	0.92624	0.92421
	Uganda	MIROC_MIROC5_SMHI-RCA4	RCP4.5	Uganda Hospitals	Five years and above	2071-2100	2087	2087-01-01	.	.	.	.	-2.45776	-2.75587	-2.15965	.	0.1521	1.21632	1.11582	1.32949	1.06664	0.86953	1.07975	1.1921	1.10224	1.05654	1.172	1.16607	1.22054	1.18206	1.11956	1.11292	1.12423	1.12148	1.11427	1.12004	.	0.93923	0.89872	0.92368	1.00307	1.09736	1.09756	1.02638	0.93207	0.92248	0.98171	0.95405	0.94645
	Uganda	MIROC_MIROC5_SMHI-RCA4	RCP4.5	Uganda Hospitals	Five years and above	2071-2100	2088	2088-01-01	.	.	.	.	-3.30343	-3.60154	-3.00532	.	0.1521	1.03442	1.21632	1.11582	1.32949	1.06664	0.86953	1.07975	1.1921	1.10224	1.05654	1.12537	1.12219	1.17401	1.15254	1.10537	1.10171	1.11301	1.11181	1.10628	.	0.94135	0.87986	0.95229	1.04252	1.12054	1.0844	0.98814	0.938	0.93284	0.92945	0.91292	0.92276
	Uganda	MIROC_MIROC5_SMHI-RCA4	RCP4.5	Uganda Hospitals	Five years and above	2071-2100	2089	2089-01-01	.	.	.	.	-1.34753	-1.64564	-1.04942	.	0.1521	1.07593	1.03442	1.21632	1.11582	1.32949	1.06664	0.86953	1.07975	1.1921	1.10224	1.05518	1.10889	1.11062	1.15439	1.13977	1.10116	1.09849	1.10889	1.10822	.	0.99798	0.93931	1.01786	1.06474	1.14782	1.08356	0.98299	0.98029	0.91794	1.04022	1.00658	1.0094
	Uganda	MIROC_MIROC5_SMHI-RCA4	RCP4.5	Uganda Hospitals	Five years and above	2071-2100	2090	2090-01-01	.	.	.	.	-0.37359	-0.6717	-0.07548	.	0.1521	1.12222	1.07593	1.03442	1.21632	1.11582	1.32949	1.06664	0.86953	1.07975	1.1921	1.09907	1.07752	1.11222	1.11294	1.14903	1.13726	1.10379	1.10112	1.11022	.	0.95337	0.99036	1.0177	1.09844	1.14039	1.11577	1.06387	0.93791	0.99137	0.99943	0.9964	1.00173
	Uganda	MIROC_MIROC5_SMHI-RCA4	RCP4.5	Uganda Hospitals	Five years and above	2071-2100	2091	2091-01-01	.	.	.	.	-2.17161	-2.46972	-1.8735	.	0.1521	1.08906	1.12222	1.07593	1.03442	1.21632	1.11582	1.32949	1.06664	0.86953	1.07975	1.10564	1.09573	1.08041	1.10759	1.10896	1.14046	1.13124	1.10216	1.09992	.	0.90611	0.92856	0.97547	1.07609	1.15156	1.08436	1.03638	0.98517	0.99331	0.92356	0.92523	0.93779
	Uganda	MIROC_MIROC5_SMHI-RCA4	RCP4.5	Uganda Hospitals	Five years and above	2071-2100	2092	2092-01-01	.	.	.	.	-3.38884	-3.68696	-3.09073	.	0.1521	1.06497	1.08906	1.12222	1.07593	1.03442	1.21632	1.11582	1.32949	1.06664	0.86953	1.07701	1.09208	1.08804	1.07732	1.10049	1.10268	1.13103	1.12387	1.09844	.	0.91351	0.92692	0.92723	1.01727	1.12912	1.11007	1.03658	0.965	0.91725	0.93235	0.93054	0.92971
	Uganda	MIROC_MIROC5_SMHI-RCA4	RCP4.5	Uganda Hospitals	Five years and above	2071-2100	2093	2093-01-01	.	.	.	.	-2.11816	-2.41628	-1.82005	.	0.1521	0.91996	1.06497	1.08906	1.12222	1.07593	1.03442	1.21632	1.11582	1.32949	1.06664	0.99247	1.02466	1.04905	1.05443	1.05109	1.0747	1.07984	1.10758	1.10348	.	0.95641	0.93923	0.98912	1.08451	1.10201	1.1034	0.95983	0.9103	0.8644	0.99614	0.97717	0.98016
	Uganda	MIROC_MIROC5_SMHI-RCA4	RCP4.5	Uganda Hospitals	Five years and above	2071-2100	2094	2094-01-01	.	.	.	.	-0.3226	-0.62071	-0.02449	.	0.1521	0.90057	0.91996	1.06497	1.08906	1.12222	1.07593	1.03442	1.21632	1.11582	1.32949	0.91026	0.96183	0.99364	1.01936	1.02878	1.02959	1.05293	1.05992	1.08687	.	0.96331	0.94274	0.95947	1.10336	1.14192	1.09036	0.96614	0.93552	0.92149	1.01955	0.99395	0.98533
	Uganda	MIROC_MIROC5_SMHI-RCA4	RCP4.5	Uganda Hospitals	Five years and above	2071-2100	2095	2095-01-01	.	.	.	.	-0.70922	-1.00733	-0.4111	.	0.1521	0.91981	0.90057	0.91996	1.06497	1.08906	1.12222	1.07593	1.03442	1.21632	1.11582	0.91019	0.91345	0.95133	0.97887	1.00276	1.01322	1.01587	1.03814	1.04591	.	0.98116	0.96536	1.00298	1.04214	1.15108	1.12792	1.07212	0.98815	0.96417	0.99804	0.98714	0.9911
	Uganda	MIROC_MIROC5_SMHI-RCA4	RCP4.5	Uganda Hospitals	Five years and above	2071-2100	2096	2096-01-01	.	.	.	.	-1.35333	-1.65144	-1.05522	.	0.1521	1.0295	0.91981	0.90057	0.91996	1.06497	1.08906	1.12222	1.07593	1.03442	1.21632	0.97465	0.94996	0.94246	0.96696	0.98731	1.00658	1.01525	1.01738	1.03728	.	0.98993	0.94306	1.00586	1.09224	1.14839	1.10989	1.03817	0.95768	1.00016	1.04536	1.01126	1.00991
	Uganda	MIROC_MIROC5_SMHI-RCA4	RCP4.5	Uganda Hospitals	Five years and above	2071-2100	2097	2097-01-01	.	.	.	.	-2.32691	-2.62502	-2.02879	.	0.1521	0.91629	1.0295	0.91981	0.90057	0.91996	1.06497	1.08906	1.12222	1.07593	1.03442	0.97289	0.9552	0.94154	0.93722	0.95852	0.97716	0.9953	1.00426	1.00727	.	0.88991	0.95773	0.98273	1.03513	1.16148	1.11451	1.0454	0.98008	0.93262	0.9675	0.96424	0.96887
	Uganda	MIROC_MIROC5_SMHI-RCA4	RCP4.5	Uganda Hospitals	Five years and above	2071-2100	2098	2098-01-01	.	.	.	.	-1.93041	-2.22852	-1.6323	.	0.1521	1.26559	0.91629	1.0295	0.91981	0.90057	0.91996	1.06497	1.08906	1.12222	1.07593	1.09094	1.07046	1.0328	1.00635	0.99195	1.00238	1.01322	1.02533	1.03039	.	1.00017	0.99536	1.00347	1.13035	1.16123	1.08578	0.99981	0.94735	0.95659	0.99756	0.99683	0.99849
	Uganda	MIROC_MIROC5_SMHI-RCA4	RCP4.5	Uganda Hospitals	Five years and above	2071-2100	2099	2099-01-01	.	.	.	.	-2.07667	-2.37478	-1.77856	.	0.1521	0.88913	1.26559	0.91629	1.0295	0.91981	0.90057	0.91996	1.06497	1.08906	1.12222	1.07736	1.02367	1.02513	1.00406	0.98681	0.97726	0.98823	0.99943	1.01171	.	0.94857	0.92391	1.03673	1.0849	1.18045	1.12518	1.0719	0.95638	0.92786	0.96538	0.95155	0.97285
	Uganda	MIROC_MIROC5_SMHI-RCA4	RCP4.5	Uganda Hospitals	Five years and above	2071-2100	2100	2100-01-01	.	.	.	.	-1.1786	-1.47671	-0.88049	.	0.1521	1.09897	0.88913	1.26559	0.91629	1.0295	0.91981	0.90057	0.91996	1.06497	1.08906	0.99405	1.08456	1.04249	1.03989	1.01988	1.00283	0.99248	1.00053	1.00938	.	1.02525	0.96876	1.02999	1.02524	1.15236	1.11896	1.04831	0.95465	0.93335	1.04142	1.0172	1.0204
	Uganda	MIROC_MIROC5_SMHI-RCA4	RCP4.5	Uganda Hospitals	Under five years	1997-2010	1997	1997-01-01	945462	2317840	-0.89672	0.40791	.	.	.	.	.	1.13827	1.08321	1.02893	1.05017	0.90936	0.93296	1.01162	.	.	.	1.11074	1.09055	1.07514	1.04199	1.02381	.	.	.	.	1.02288	1.01931	1.02407	0.98865	0.99728	0.99192	1.0202	.	.	.	1.0211	1.01028	1.01373
	Uganda	MIROC_MIROC5_SMHI-RCA4	RCP4.5	Uganda Hospitals	Under five years	1997-2010	1998	1998-01-01	1197407	2845811	-0.86569	0.42076	.	.	.	.	.	1.02971	1.13827	1.08321	1.02893	1.05017	0.90936	0.93296	.	.	.	1.08399	1.06564	1.07003	1.06606	1.03994	.	.	.	.	1.01038	1.02288	1.01931	1.02407	0.98865	0.99728	0.99192	.	.	.	1.01663	1.01911	1.01916
	Uganda	MIROC_MIROC5_SMHI-RCA4	RCP4.5	Uganda Hospitals	Under five years	1997-2010	1999	1999-01-01	1341738	3070710	-0.82794	0.43695	-0.86569	-1.07001	-0.66137	0.03775	0.10425	1.08714	1.02971	1.13827	1.08321	1.02893	1.05017	0.90936	.	.	.	1.05843	1.06669	1.08458	1.07345	1.06957	.	.	.	.	1.02139	1.01038	1.02288	1.01931	1.02407	0.98865	0.99728	.	.	.	1.01589	1.01703	1.01849
	Uganda	MIROC_MIROC5_SMHI-RCA4	RCP4.5	Uganda Hospitals	Under five years	1997-2010	2000	2000-01-01	1628314	5470361	-1.2118	0.29766	-1.19123	-1.39219	-0.99027	-0.02057	0.10253	0.9125	1.08714	1.02971	1.13827	1.08321	1.02893	1.05017	.	.	.	0.99982	1.04597	1.04191	1.05017	1.04663	.	.	.	.	1.0336	1.02139	1.01038	1.02288	1.01931	1.02407	0.98865	.	.	.	1.0275	1.02596	1.02206
	Uganda	MIROC_MIROC5_SMHI-RCA4	RCP4.5	Uganda Hospitals	Under five years	1997-2010	2001	2001-01-01	2234275	8966564	-1.38959	0.24918	-1.39653	-1.59608	-1.19699	0.00695	0.10181	1.10445	0.9125	1.08714	1.02971	1.13827	1.08321	1.02893	.	.	.	1.00848	1.01555	1.03345	1.05442	1.05921	.	.	.	.	1.03598	1.0336	1.02139	1.01038	1.02288	1.01931	1.02407	.	.	.	1.03479	1.02665	1.02534
	Uganda	MIROC_MIROC5_SMHI-RCA4	RCP4.5	Uganda Hospitals	Under five years	1997-2010	2002	2002-01-01	3011114	9791014	-1.17915	0.30754	-1.18115	-1.37936	-0.98295	0.002	0.10113	1.06511	1.10445	0.9125	1.08714	1.02971	1.13827	1.08321	.	.	.	1.08478	1.08557	1.0423	1.03978	1.0562	.	.	.	.	1.05087	1.03598	1.0336	1.02139	1.01038	1.02288	1.01931	.	.	.	1.04342	1.03608	1.03546
	Uganda	MIROC_MIROC5_SMHI-RCA4	RCP4.5	Uganda Hospitals	Under five years	1997-2010	2003	2003-01-01	3834739	11260686	-1.07722	0.34054	-0.94395	-1.14041	-0.7475	-0.13326	0.10023	0.93217	1.06511	1.10445	0.9125	1.08714	1.02971	1.13827	.	.	.	0.99864	0.96993	1.00356	1.02027	1.02185	.	.	.	.	1.04848	1.05087	1.03598	1.0336	1.02139	1.01038	1.02288	.	.	.	1.04968	1.04432	1.04223
	Uganda	MIROC_MIROC5_SMHI-RCA4	RCP4.5	Uganda Hospitals	Under five years	1997-2010	2004	2004-01-01	4133736	12197533	-1.08205	0.3389	-1.09194	-1.28804	-0.89585	0.00989	0.10005	0.90543	0.93217	1.06511	1.10445	0.9125	1.08714	1.02971	.	.	.	0.9188	0.98068	1.00179	0.98393	1.00113	.	.	.	.	1.03241	1.04848	1.05087	1.03598	1.0336	1.02139	1.01038	.	.	.	1.04045	1.03896	1.04194
	Uganda	MIROC_MIROC5_SMHI-RCA4	RCP4.5	Uganda Hospitals	Under five years	1997-2010	2005	2005-01-01	3861336	16231582	-1.43595	0.23789	-1.22148	-1.41586	-1.02709	-0.21447	0.09918	0.83699	0.90543	0.93217	1.06511	1.10445	0.9125	1.08714	.	.	.	0.87121	0.93584	0.93492	0.96883	0.95944	.	.	.	.	1.04819	1.03241	1.04848	1.05087	1.03598	1.0336	1.02139	.	.	.	1.0403	1.04382	1.04499
	Uganda	MIROC_MIROC5_SMHI-RCA4	RCP4.5	Uganda Hospitals	Under five years	1997-2010	2006	2006-01-01	3867357	10168389	-0.96671	0.38033	-1.0964	-1.29076	-0.90204	0.12969	0.09917	1.06197	0.83699	0.90543	0.93217	1.06511	1.10445	0.9125	.	.	.	0.94948	0.94371	0.93414	0.96033	0.98435	.	.	.	.	1.04045	1.04819	1.03241	1.04848	1.05087	1.03598	1.0336	.	.	.	1.04432	1.04571	1.04238
	Uganda	MIROC_MIROC5_SMHI-RCA4	RCP4.5	Uganda Hospitals	Under five years	1997-2010	2007	2007-01-01	4397708	12038438	-1.00702	0.36531	-0.99861	-1.19157	-0.80565	-0.00841	0.09845	0.92116	1.06197	0.83699	0.90543	0.93217	1.06511	1.10445	.	.	.	0.99156	0.96285	0.93138	0.93154	0.9538	.	.	.	.	1.03539	1.04045	1.04819	1.03241	1.04848	1.05087	1.03598	.	.	.	1.03792	1.03608	1.03911
	Uganda	MIROC_MIROC5_SMHI-RCA4	RCP4.5	Uganda Hospitals	Under five years	1997-2010	2008	2008-01-01	4246419	10029571	-0.85946	0.42339	-1.03154	-1.22444	-0.83863	0.17208	0.09842	0.86373	0.92116	1.06197	0.83699	0.90543	0.93217	1.06511	.	.	.	0.89245	0.87396	0.92096	0.91785	0.92024	.	.	.	.	1.02794	1.03539	1.04045	1.04819	1.03241	1.04848	1.05087	.	.	.	1.03167	1.03717	1.03799
	Uganda	MIROC_MIROC5_SMHI-RCA4	RCP4.5	Uganda Hospitals	Under five years	1997-2010	2009	2009-01-01	4567231	13345230	-1.07225	0.34224	-1.14515	-1.33708	-0.95322	0.0729	0.09793	0.90464	0.86373	0.92116	1.06197	0.83699	0.90543	0.93217	.	.	.	0.88419	0.94345	0.93787	0.9177	0.91565	.	.	.	.	1.04759	1.02794	1.03539	1.04045	1.04819	1.03241	1.04848	.	.	.	1.03777	1.03866	1.03784
	Uganda	MIROC_MIROC5_SMHI-RCA4	RCP4.5	Uganda Hospitals	Under five years	1997-2010	2010	2010-01-01	4649044	13035027	-1.03098	0.35666	-1.05088	-1.24257	-0.85919	0.0199	0.0978	1.09422	0.90464	0.86373	0.92116	1.06197	0.83699	0.90543	.	.	.	0.99943	0.97334	0.94594	0.96914	0.94712	.	.	.	.	1.05295	1.04759	1.02794	1.03539	1.04045	1.04819	1.03241	.	.	.	1.05027	1.04531	1.04097
	Uganda	MIROC_MIROC5_SMHI-RCA4	RCP4.5	Uganda Hospitals	Under five years		2011	2011-01-01	.	.	.	.	-2.45892	-2.64122	-2.27661	.	0.09302	1.17709	1.12639	1.07322	0.93061	1.06517	0.962	.	.	.	.	1.15174	1.12557	1.07683	1.0745	1.05575	.	.	.	.	.	0.90108	0.86898	0.95252	1.00354	1.10964	1.0864	1.0456	0.95484	0.92832	0.93148	0.91065	0.92112
	Uganda	MIROC_MIROC5_SMHI-RCA4	RCP4.5	Uganda Hospitals	Under five years		2012	2012-01-01	.	.	.	.	-3.03605	-3.2201	-2.85199	.	0.09391	0.97377	1.17709	1.12639	1.07322	0.93061	1.06517	0.962	.	.	.	1.07543	1.09242	1.08762	1.05622	1.05771	1.04404	.	.	.	.	0.90761	0.85639	0.91085	0.95342	1.04479	1.04073	0.96061	0.92301	0.83439	0.91016	0.89224	0.89689
	Uganda	MIROC_MIROC5_SMHI-RCA4	RCP4.5	Uganda Hospitals	Under five years		2013	2013-01-01	.	.	.	.	-2.0713	-2.26506	-1.87754	.	0.09886	0.82875	0.97377	1.17709	1.12639	1.07322	0.93061	1.06517	0.962	.	.	0.90126	0.9932	1.0265	1.03584	1.0183	1.025	1.01712	.	.	.	0.9265	0.86423	0.90906	1.01943	1.06568	1.02903	0.92139	0.87548	0.84069	0.93123	0.90889	0.90893
	Uganda	MIROC_MIROC5_SMHI-RCA4	RCP4.5	Uganda Hospitals	Under five years		2014	2014-01-01	.	.	.	.	-1.1094	-1.30335	-0.91544	.	0.09896	0.82842	0.82875	0.97377	1.17709	1.12639	1.07322	0.93061	1.06517	0.962	.	0.82858	0.87698	0.95201	0.98688	1.00127	0.99118	1.00043	0.99616	.	.	0.95978	0.91352	0.89635	1.03911	1.08791	1.03506	0.95265	0.9345	0.88166	0.95531	0.94138	0.93013
	Uganda	MIROC_MIROC5_SMHI-RCA4	RCP4.5	Uganda Hospitals	Under five years		2015	2015-01-01	.	.	.	.	-1.14124	-1.33933	-0.94314	.	0.10107	0.75266	0.82842	0.82875	0.97377	1.17709	1.12639	1.07322	0.93061	1.06517	0.962	0.79054	0.80328	0.8459	0.91214	0.94785	0.96576	0.96136	0.9729	0.97181	.	0.92423	0.98786	1.00116	1.09623	1.08589	1.03235	0.99743	0.9294	0.91128	0.96575	0.97312	0.98013
	Uganda	MIROC_MIROC5_SMHI-RCA4	RCP4.5	Uganda Hospitals	Under five years	2016-2045	2016	2016-01-01	.	.	.	.	-1.29443	-1.49403	-1.09483	.	0.10184	1.00796	0.75266	0.82842	0.82875	0.97377	1.17709	1.12639	1.07322	0.93061	1.06517	0.88031	0.86301	0.85445	0.87831	0.92811	0.95643	0.97103	0.96654	0.9764	.	0.98297	1.10465	1.10079	1.08427	1.11334	1.094	1.03845	0.99078	0.90336	0.97259	1.01661	1.03765
	Uganda	MIROC_MIROC5_SMHI-RCA4	RCP4.5	Uganda Hospitals	Under five years	2016-2045	2017	2017-01-01	.	.	.	.	-1.30332	-1.50377	-1.10287	.	0.10227	0.79731	1.00796	0.75266	0.82842	0.82875	0.97377	1.17709	1.12639	1.07322	0.93061	0.90264	0.85264	0.84659	0.84302	0.86481	0.90942	0.93654	0.95173	0.94962	.	0.97187	0.92603	0.90672	0.99425	1.09327	1.05226	0.9702	0.92588	0.93478	1.00669	0.9798	0.96153
	Uganda	MIROC_MIROC5_SMHI-RCA4	RCP4.5	Uganda Hospitals	Under five years	2016-2045	2018	2018-01-01	.	.	.	.	-1.29549	-1.49764	-1.09334	.	0.10314	0.75466	0.79731	1.00796	0.75266	0.82842	0.82875	0.97377	1.17709	1.12639	1.07322	0.77598	0.85331	0.82815	0.8282	0.82829	0.84908	0.89008	0.91633	0.93202	.	0.97382	0.89359	0.90175	1.02378	1.03765	1.04564	0.98315	0.89793	0.95178	1.01245	0.97283	0.95506
	Uganda	MIROC_MIROC5_SMHI-RCA4	RCP4.5	Uganda Hospitals	Under five years	2016-2045	2019	2019-01-01	.	.	.	.	-1.14474	-1.34689	-0.94258	.	0.10314	0.87655	0.75466	0.79731	1.00796	0.75266	0.82842	0.82875	0.97377	1.17709	1.12639	0.8156	0.8095	0.85912	0.83783	0.83626	0.83519	0.85251	0.88857	0.91236	.	0.9585	0.91476	0.94929	1.03431	1.05225	1.04512	0.94134	0.87696	0.87058	1.00409	0.97431	0.96806
	Uganda	MIROC_MIROC5_SMHI-RCA4	RCP4.5	Uganda Hospitals	Under five years	2016-2045	2020	2020-01-01	.	.	.	.	-1.63965	-1.84278	-1.43652	.	0.10364	1.00973	0.87655	0.75466	0.79731	1.00796	0.75266	0.82842	0.82875	0.97377	1.17709	0.94314	0.88031	0.85956	0.88924	0.86648	0.86104	0.857	0.86998	0.90069	.	0.92427	0.95525	0.97433	1.03432	1.09536	1.03086	0.95173	0.8981	0.88279	0.95266	0.95352	0.95872
	Uganda	MIROC_MIROC5_SMHI-RCA4	RCP4.5	Uganda Hospitals	Under five years	2016-2045	2021	2021-01-01	.	.	.	.	-1.84513	-2.04841	-1.64186	.	0.10371	0.97384	1.00973	0.87655	0.75466	0.79731	1.00796	0.75266	0.82842	0.82875	0.97377	0.99179	0.95337	0.90369	0.88242	0.90334	0.88182	0.87514	0.86999	0.88036	.	0.98355	0.95978	1.06001	1.07006	1.12241	1.06398	0.96721	0.91089	0.9673	1.00161	0.98767	1.00575
	Uganda	MIROC_MIROC5_SMHI-RCA4	RCP4.5	Uganda Hospitals	Under five years	2016-2045	2022	2022-01-01	.	.	.	.	-1.75224	-1.95581	-1.54866	.	0.10387	1.14019	0.97384	1.00973	0.87655	0.75466	0.79731	1.00796	0.75266	0.82842	0.82875	1.05702	1.04125	1.00008	0.95099	0.92538	0.93718	0.91411	0.90459	0.89701	.	0.95725	0.90433	0.93547	1.00392	1.11185	1.09626	1.01441	0.93808	0.90411	0.96706	0.94615	0.94348
	Uganda	MIROC_MIROC5_SMHI-RCA4	RCP4.5	Uganda Hospitals	Under five years	2016-2045	2023	2023-01-01	.	.	.	.	-1.67428	-1.87813	-1.47043	.	0.10401	0.96057	1.14019	0.97384	1.00973	0.87655	0.75466	0.79731	1.00796	0.75266	0.82842	1.05038	1.02487	1.02108	0.99218	0.95259	0.93041	0.9401	0.91927	0.91019	.	0.91376	0.87644	0.91339	0.93433	1.04441	1.00162	0.95096	0.87695	0.90652	0.94703	0.9235	0.92097
	Uganda	MIROC_MIROC5_SMHI-RCA4	RCP4.5	Uganda Hospitals	Under five years	2016-2045	2024	2024-01-01	.	.	.	.	-1.49542	-1.6993	-1.29155	.	0.10402	0.8876	0.96057	1.14019	0.97384	1.00973	0.87655	0.75466	0.79731	1.00796	0.75266	0.92408	0.99612	0.99055	0.99439	0.97475	0.94331	0.92506	0.93427	0.91611	.	0.95418	0.91646	0.90952	0.98972	1.07882	1.01111	0.95305	0.89899	0.81548	0.96927	0.95167	0.94113
	Uganda	MIROC_MIROC5_SMHI-RCA4	RCP4.5	Uganda Hospitals	Under five years	2016-2045	2025	2025-01-01	.	.	.	.	-0.83363	-1.03771	-0.62955	.	0.10413	0.95883	0.8876	0.96057	1.14019	0.97384	1.00973	0.87655	0.75466	0.79731	1.00796	0.92321	0.93567	0.9868	0.98421	0.98846	0.97247	0.94525	0.92881	0.93672	.	1.01801	0.981	0.9537	1.02358	1.06054	1.04319	0.95428	0.92149	0.85685	1.02041	1.00727	0.99388
	Uganda	MIROC_MIROC5_SMHI-RCA4	RCP4.5	Uganda Hospitals	Under five years	2016-2045	2026	2026-01-01	.	.	.	.	-1.73248	-1.93657	-1.52838	.	0.10413	1.08544	0.95883	0.8876	0.96057	1.14019	0.97384	1.00973	0.87655	0.75466	0.79731	1.02213	0.97729	0.97311	1.00652	1.00108	1.00231	0.98659	0.96082	0.94447	.	0.91532	0.91257	0.94958	1.05939	1.10219	1.06309	0.96786	0.89525	0.92794	0.94648	0.93518	0.93878
	Uganda	MIROC_MIROC5_SMHI-RCA4	RCP4.5	Uganda Hospitals	Under five years	2016-2045	2027	2027-01-01	.	.	.	.	-2.22489	-2.42907	-2.02071	.	0.10417	1.09008	1.08544	0.95883	0.8876	0.96057	1.14019	0.97384	1.00973	0.87655	0.75466	1.08776	1.04478	1.00549	0.9965	1.02045	1.01379	1.01328	0.99809	0.97375	.	0.98005	0.94358	1.00407	1.05256	1.12712	1.05651	0.9547	0.89054	0.92828	0.98741	0.9728	0.98062
	Uganda	MIROC_MIROC5_SMHI-RCA4	RCP4.5	Uganda Hospitals	Under five years	2016-2045	2028	2028-01-01	.	.	.	.	-2.33043	-2.53465	-2.12622	.	0.10419	1.05336	1.09008	1.08544	0.95883	0.8876	0.96057	1.14019	0.97384	1.00973	0.87655	1.07172	1.07629	1.04693	1.01506	1.00598	1.02515	1.01874	1.01774	1.00362	.	0.91039	0.89244	0.93791	0.99021	1.10929	1.09556	1.06988	1.04618	0.98148	0.92573	0.91464	0.92045
	Uganda	MIROC_MIROC5_SMHI-RCA4	RCP4.5	Uganda Hospitals	Under five years	2016-2045	2029	2029-01-01	.	.	.	.	-1.05218	-1.25641	-0.84795	.	0.1042	0.87207	1.05336	1.09008	1.08544	0.95883	0.8876	0.96057	1.14019	0.97384	1.00973	0.96271	1.00517	1.02524	1.01195	0.99123	0.98685	1.00602	1.00244	1.00317	.	0.95427	0.89241	0.91234	0.94747	1.08234	1.05257	0.93916	0.87623	0.86248	1.00212	0.96555	0.95224
	Uganda	MIROC_MIROC5_SMHI-RCA4	RCP4.5	Uganda Hospitals	Under five years	2016-2045	2030	2030-01-01	.	.	.	.	-0.08707	-0.29134	0.1172	.	0.10422	0.90056	0.87207	1.05336	1.09008	1.08544	0.95883	0.8876	0.96057	1.14019	0.97384	0.88631	0.942	0.97902	1.0003	0.99339	0.97828	0.97606	0.9943	0.99225	.	0.96876	0.95564	0.95125	0.95047	1.09227	1.01895	0.93347	0.93411	0.90683	1.01375	0.99438	0.9836
	Uganda	MIROC_MIROC5_SMHI-RCA4	RCP4.5	Uganda Hospitals	Under five years	2016-2045	2031	2031-01-01	.	.	.	.	-1.07166	-1.27594	-0.86739	.	0.10422	0.94804	0.90056	0.87207	1.05336	1.09008	1.08544	0.95883	0.8876	0.96057	1.14019	0.9243	0.90689	0.94351	0.97282	0.99159	0.98691	0.9745	0.97295	0.98967	.	0.94744	0.93753	0.93143	0.99733	1.07819	1.06743	0.98286	0.93115	0.92999	0.9862	0.96998	0.96034
	Uganda	MIROC_MIROC5_SMHI-RCA4	RCP4.5	Uganda Hospitals	Under five years	2016-2045	2032	2032-01-01	.	.	.	.	-3.16848	-3.37278	-2.96419	.	0.10423	0.99537	0.94804	0.90056	0.87207	1.05336	1.09008	1.08544	0.95883	0.8876	0.96057	0.97171	0.94799	0.92901	0.95388	0.97658	0.99213	0.98797	0.97682	0.97519	.	0.95594	0.89782	0.9345	1.00204	1.09398	1.06902	1.02206	0.91212	0.9484	0.94698	0.93059	0.93157
	Uganda	MIROC_MIROC5_SMHI-RCA4	RCP4.5	Uganda Hospitals	Under five years	2016-2045	2033	2033-01-01	.	.	.	.	-2.70638	-2.91068	-2.50208	.	0.10424	1.02287	0.99537	0.94804	0.90056	0.87207	1.05336	1.09008	1.08544	0.95883	0.8876	1.00912	0.98876	0.96671	0.94778	0.96538	0.98319	0.99597	0.99185	0.98142	.	0.91644	1.0023	0.93532	1.0343	1.09587	1.07517	1.00637	0.92352	0.93073	0.96936	0.98034	0.96909
	Uganda	MIROC_MIROC5_SMHI-RCA4	RCP4.5	Uganda Hospitals	Under five years	2016-2045	2034	2034-01-01	.	.	.	.	-1.12261	-1.32691	-0.9183	.	0.10424	0.90501	1.02287	0.99537	0.94804	0.90056	0.87207	1.05336	1.09008	1.08544	0.95883	0.96394	0.97442	0.96782	0.95437	0.94065	0.95675	0.97342	0.98587	0.98316	.	0.98301	0.9163	0.95074	1.10603	1.09814	1.08195	1.03572	0.97873	0.97001	0.95841	0.94437	0.94596
	Uganda	MIROC_MIROC5_SMHI-RCA4	RCP4.5	Uganda Hospitals	Under five years	2016-2045	2035	2035-01-01	.	.	.	.	-0.33578	-0.54009	-0.13147	.	0.10424	1.062	0.90501	1.02287	0.99537	0.94804	0.90056	0.87207	1.05336	1.09008	1.08544	0.98351	0.99663	0.99632	0.98666	0.97231	0.95799	0.96991	0.98326	0.99348	.	0.94625	0.94063	0.97674	0.99307	1.06491	1.07987	1.01096	0.97166	0.87597	0.97715	0.96498	0.96792
	Uganda	MIROC_MIROC5_SMHI-RCA4	RCP4.5	Uganda Hospitals	Under five years	2036-2065	2036	2036-01-01	.	.	.	.	-1.23015	-1.43446	-1.02584	.	0.10424	0.77379	1.062	0.90501	1.02287	0.99537	0.94804	0.90056	0.87207	1.05336	1.09008	0.9179	0.9136	0.94092	0.95181	0.95118	0.94395	0.93496	0.94812	0.96232	.	0.91972	0.91909	0.92903	1.01778	1.09569	1.04715	0.97214	0.94431	0.88589	0.9755	0.9567	0.94978
	Uganda	MIROC_MIROC5_SMHI-RCA4	RCP4.5	Uganda Hospitals	Under five years	2036-2065	2037	2037-01-01	.	.	.	.	-2.377	-2.58132	-2.17269	.	0.10424	1.08761	0.77379	1.062	0.90501	1.02287	0.99537	0.94804	0.90056	0.87207	1.05336	0.9307	0.97447	0.95711	0.97026	0.97444	0.97067	0.96191	0.95193	0.96207	.	0.95838	0.91671	0.99048	1.12137	1.08556	1.0702	0.99932	0.92759	0.92368	0.99751	0.97058	0.97555
	Uganda	MIROC_MIROC5_SMHI-RCA4	RCP4.5	Uganda Hospitals	Under five years	2036-2065	2038	2038-01-01	.	.	.	.	-2.44073	-2.64505	-2.23642	.	0.10424	0.98374	1.08761	0.77379	1.062	0.90501	1.02287	0.99537	0.94804	0.90056	0.87207	1.03567	0.94838	0.97679	0.96243	0.97251	0.97577	0.97231	0.96433	0.95511	.	0.99584	0.90383	0.98244	1.0888	1.13019	1.04622	0.99332	0.93363	0.90614	0.99669	0.96574	0.96991
	Uganda	MIROC_MIROC5_SMHI-RCA4	RCP4.5	Uganda Hospitals	Under five years	2036-2065	2039	2039-01-01	.	.	.	.	-1.53794	-1.74226	-1.33362	.	0.10425	1.1105	0.98374	1.08761	0.77379	1.062	0.90501	1.02287	0.99537	0.94804	0.90056	1.04712	1.06061	0.98891	1.00353	0.98711	0.99222	0.99261	0.98766	0.97895	.	0.95112	0.93468	0.99593	1.1281	1.13767	1.09461	1.04751	0.99139	0.95405	0.96918	0.95768	0.96724
	Uganda	MIROC_MIROC5_SMHI-RCA4	RCP4.5	Uganda Hospitals	Under five years	2036-2065	2040	2040-01-01	.	.	.	.	-1.26664	-1.47096	-1.06232	.	0.10425	0.98441	1.1105	0.98374	1.08761	0.77379	1.062	0.90501	1.02287	0.99537	0.94804	1.04745	1.02621	1.04156	0.98801	1.00034	0.98672	0.99124	0.9917	0.98733	.	0.93631	0.88492	0.9291	1.01882	1.11491	1.08733	1.002	0.98795	0.95258	0.95405	0.93101	0.93053
	Uganda	MIROC_MIROC5_SMHI-RCA4	RCP4.5	Uganda Hospitals	Under five years	2036-2065	2041	2041-01-01	.	.	.	.	-0.96204	-1.16636	-0.75773	.	0.10425	0.7632	0.98441	1.1105	0.98374	1.08761	0.77379	1.062	0.90501	1.02287	0.99537	0.8738	0.9527	0.96046	0.98589	0.95054	0.96646	0.95878	0.9659	0.96885	.	0.94753	0.87837	0.92037	0.96993	1.07745	1.06887	0.97987	0.94003	0.92097	0.99793	0.95808	0.94865
	Uganda	MIROC_MIROC5_SMHI-RCA4	RCP4.5	Uganda Hospitals	Under five years	2036-2065	2042	2042-01-01	.	.	.	.	-1.30929	-1.51361	-1.10497	.	0.10425	1.06018	0.7632	0.98441	1.1105	0.98374	1.08761	0.77379	1.062	0.90501	1.02287	0.91169	0.93593	0.97957	0.9804	0.99827	0.9662	0.97818	0.97005	0.97533	.	1.03585	0.93102	0.9881	1.07111	1.10362	1.06617	0.98608	0.92289	0.9271	1.00733	0.98189	0.98344
	Uganda	MIROC_MIROC5_SMHI-RCA4	RCP4.5	Uganda Hospitals	Under five years	2036-2065	2043	2043-01-01	.	.	.	.	-1.83054	-2.03486	-1.62622	.	0.10425	1.00022	1.06018	0.7632	0.98441	1.1105	0.98374	1.08761	0.77379	1.062	0.90501	1.0302	0.9412	0.952	0.9837	0.98371	0.99855	0.97046	0.98063	0.97307	.	1.00452	0.91461	0.99318	1.04949	1.14004	1.04065	0.97012	0.89656	0.93877	1.0157	0.982	0.9848
	Uganda	MIROC_MIROC5_SMHI-RCA4	RCP4.5	Uganda Hospitals	Under five years	2036-2065	2044	2044-01-01	.	.	.	.	-1.6499	-1.85422	-1.44558	.	0.10425	1.06812	1.00022	1.06018	0.7632	0.98441	1.1105	0.98374	1.08761	0.77379	1.062	1.03417	1.04284	0.97293	0.97523	0.99777	0.99577	1.00725	0.98131	0.98938	.	0.98931	0.99153	1.06175	1.03634	1.14799	1.10349	1.03039	0.94172	0.95749	1.00302	0.99919	1.01483
	Uganda	MIROC_MIROC5_SMHI-RCA4	RCP4.5	Uganda Hospitals	Under five years	2036-2065	2045	2045-01-01	.	.	.	.	-1.73378	-1.9381	-1.52946	.	0.10425	1.1212	1.06812	1.00022	1.06018	0.7632	0.98441	1.1105	0.98374	1.08761	0.77379	1.09466	1.06318	1.06243	1.00258	0.99955	1.0154	1.01145	1.01991	0.9953	.	0.92411	0.86013	0.93575	1.07666	1.11545	1.11963	1.02796	1.01175	0.9595	0.96393	0.92933	0.93094
	Uganda	MIROC_MIROC5_SMHI-RCA4	RCP4.5	Uganda Hospitals	Under five years	2036-2065	2046	2046-01-01	.	.	.	.	-1.47449	-1.67881	-1.27017	.	0.10425	0.93995	1.1212	1.06812	1.00022	1.06018	0.7632	0.98441	1.1105	0.98374	1.08761	1.03057	1.04309	1.03237	1.03793	0.99214	0.99104	1.00597	1.0035	1.01191	.	0.9012	0.91767	0.92584	0.95801	1.01797	1.05639	0.95733	0.92197	0.886	0.96458	0.94894	0.94317
	Uganda	MIROC_MIROC5_SMHI-RCA4	RCP4.5	Uganda Hospitals	Under five years	2036-2065	2047	2047-01-01	.	.	.	.	-2.04951	-2.25383	-1.84519	.	0.10425	1.13011	0.93995	1.1212	1.06812	1.00022	1.06018	0.7632	0.98441	1.1105	0.98374	1.03503	1.06375	1.06484	1.05192	1.0533	1.01185	1.00842	1.01976	1.01616	.	0.92867	0.87207	0.92246	1.06758	1.11099	1.06321	0.98697	0.92691	0.88863	0.94315	0.91946	0.92021
	Uganda	MIROC_MIROC5_SMHI-RCA4	RCP4.5	Uganda Hospitals	Under five years	2036-2065	2048	2048-01-01	.	.	.	.	-1.25348	-1.4578	-1.04916	.	0.10425	1.05891	1.13011	0.93995	1.1212	1.06812	1.00022	1.06018	0.7632	0.98441	1.1105	1.09451	1.04299	1.06254	1.06366	1.05308	1.0541	1.01774	1.01403	1.02368	.	0.99927	0.92251	0.95656	1.05138	1.09837	1.03415	0.94058	0.88767	0.92701	1.03924	1.00033	0.98939
	Uganda	MIROC_MIROC5_SMHI-RCA4	RCP4.5	Uganda Hospitals	Under five years	2036-2065	2049	2049-01-01	.	.	.	.	-1.23061	-1.43493	-1.02629	.	0.10425	1.04982	1.05891	1.13011	0.93995	1.1212	1.06812	1.00022	1.06018	0.7632	0.98441	1.05437	1.07962	1.0447	1.06	1.06135	1.05262	1.05356	1.0213	1.01761	.	0.9644	0.98895	1.04599	1.1419	1.14831	1.08796	1.0134	0.93776	0.911	0.99466	0.99276	1.00606
	Uganda	MIROC_MIROC5_SMHI-RCA4	RCP4.5	Uganda Hospitals	Under five years	2036-2065	2050	2050-01-01	.	.	.	.	-2.41598	-2.6203	-2.21166	.	0.10425	1.06128	1.04982	1.05891	1.13011	0.93995	1.1212	1.06812	1.00022	1.06018	0.7632	1.05555	1.05667	1.07503	1.04801	1.06021	1.06134	1.0537	1.05442	1.0253	.	0.90491	0.89444	0.96844	1.1087	1.16303	1.10481	1.09782	1.05514	0.97313	0.9271	0.91621	0.92927
	Uganda	MIROC_MIROC5_SMHI-RCA4	RCP4.5	Uganda Hospitals	Under five years	2036-2065	2051	2051-01-01	.	.	.	.	-2.75525	-2.95957	-2.55093	.	0.10425	0.94996	1.06128	1.04982	1.05891	1.13011	0.93995	1.1212	1.06812	1.00022	1.06018	1.00562	1.02035	1.02999	1.05002	1.03167	1.04446	1.04742	1.04217	1.04397	.	0.90525	0.89565	0.91585	1.06578	1.11457	1.09483	0.9906	0.95408	0.89578	0.93202	0.9199	0.91889
	Uganda	MIROC_MIROC5_SMHI-RCA4	RCP4.5	Uganda Hospitals	Under five years	2036-2065	2052	2052-01-01	.	.	.	.	-1.37918	-1.5835	-1.17486	.	0.10425	0.96446	0.94996	1.06128	1.04982	1.05891	1.13011	0.93995	1.1212	1.06812	1.00022	0.95721	0.9919	1.00638	1.01689	1.03576	1.02207	1.03446	1.0382	1.0344	.	0.95352	0.94625	0.98212	1.0344	1.10802	1.0897	1.0048	0.92718	0.88775	0.97317	0.9642	0.96868
	Uganda	MIROC_MIROC5_SMHI-RCA4	RCP4.5	Uganda Hospitals	Under five years	2036-2065	2053	2053-01-01	.	.	.	.	-0.52157	-0.72589	-0.31725	.	0.10425	0.91556	0.96446	0.94996	1.06128	1.04982	1.05891	1.13011	0.93995	1.1212	1.06812	0.94001	0.94332	0.97281	0.98821	1	1.01858	1.00875	1.02125	1.02594	.	0.92801	0.92224	0.93992	1.08253	1.13161	1.06383	0.97465	0.911	0.93185	0.98357	0.96312	0.95732
	Uganda	MIROC_MIROC5_SMHI-RCA4	RCP4.5	Uganda Hospitals	Under five years	2036-2065	2054	2054-01-01	.	.	.	.	-1.12416	-1.32848	-0.91984	.	0.10425	1.06499	0.91556	0.96446	0.94996	1.06128	1.04982	1.05891	1.13011	0.93995	1.1212	0.99027	0.98167	0.97374	0.99125	1.00101	1.00928	1.02439	1.015	1.02562	.	1.00394	0.9492	0.99537	1.05499	1.12502	1.07859	0.99962	0.94582	0.95908	0.99505	0.97976	0.98367
	Uganda	MIROC_MIROC5_SMHI-RCA4	RCP4.5	Uganda Hospitals	Under five years	2055-2085	2055	2055-01-01	.	.	.	.	-1.9518	-2.15612	-1.74748	.	0.10425	0.93077	1.06499	0.91556	0.96446	0.94996	1.06128	1.04982	1.05891	1.13011	0.93995	0.99788	0.97044	0.96894	0.96514	0.98117	0.99097	0.99947	1.01398	1.00658	.	0.96624	0.9836	1.06664	1.08613	1.17322	1.08246	1.03125	0.97967	0.97177	1.01497	1.00452	1.02005
	Uganda	MIROC_MIROC5_SMHI-RCA4	RCP4.5	Uganda Hospitals	Under five years	2055-2085	2056	2056-01-01	.	.	.	.	-2.21556	-2.41988	-2.01124	.	0.10425	0.99163	0.93077	1.06499	0.91556	0.96446	0.94996	1.06128	1.04982	1.05891	1.13011	0.9612	0.99579	0.97573	0.97348	0.96956	0.98266	0.99106	0.9986	1.01175	.	0.99701	0.93125	0.9703	1.10986	1.14343	1.11153	1.07718	0.99117	0.92507	0.9869	0.96835	0.96884
	Uganda	MIROC_MIROC5_SMHI-RCA4	RCP4.5	Uganda Hospitals	Under five years	2055-2085	2057	2057-01-01	.	.	.	.	-1.52295	-1.72727	-1.31863	.	0.10425	0.94095	0.99163	0.93077	1.06499	0.91556	0.96446	0.94996	1.06128	1.04982	1.05891	0.96629	0.95445	0.98208	0.96878	0.96806	0.96547	0.97745	0.98549	0.99283	.	0.92385	0.94971	0.9244	0.99397	1.11251	1.09158	1.03831	1.0171	0.89853	0.96122	0.95738	0.94914
	Uganda	MIROC_MIROC5_SMHI-RCA4	RCP4.5	Uganda Hospitals	Under five years	2055-2085	2058	2058-01-01	.	.	.	.	-0.67633	-0.88065	-0.47201	.	0.10425	0.84288	0.94095	0.99163	0.93077	1.06499	0.91556	0.96446	0.94996	1.06128	1.04982	0.89191	0.92515	0.92656	0.95424	0.94779	0.95017	0.95015	0.9625	0.97123	.	0.98024	0.90118	0.9433	1.05972	1.12173	1.08274	0.99256	0.9437	0.89212	1.00862	0.9728	0.96543
	Uganda	MIROC_MIROC5_SMHI-RCA4	RCP4.5	Uganda Hospitals	Under five years	2055-2085	2059	2059-01-01	.	.	.	.	-0.41634	-0.62066	-0.21202	.	0.10425	1.03081	0.84288	0.94095	0.99163	0.93077	1.06499	0.91556	0.96446	0.94996	1.06128	0.93684	0.93821	0.95157	0.94741	0.967	0.95965	0.96025	0.95911	0.96933	.	1.02863	0.99191	0.98794	1.09205	1.13502	1.06311	0.98286	0.93393	0.88686	1.0575	1.03564	1.02371
	Uganda	MIROC_MIROC5_SMHI-RCA4	RCP4.5	Uganda Hospitals	Under five years	2055-2085	2060	2060-01-01	.	.	.	.	-2.02394	-2.22826	-1.81962	.	0.10425	1.0233	1.03081	0.84288	0.94095	0.99163	0.93077	1.06499	0.91556	0.96446	0.94996	1.02706	0.96566	0.95949	0.96591	0.96006	0.97505	0.96761	0.96726	0.96553	.	1.00112	0.94566	0.97123	1.10883	1.15513	1.10985	1.0298	0.95559	0.90275	0.98557	0.97226	0.97201
	Uganda	MIROC_MIROC5_SMHI-RCA4	RCP4.5	Uganda Hospitals	Under five years	2055-2085	2061	2061-01-01	.	.	.	.	-2.33797	-2.54229	-2.13365	.	0.10425	1.05117	1.0233	1.03081	0.84288	0.94095	0.99163	0.93077	1.06499	0.91556	0.96446	1.03724	1.03509	0.98704	0.97782	0.98012	0.97307	0.98456	0.97689	0.97565	.	1.01362	0.9462	0.98427	1.05767	1.15273	1.12397	1.05615	0.97363	0.95698	1.03121	1.00287	0.99822
	Uganda	MIROC_MIROC5_SMHI-RCA4	RCP4.5	Uganda Hospitals	Under five years	2055-2085	2062	2062-01-01	.	.	.	.	-1.79427	-1.99859	-1.58995	.	0.10425	1.06107	1.05117	1.0233	1.03081	0.84288	0.94095	0.99163	0.93077	1.06499	0.91556	1.05612	1.04518	1.04159	1.00185	0.9917	0.99169	0.98407	0.99306	0.98531	.	0.95093	0.87734	0.91028	1.03674	1.11684	1.10049	1.02526	0.98781	0.95949	0.95774	0.93094	0.92578
	Uganda	MIROC_MIROC5_SMHI-RCA4	RCP4.5	Uganda Hospitals	Under five years	2055-2085	2063	2063-01-01	.	.	.	.	-0.8448	-1.04912	-0.64048	.	0.10425	0.89573	1.06107	1.05117	1.0233	1.03081	0.84288	0.94095	0.99163	0.93077	1.06499	0.9784	1.00266	1.00782	1.01242	0.98416	0.97799	0.97969	0.97426	0.98333	.	0.95225	0.90761	0.92662	1.06847	1.10799	1.0841	0.99456	0.94072	0.88223	0.99559	0.96626	0.95635
	Uganda	MIROC_MIROC5_SMHI-RCA4	RCP4.5	Uganda Hospitals	Under five years	2055-2085	2064	2064-01-01	.	.	.	.	-0.89972	-1.10404	-0.6954	.	0.10425	0.90477	0.89573	1.06107	1.05117	1.0233	1.03081	0.84288	0.94095	0.99163	0.93077	0.90025	0.95386	0.97819	0.98721	0.99448	0.97282	0.96884	0.97137	0.96731	.	0.97531	0.96146	0.97177	1.02493	1.10812	1.07844	0.98492	0.99421	0.89436	0.97765	0.97225	0.97213
	Uganda	MIROC_MIROC5_SMHI-RCA4	RCP4.5	Uganda Hospitals	Under five years	2055-2085	2065	2065-01-01	.	.	.	.	-1.24156	-1.44588	-1.03724	.	0.10425	1.05841	0.90477	0.89573	1.06107	1.05117	1.0233	1.03081	0.84288	0.94095	0.99163	0.98159	0.95297	0.98	0.99423	0.99908	1.00361	0.98352	0.97879	0.98007	.	1.0104	1.02133	0.9845	0.98741	1.14511	1.07952	1.01278	0.96569	0.92391	1.02502	1.02379	1.01397
	Uganda	MIROC_MIROC5_SMHI-RCA4	RCP4.5	Uganda Hospitals	Under five years	2055-2085	2066	2066-01-01	.	.	.	.	-1.48398	-1.6883	-1.27966	.	0.10425	1.14227	1.05841	0.90477	0.89573	1.06107	1.05117	1.0233	1.03081	0.84288	0.94095	1.10034	1.03515	1.0003	1.01245	1.0189	1.01953	1.02094	1.00116	0.99514	.	1.02062	0.98344	1.02383	1.09709	1.16858	1.08992	1.01616	0.94802	0.94971	1.03896	1.02045	1.0213
	Uganda	MIROC_MIROC5_SMHI-RCA4	RCP4.5	Uganda Hospitals	Under five years	2055-2085	2067	2067-01-01	.	.	.	.	-1.67768	-1.882	-1.47336	.	0.10425	1.02131	1.14227	1.05841	0.90477	0.89573	1.06107	1.05117	1.0233	1.03081	0.84288	1.08179	1.074	1.03169	1.0045	1.01393	1.01925	1.01975	1.02098	1.00317	.	0.97418	0.92905	0.97607	1.00875	1.14004	1.10701	1.02982	0.98246	0.94829	0.99917	0.97579	0.97586
	Uganda	MIROC_MIROC5_SMHI-RCA4	RCP4.5	Uganda Hospitals	Under five years	2055-2085	2068	2068-01-01	.	.	.	.	-1.00379	-1.20811	-0.79947	.	0.10425	1.01145	1.02131	1.14227	1.05841	0.90477	0.89573	1.06107	1.05117	1.0233	1.03081	1.01638	1.05834	1.05836	1.02764	1.00566	1.01357	1.01827	1.01883	1.02003	.	0.9713	0.91674	0.91577	0.99187	1.11073	1.07235	0.94411	0.92769	0.89153	1.0166	0.98332	0.96643
	Uganda	MIROC_MIROC5_SMHI-RCA4	RCP4.5	Uganda Hospitals	Under five years	2055-2085	2069	2069-01-01	.	.	.	.	-1.2074	-1.41173	-1.00308	.	0.10425	0.79494	1.01145	1.02131	1.14227	1.05841	0.90477	0.89573	1.06107	1.05117	1.0233	0.90319	0.94256	0.99249	1.00567	0.98886	0.97555	0.98624	0.99346	0.99644	.	0.97611	0.93205	0.96104	1.0422	1.0888	1.03947	0.96195	0.92459	0.91027	0.99927	0.97686	0.97291
	Uganda	MIROC_MIROC5_SMHI-RCA4	RCP4.5	Uganda Hospitals	Under five years	2055-2085	2070	2070-01-01	.	.	.	.	-1.43665	-1.64097	-1.23233	.	0.10425	0.90448	0.79494	1.01145	1.02131	1.14227	1.05841	0.90477	0.89573	1.06107	1.05117	0.84971	0.90362	0.93304	0.97489	0.98881	0.9768	0.96667	0.97716	0.98456	.	1.04042	0.9758	1.06569	1.11654	1.13213	1.11203	1.03678	0.99017	0.99316	1.0488	1.02446	1.03477
	Uganda	MIROC_MIROC5_SMHI-RCA4	RCP4.5	Uganda Hospitals	Under five years	2071-2100	2071	2071-01-01	.	.	.	.	-1.28006	-1.48439	-1.07574	.	0.10425	1.02019	0.90448	0.79494	1.01145	1.02131	1.14227	1.05841	0.90477	0.89573	1.06107	0.96233	0.90653	0.93276	0.95047	0.98244	0.99329	0.98223	0.97262	0.98146	.	0.99811	0.96112	1.06782	1.12996	1.15099	1.10893	1.04931	0.99786	0.91423	1.03308	1.00909	1.02377
	Uganda	MIROC_MIROC5_SMHI-RCA4	RCP4.5	Uganda Hospitals	Under five years	2071-2100	2072	2072-01-01	.	.	.	.	-1.27583	-1.48016	-1.07151	.	0.10425	0.89483	1.02019	0.90448	0.79494	1.01145	1.02131	1.14227	1.05841	0.90477	0.89573	0.95751	0.93983	0.90361	0.92518	0.9412	0.96992	0.98098	0.97252	0.96484	.	0.97949	1.00024	0.97641	1.11291	1.10737	1.15706	1.07362	0.98545	0.9307	0.99494	0.99671	0.99163
	Uganda	MIROC_MIROC5_SMHI-RCA4	RCP4.5	Uganda Hospitals	Under five years	2071-2100	2073	2073-01-01	.	.	.	.	-1.60381	-1.80813	-1.39949	.	0.10425	1.01313	0.89483	1.02019	0.90448	0.79494	1.01145	1.02131	1.14227	1.05841	0.90477	0.95398	0.97605	0.95816	0.92551	0.93984	0.95148	0.97532	0.98456	0.97658	.	0.95963	0.90219	0.96576	1.04819	1.13219	1.1177	1.02724	0.98313	0.91426	1.00025	0.96756	0.96711
	Uganda	MIROC_MIROC5_SMHI-RCA4	RCP4.5	Uganda Hospitals	Under five years	2071-2100	2074	2074-01-01	.	.	.	.	-1.94958	-2.1539	-1.74525	.	0.10425	0.97563	1.01313	0.89483	1.02019	0.90448	0.79494	1.01145	1.02131	1.14227	1.05841	0.99438	0.9612	0.97595	0.96165	0.93387	0.94495	0.95449	0.97536	0.98366	.	0.97577	0.95726	0.98643	1.08679	1.12012	1.06409	0.98219	0.91802	0.93749	0.97083	0.96631	0.97134
	Uganda	MIROC_MIROC5_SMHI-RCA4	RCP4.5	Uganda Hospitals	Under five years	2071-2100	2075	2075-01-01	.	.	.	.	-1.70428	-1.9086	-1.49996	.	0.10425	0.92378	0.97563	1.01313	0.89483	1.02019	0.90448	0.79494	1.01145	1.02131	1.14227	0.9497	0.97085	0.95184	0.96551	0.95534	0.93243	0.9423	0.95108	0.9702	.	0.95951	0.97268	0.98407	1.01721	1.12123	1.12671	1.0641	0.9885	0.93777	0.97814	0.97632	0.97826
	Uganda	MIROC_MIROC5_SMHI-RCA4	RCP4.5	Uganda Hospitals	Under five years	2071-2100	2076	2076-01-01	.	.	.	.	-1.44243	-1.64675	-1.23811	.	0.10425	1.03604	0.92378	0.97563	1.01313	0.89483	1.02019	0.90448	0.79494	1.01145	1.02131	0.97991	0.97848	0.98714	0.96868	0.97727	0.96687	0.94538	0.95272	0.95958	.	0.93679	0.91305	0.92893	0.99505	1.15786	1.13933	1.05463	1.0192	0.93946	0.97668	0.95547	0.94883
	Uganda	MIROC_MIROC5_SMHI-RCA4	RCP4.5	Uganda Hospitals	Under five years	2071-2100	2077	2077-01-01	.	.	.	.	-0.85842	-1.06274	-0.6541	.	0.10425	0.89553	1.03604	0.92378	0.97563	1.01313	0.89483	1.02019	0.90448	0.79494	1.01145	0.96579	0.95178	0.95774	0.96882	0.95649	0.96559	0.95795	0.93984	0.947	.	0.98015	0.97264	0.97524	1.04849	1.11039	1.04506	0.95578	0.92197	0.87099	1.01701	1.00222	0.99547
	Uganda	MIROC_MIROC5_SMHI-RCA4	RCP4.5	Uganda Hospitals	Under five years	2071-2100	2078	2078-01-01	.	.	.	.	-1.55015	-1.75447	-1.34583	.	0.10425	1.172	0.89553	1.03604	0.92378	0.97563	1.01313	0.89483	1.02019	0.90448	0.79494	1.03377	1.03453	1.00684	1.0006	1.00269	0.98728	0.99139	0.98174	0.96306	.	0.96296	0.95061	0.96984	1.06314	1.14553	1.1184	1.03843	0.98153	0.98641	0.96336	0.95911	0.96179
	Uganda	MIROC_MIROC5_SMHI-RCA4	RCP4.5	Uganda Hospitals	Under five years	2071-2100	2079	2079-01-01	.	.	.	.	-2.83884	-3.04316	-2.63452	.	0.10425	1.05654	1.172	0.89553	1.03604	0.92378	0.97563	1.01313	0.89483	1.02019	0.90448	1.11427	1.04136	1.04003	1.01678	1.00992	1.01038	0.99594	0.99863	0.98922	.	0.93245	0.88649	0.96168	1.0177	1.14434	1.10011	1.04529	1.00235	0.93	0.93576	0.91934	0.92992
	Uganda	MIROC_MIROC5_SMHI-RCA4	RCP4.5	Uganda Hospitals	Under five years	2071-2100	2080	2080-01-01	.	.	.	.	-2.1168	-2.32112	-1.91248	.	0.10425	1.10224	1.05654	1.172	0.89553	1.03604	0.92378	0.97563	1.01313	0.89483	1.02019	1.07939	1.11026	1.05658	1.05247	1.03102	1.02311	1.02186	1.00775	1.00899	.	1.01776	0.95704	0.99541	1.02969	1.14256	1.05408	0.95808	0.95097	0.92708	0.98984	0.97891	0.98304
	Uganda	MIROC_MIROC5_SMHI-RCA4	RCP4.5	Uganda Hospitals	Under five years	2071-2100	2081	2081-01-01	.	.	.	.	-1.45403	-1.65835	-1.24971	.	0.10425	1.1921	1.10224	1.05654	1.172	0.89553	1.03604	0.92378	0.97563	1.01313	0.89483	1.14717	1.11696	1.13072	1.08368	1.07574	1.05403	1.04423	1.04078	1.02618	.	0.95811	0.9013	1.00712	1.04976	1.14601	1.10367	1.07411	0.9531	0.91597	0.93772	0.92558	0.94596
[truncated: 3,957 more rows]
[truncated: 28 more columns]
